# Supplementary material for: Unveiling synergistic QTLs associated with slow wilting in soybean (Glycine max [L.] Merr.)
Source: Theor Appl Genet. 2024 Mar 19;137(4):85. doi: 10.1007/s00122-024-04585-1 (PMC10951030; doi:10.1007/s00122-024-04585-1)
Supplement: Supplementary file 1 — Supplementary file1 (ZIP 103 KB) [file 122_2024_4585_MOESM1_ESM.zip]

Archive with 4 entries (3 files):
- Supplementary file 1/
- Supplementary file 1/Wilting_score.met
- __MACOSX/Supplementary file 1/._Wilting_score.met
- Supplementary file 1/Leaf_moisture_contents.met
