# Supplementary material for: Unveiling synergistic QTLs associated with slow wilting in soybean (Glycine max [L.] Merr.)
Source: Theor Appl Genet. 2024 Mar 19;137(4):85. doi: 10.1007/s00122-024-04585-1 (PMC10951030; doi:10.1007/s00122-024-04585-1)
Supplement: Supplementary file 1 — Supplementary file1 (ZIP 103 KB) [file 122_2024_4585_MOESM1_ESM.zip › Supplementary file 1/Leaf_moisture_contents.met]

!**********************Note: lines staring with "!" are remarks and will be ignored in the program********************
!****************************************** General Information ******************************************************
!Assuming F1 = P1 x P2, populations available in QTL IciMapping are: 
!  1, P1BC1F1 = P1 x F1, the first backcrossing where P1 is used as the recurrent parent;
!  2, P2BC1F1 = P2 x F1, the first backcrossing where P2 is used as the recurrent parent;
!  3, F1DH, F1-derived doubled haploids; 
!  4, RIL or F1RIL, recombinant inbred lines through the repeated selfing of F1; 
!  5, P1BC1RIL, recombinant inbred lines through the repeated selfing of P1BC1F1; 
!  6, P2BC1RIL, recombinant inbred lines through the repeated selfing of P2BC1F1; 
!  7, F2, the selfing generation of F1;
!  8, F3, the selfing generation of F2;
!  9, P1BC2F1, the second backcrossing where P1 is used as the recurrent parent; 
! 10, P2BC2F1, the second backcrossing where P2 is used as the recurrent parent; 
! 11, P1BC2RIL, recombinant inbred lines through the repeated selfing of P1BC2F1; 
! 12, P2BC2RIL, recombinant inbred lines through the repeated selfing of P2BC2F1; 
! 13, P1BC1F2, the selfing generation of P1BC1F1; 
! 14, P2BC1F2, the selfing generation of P2BC1F1; 
! 15, P1BC2F2, the selfing generation of P1BC2F1; 
! 16, P2BC2F2, the selfing generation of P2BC2F1; 
! 17, P1BC1DH, P1BC1F1-derived doubled haploids; 
! 18, P2BC1DH, P2BC1F1-derived doubled haploids; 
! 19, P1BC2DH, P1BC2F1-derived doubled haploids; 
! 20, P2BC2DH, P2BC2F1-derived doubled haploids; 
 4       	!Mapping Population Type
 1       	!Mapping Function (1 for Kosambi; 2 for Haldane; 3 for Morgan)
 2       	!Marker Space Type (1 for intervals; 2 for positions)
 1       	!Marker Space Unit(1 for centiMorgan; 2 for Morgan)
 20      	!Number of Chromosomes (or Linkage Groups)
 226     	!Size of the mapping population
 10            !Number of environments
 
!***************************************** Chromosomes and Linkage Maps **********************************************
!Chromosome;     NumMarkers
Chromosome1	54
Chromosome2	84
Chromosome3	80
Chromosome4	72
Chromosome5	77
Chromosome6	89
Chromosome7	52
Chromosome8	77
Chromosome9	76
Chromosome10	57
Chromosome11	45
Chromosome12	58
Chromosome13	61
Chromosome14	51
Chromosome15	65
Chromosome16	77
Chromosome17	60
Chromosome18	91
Chromosome19	89
Chromosome20	68
!MarkerName; Chromosome; position or interval as indicated by General Information
Bin_1_1144296	1	0
Bin_1_2316557	1	7.733
Bin_1_2529821	1	8.6677
Bin_1_3371680	1	10.5734
Bin_1_4083212	1	22.7398
Bin_1_4299804	1	23.2028
Bin_1_4761397	1	23.6657
Bin_1_5096644	1	24.3602
Bin_1_5321085	1	24.5896
Bin_1_6199346	1	24.5896
Bin_1_8897534	1	25.5156
Bin_1_11346193	1	28.9356
Bin_1_12905503	1	29.1649
Bin_1_15185822	1	29.1649
Bin_1_21823442	1	29.1649
Bin_1_27529432	1	34.4344
Bin_1_30224839	1	34.6606
Bin_1_33110420	1	34.8869
Bin_1_34541239	1	36.2826
Bin_1_36293488	1	36.5098
Bin_1_37472242	1	37.198
Bin_1_37991200	1	38.3556
Bin_1_39031257	1	38.5828
Bin_1_41607553	1	38.8101
Bin_1_43550578	1	41.9697
Bin_1_43980319	1	42.6641
Bin_1_44499433	1	42.8935
Bin_1_45828226	1	43.1229
Bin_1_47339796	1	47.6351
Bin_1_48053088	1	48.8035
Bin_1_48489351	1	50.4551
Bin_1_48928224	1	55.2194
Bin_1_49145168	1	56.1498
Bin_1_49434698	1	60.9141
Bin_1_49707109	1	61.1435
Bin_1_49890504	1	61.3729
Bin_1_50041183	1	61.6022
Bin_1_50175508	1	63.2616
Bin_1_50314061	1	63.9626
Bin_1_50516364	1	64.1941
Bin_1_50732768	1	71.3477
Bin_1_50849304	1	71.8129
Bin_1_50969779	1	72.0444
Bin_1_51217215	1	72.5095
Bin_1_51454900	1	73.9317
Bin_1_52074632	1	74.1632
Bin_1_52737077	1	76.078
Bin_1_52947912	1	76.5431
Bin_1_53242742	1	77.2441
Bin_1_53571959	1	77.9451
Bin_1_54024197	1	78.1766
Bin_1_54401478	1	78.408
Bin_1_54520025	1	82.3966
Bin_1_54630015	1	83.8188
Bin_2_347681	2	0
Bin_2_1017335	2	1.8788
Bin_2_1426169	2	7.7132
Bin_2_1691217	2	8.1699
Bin_2_2141837	2	9.7984
Bin_2_2633184	2	10.9506
Bin_2_2917696	2	11.1769
Bin_2_3037383	2	11.4031
Bin_2_3207409	2	11.6294
Bin_2_3356229	2	11.8556
Bin_2_3583040	2	16.2789
Bin_2_3860515	2	16.9639
Bin_2_4056006	2	17.1901
Bin_2_4254421	2	19.5504
Bin_2_4415649	2	19.7766
Bin_2_4870570	2	20.0028
Bin_2_5301034	2	20.9204
Bin_2_5512294	2	21.8337
Bin_2_6163368	2	22.059
Bin_2_6710835	2	22.059
Bin_2_6800048	2	25.7421
Bin_2_6895785	2	25.9714
Bin_2_6997378	2	27.3737
Bin_2_7365406	2	27.602
Bin_2_7959329	2	27.8303
Bin_2_8278841	2	28.0586
Bin_2_8639140	2	28.2869
Bin_2_9010774	2	28.9782
Bin_2_9252919	2	28.9782
Bin_2_9556484	2	29.2076
Bin_2_9774931	2	29.4369
Bin_2_10017661	2	29.6663
Bin_2_11053284	2	31.0751
Bin_2_12096885	2	31.0751
Bin_2_12349054	2	32.249
Bin_2_13294815	2	32.7142
Bin_2_14319279	2	47.502
Bin_2_14520329	2	48.1997
Bin_2_14654867	2	48.4302
Bin_2_14776293	2	48.6606
Bin_2_14909863	2	48.891
Bin_2_15041036	2	49.1214
Bin_2_15290061	2	49.1214
Bin_2_15544427	2	52.8045
Bin_2_15684075	2	53.2654
Bin_2_15863092	2	54.4393
Bin_2_16648738	2	54.9023
Bin_2_22678601	2	55.1327
Bin_2_28972767	2	55.1327
Bin_2_33418683	2	63.8212
Bin_2_37976706	2	64.0506
Bin_2_39886104	2	64.5115
Bin_2_40893901	2	71.9339
Bin_2_41135148	2	72.3948
Bin_2_41197386	2	72.6241
Bin_2_41315540	2	73.085
Bin_2_41778473	2	73.3143
Bin_2_42237211	2	79.2088
Bin_2_42390916	2	79.4382
Bin_2_42487543	2	83.1213
Bin_2_42594434	2	85.527
Bin_2_42706648	2	85.7574
Bin_2_42815735	2	86.4552
Bin_2_42970344	2	86.6845
Bin_2_43422589	2	86.9139
Bin_2_43893134	2	88.8196
Bin_2_44013407	2	89.0489
Bin_2_44118789	2	91.1931
Bin_2_44296384	2	91.8876
Bin_2_44609225	2	92.117
Bin_2_44873645	2	94.0136
Bin_2_44929042	2	94.2419
Bin_2_45041964	2	94.4702
Bin_2_45186731	2	94.6985
Bin_2_45266023	2	94.9268
Bin_2_45489694	2	95.1552
Bin_2_45840129	2	98.8202
Bin_2_46323069	2	99.7463
Bin_2_46801545	2	102.129
Bin_2_47042683	2	105.7941
Bin_2_47203508	2	106.4854
Bin_2_47326711	2	107.4114
Bin_2_47392450	2	107.6397
Bin_2_47734863	2	107.868
Bin_3_547697	3	0
Bin_3_1253639	3	0.4608
Bin_3_1474132	3	0.6902
Bin_3_1572241	3	0.9196
Bin_3_1808109	3	4.8686
Bin_3_2104960	3	8.5518
Bin_3_2357270	3	10.6858
Bin_3_2629360	3	11.6118
Bin_3_2767999	3	11.8401
Bin_3_2900764	3	12.0684
Bin_3_3031858	3	12.7597
Bin_3_3080945	3	12.988
Bin_3_3369849	3	13.4467
Bin_3_3647874	3	13.675
Bin_3_3971663	3	13.9034
Bin_3_4805339	3	14.1317
Bin_3_5365517	3	16.0194
Bin_3_5546188	3	16.2466
Bin_3_6072520	3	16.4739
Bin_3_6494622	3	16.7012
Bin_3_6618372	3	22.823
Bin_3_12097675	3	23.0502
Bin_3_17669304	3	23.2775
Bin_3_17968404	3	23.5048
Bin_3_18897316	3	23.9614
Bin_3_19803540	3	30.4071
Bin_3_23439253	3	31.3332
Bin_3_28243785	3	31.5615
Bin_3_30295045	3	31.7888
Bin_3_31567291	3	32.016
Bin_3_32381149	3	32.016
Bin_3_32834918	3	32.2423
Bin_3_33457443	3	32.4685
Bin_3_34104446	3	35.3288
Bin_3_34329367	3	38.9583
Bin_3_34623409	3	39.4108
Bin_3_34904871	3	40.5578
Bin_3_34990010	3	42.4192
Bin_3_35208431	3	42.6444
Bin_3_35464197	3	43.7914
Bin_3_35615481	3	44.2439
Bin_3_35713903	3	45.3961
Bin_3_35763004	3	45.6224
Bin_3_35815408	3	46.077
Bin_3_35889386	3	46.3032
Bin_3_36040142	3	46.5305
Bin_3_36171457	3	49.1519
Bin_3_36340895	3	49.6086
Bin_3_36573747	3	50.0652
Bin_3_36810915	3	50.2925
Bin_3_37153032	3	54.7376
Bin_3_37409005	3	57.8667
Bin_3_37477607	3	58.3233
Bin_3_37609656	3	58.5506
Bin_3_37954684	3	58.7779
Bin_3_38269307	3	62.461
Bin_3_38408563	3	62.6904
Bin_3_38641835	3	63.1512
Bin_3_38919239	3	63.6121
Bin_3_39035881	3	63.6121
Bin_3_39317409	3	65.4997
Bin_3_39898759	3	66.4258
Bin_3_40576368	3	69.3136
Bin_3_41168170	3	73.5315
Bin_3_41830713	3	76.4333
Bin_3_42429627	3	76.8941
Bin_3_42997961	3	86.2929
Bin_3_43477710	3	87.7151
Bin_3_43705966	3	89.1373
Bin_3_43969785	3	90.0763
Bin_3_44116050	3	94.1051
Bin_3_44242115	3	94.3377
Bin_3_44380789	3	94.805
Bin_3_44453985	3	96.729
Bin_3_44637415	3	97.1942
Bin_3_44807085	3	97.4257
Bin_3_44974263	3	97.4257
Bin_3_45194384	3	97.8908
Bin_3_45325207	3	98.1223
Bin_3_45491522	3	98.3538
Bin_4_2390551	4	0
Bin_4_5027981	4	22.216
Bin_4_5546346	4	24.1587
Bin_4_5849393	4	27.3971
Bin_4_6015782	4	27.6318
Bin_4_6206942	4	28.1035
Bin_4_6308179	4	28.3383
Bin_4_6417675	4	30.281
Bin_4_6626168	4	31.4831
Bin_4_6789033	4	35.0065
Bin_4_6926044	4	35.7175
Bin_4_7118893	4	36.4318
Bin_4_7259025	4	37.3889
Bin_4_7587921	4	37.8628
Bin_4_7920719	4	38.8199
Bin_4_8042847	4	39.7634
Bin_4_8126955	4	40.7069
Bin_4_8220341	4	40.9384
Bin_4_8321164	4	41.171
Bin_4_8454432	4	41.4035
Bin_4_8661414	4	43.0868
Bin_4_8823207	4	43.0868
Bin_4_8894270	4	44.0259
Bin_4_8970678	4	44.0259
Bin_4_9070967	4	44.7236
Bin_4_9168655	4	45.1866
Bin_4_9284869	4	45.8843
Bin_4_9408307	4	50.1233
Bin_4_9491797	4	51.5321
Bin_4_9575209	4	52.2266
Bin_4_12608005	4	59.3803
Bin_4_15605346	4	59.6118
Bin_4_16748047	4	59.6118
Bin_4_18007732	4	59.6118
Bin_4_19383181	4	59.8412
Bin_4_27564059	4	60.0705
Bin_4_37247865	4	60.5314
Bin_4_40602972	4	60.9922
Bin_4_41299189	4	61.2216
Bin_4_41458268	4	61.2216
Bin_4_41559859	4	68.5656
Bin_4_41868656	4	69.2569
Bin_4_42266244	4	69.4852
Bin_4_42761392	4	69.7135
Bin_4_43581115	4	69.7135
Bin_4_44183194	4	75.0096
Bin_4_45093466	4	75.2379
Bin_4_45962072	4	86.6029
Bin_4_46452864	4	92.4672
Bin_4_46871699	4	92.6955
Bin_4_47063864	4	96.3605
Bin_4_47233161	4	96.3605
Bin_4_47361134	4	96.5878
Bin_4_47658314	4	97.0424
Bin_4_47876103	4	100.6896
Bin_4_48053005	4	100.9179
Bin_4_48253885	4	104.867
Bin_4_48314256	4	105.0964
Bin_4_48384330	4	105.3257
Bin_4_48572603	4	105.3257
Bin_4_48849111	4	106.9851
Bin_4_49045421	4	108.4006
Bin_4_49154318	4	108.631
Bin_4_49258968	4	108.8614
Bin_4_49365964	4	109.3244
Bin_4_49510847	4	110.0221
Bin_4_49642419	4	110.4808
Bin_4_49972945	4	110.7102
Bin_4_50301267	4	111.4047
Bin_4_50376757	4	111.634
Bin_4_50433884	4	112.0949
Bin_4_51109963	4	116.3128
Bin_5_312703	5	0
Bin_5_767304	5	0.2326
Bin_5_1124800	5	0.4651
Bin_5_1453684	5	1.6502
Bin_5_1825208	5	3.3254
Bin_5_2125976	5	14.891
Bin_5_2265767	5	15.1236
Bin_5_2452027	5	15.3562
Bin_5_2566388	5	15.5887
Bin_5_2653934	5	17.264
Bin_5_2755059	5	17.7313
Bin_5_2821541	5	18.1986
Bin_5_3063120	5	18.4312
Bin_5_3410104	5	21.6375
Bin_5_3607657	5	23.0597
Bin_5_4029746	5	23.2901
Bin_5_4409067	5	27.8251
Bin_5_4557774	5	28.2903
Bin_5_5006425	5	29.4697
Bin_5_5370267	5	31.6345
Bin_5_5513707	5	31.866
Bin_5_6701635	5	32.3311
Bin_5_8769235	5	46.524
Bin_5_10091462	5	46.524
Bin_5_18869145	5	46.7565
Bin_5_27509997	5	47.2238
Bin_5_27823314	5	47.4564
Bin_5_27992511	5	47.9237
Bin_5_28228158	5	48.1563
Bin_5_28779672	5	48.6236
Bin_5_29179073	5	48.8572
Bin_5_30223993	5	49.0908
Bin_5_31290093	5	50.293
Bin_5_31511850	5	50.293
Bin_5_31865874	5	53.564
Bin_5_32451279	5	55.0207
Bin_5_33045943	5	60.5114
Bin_5_33336585	5	61.2258
Bin_5_33635440	5	61.4616
Bin_5_33900480	5	61.4616
Bin_5_34086730	5	65.2376
Bin_5_34296665	5	67.1524
Bin_5_34409014	5	67.3839
Bin_5_34443104	5	68.0816
Bin_5_34564594	5	68.312
Bin_5_34686911	5	69.0098
Bin_5_34811744	5	69.2402
Bin_5_35020919	5	69.7032
Bin_5_35222589	5	71.1186
Bin_5_35360415	5	71.1186
Bin_5_35454656	5	71.5795
Bin_5_35541898	5	71.8088
Bin_5_35640827	5	71.8088
Bin_5_35858379	5	72.5001
Bin_5_36109901	5	76.718
Bin_5_36423689	5	76.9463
Bin_5_36843878	5	85.5875
Bin_5_37074854	5	86.282
Bin_5_37114510	5	88.6762
Bin_5_37252454	5	88.9045
Bin_5_37435708	5	89.3632
Bin_5_37527938	5	89.5915
Bin_5_37655177	5	94.6083
Bin_5_37959016	5	94.8366
Bin_5_38205122	5	95.2953
Bin_5_38274638	5	103.2567
Bin_5_38388250	5	103.485
Bin_5_38559676	5	104.1763
Bin_5_38668289	5	104.4046
Bin_5_38765725	5	104.4046
Bin_5_38866880	5	104.6319
Bin_5_39094587	5	107.7609
Bin_5_39511177	5	107.9882
Bin_5_40114022	5	108.6763
Bin_5_40702092	5	108.9036
Bin_5_41057393	5	109.1309
Bin_5_41572158	5	109.3581
Bin_6_1666137	6	0
Bin_6_3348498	6	0.6881
Bin_6_3445711	6	0.9154
Bin_6_3725208	6	1.1427
Bin_6_3958460	6	1.5993
Bin_6_4170077	6	2.0559
Bin_6_5031085	6	2.2832
Bin_6_5895019	6	14.2378
Bin_6_6376366	6	14.6923
Bin_6_7005803	6	14.9186
Bin_6_7536246	6	16.3078
Bin_6_7885992	6	25.8299
Bin_6_8126684	6	27.974
Bin_6_8377059	6	29.3895
Bin_6_8817597	6	29.3895
Bin_6_9438483	6	31.5337
Bin_6_9837614	6	31.7631
Bin_6_10021381	6	31.9924
Bin_6_10248956	6	32.2218
Bin_6_10386119	6	32.4511
Bin_6_10634418	6	32.912
Bin_6_10942546	6	33.3728
Bin_6_11095535	6	33.8337
Bin_6_11244437	6	33.8337
Bin_6_11499211	6	36.7496
Bin_6_11716876	6	45.1614
Bin_6_12508001	6	46.8208
Bin_6_13276990	6	59.4383
Bin_6_13345285	6	59.9012
Bin_6_13531741	6	60.1317
Bin_6_13872588	6	60.3621
Bin_6_14084736	6	62.7678
Bin_6_14123629	6	62.9982
Bin_6_14218229	6	62.9982
Bin_6_14355151	6	63.9373
Bin_6_14843875	6	64.4002
Bin_6_15306960	6	74.4793
Bin_6_15481463	6	74.7108
Bin_6_15661235	6	75.6455
Bin_6_16105459	6	75.6455
Bin_6_16592394	6	77.0543
Bin_6_16728443	6	77.2826
Bin_6_16837641	6	77.5109
Bin_6_17057016	6	78.437
Bin_6_17388034	6	80.571
Bin_6_17636228	6	80.7993
Bin_6_17771852	6	81.4906
Bin_6_17869816	6	81.7189
Bin_6_18376846	6	81.9472
Bin_6_19008574	6	82.1755
Bin_6_19241645	6	82.8668
Bin_6_19386006	6	82.8668
Bin_6_19671441	6	83.0962
Bin_6_19966688	6	83.3266
Bin_6_20517793	6	83.557
Bin_6_25130447	6	83.557
Bin_6_32364629	6	83.7896
Bin_6_37020054	6	84.0221
Bin_6_40009242	6	84.4894
Bin_6_41769350	6	84.722
Bin_6_42992894	6	84.9556
Bin_6_44203597	6	85.4229
Bin_6_44881735	6	85.4229
Bin_6_45323463	6	85.4229
Bin_6_45672240	6	85.8859
Bin_6_46227165	6	86.3489
Bin_6_46633431	6	86.5793
Bin_6_46792513	6	86.5793
Bin_6_47047946	6	86.8086
Bin_6_47317574	6	87.038
Bin_6_47481747	6	87.2674
Bin_6_47810526	6	87.7282
Bin_6_48146105	6	88.4227
Bin_6_48390180	6	89.1172
Bin_6_48545387	6	91.0138
Bin_6_48629102	6	94.1581
Bin_6_48732067	6	95.0798
Bin_6_48799240	6	95.3071
Bin_6_48851328	6	95.5344
Bin_6_48920561	6	101.6562
Bin_6_49010267	6	105.043
Bin_6_49119059	6	107.4371
Bin_6_49304853	6	107.6665
Bin_6_49538622	6	108.1273
Bin_6_49679392	6	112.0764
Bin_6_49771017	6	112.3058
Bin_6_50271528	6	113.0003
Bin_6_50727109	6	116.1598
Bin_6_50963040	6	116.3892
Bin_7_147653	7	0
Bin_7_693855	7	0.2294
Bin_7_1157007	7	2.126
Bin_7_1238501	7	2.3554
Bin_7_1645941	7	2.8162
Bin_7_2250879	7	6.4993
Bin_7_2689404	7	10.7172
Bin_7_3100651	7	10.9466
Bin_7_3592328	7	11.8769
Bin_7_3941751	7	16.0948
Bin_7_4095897	7	16.3231
Bin_7_4286705	7	17.2535
Bin_7_4785575	7	17.7143
Bin_7_5363184	7	22.204
Bin_7_6051364	7	22.4333
Bin_7_6662305	7	23.8421
Bin_7_6881072	7	24.0715
Bin_7_7036778	7	24.303
Bin_7_7096757	7	24.5345
Bin_7_7373442	7	24.5345
Bin_7_7709649	7	24.7659
Bin_7_7836109	7	24.7659
Bin_7_7896108	7	25.2332
Bin_7_8157493	7	25.2332
Bin_7_8435625	7	25.4669
Bin_7_8559614	7	25.9364
Bin_7_8813586	7	25.9364
Bin_7_9236929	7	26.8799
Bin_7_9977423	7	27.1125
Bin_7_10538773	7	39.0484
Bin_7_13122206	7	40.7
Bin_7_15881792	7	42.3515
Bin_7_16316590	7	43.0396
Bin_7_16719976	7	47.7565
Bin_7_17020593	7	47.9838
Bin_7_17155098	7	48.4405
Bin_7_26589842	7	48.8971
Bin_7_36046154	7	80.0455
Bin_7_36200793	7	82.6922
Bin_7_36380390	7	83.1531
Bin_7_36823252	7	83.3824
Bin_7_37383985	7	84.0769
Bin_7_37736634	7	92.0811
Bin_7_38088791	7	95.2406
Bin_7_38589270	7	95.47
Bin_7_38959560	7	95.6994
Bin_7_39073671	7	98.8589
Bin_7_40361126	7	99.0883
Bin_7_41710391	7	99.5512
Bin_7_42072909	7	100.0142
Bin_7_42535893	7	105.3645
Bin_7_42952708	7	109.8767
Bin_8_783937	8	0
Bin_8_1635900	8	0.2315
Bin_8_1761619	8	0.463
Bin_8_1866339	8	1.402
Bin_8_1943050	8	5.9142
Bin_8_2014186	8	5.9142
Bin_8_2167250	8	6.1436
Bin_8_2427596	8	6.373
Bin_8_2613315	8	6.6023
Bin_8_2704143	8	7.5327
Bin_8_2845676	8	7.762
Bin_8_3811225	8	7.9914
Bin_8_5087259	8	13.8859
Bin_8_5500494	8	18.6744
Bin_8_5771999	8	19.3688
Bin_8_6106822	8	22.5438
Bin_8_6231118	8	22.7742
Bin_8_6432259	8	23.0047
Bin_8_6918571	8	23.9437
Bin_8_7315438	8	27.6635
Bin_8_7839134	8	28.3644
Bin_8_8366397	8	40.9068
Bin_8_8496218	8	41.1372
Bin_8_8829843	8	41.6002
Bin_8_9224740	8	41.8316
Bin_8_9468162	8	45.5514
Bin_8_9635980	8	46.0122
Bin_8_9779731	8	46.473
Bin_8_9895935	8	46.7024
Bin_8_10065238	8	47.1654
Bin_8_10237306	8	48.5809
Bin_8_10303969	8	48.8113
Bin_8_10494529	8	49.2742
Bin_8_10740354	8	50.2089
Bin_8_11002960	8	50.6698
Bin_8_11247887	8	51.8382
Bin_8_11453525	8	52.3012
Bin_8_11609564	8	52.5316
Bin_8_12636356	8	52.9946
Bin_8_13882907	8	57.5068
Bin_8_14369110	8	61.2081
Bin_8_14652120	8	63.1229
Bin_8_15600903	8	63.8239
Bin_8_16622880	8	70.4766
Bin_8_16784576	8	72.4007
Bin_8_16850388	8	72.6322
Bin_8_16972643	8	72.8636
Bin_8_17203283	8	73.0951
Bin_8_17381760	8	73.0951
Bin_8_17743378	8	73.3277
Bin_8_18123260	8	75.503
Bin_8_18208791	8	75.7345
Bin_8_18257834	8	76.6735
Bin_8_18463779	8	76.905
Bin_8_18898860	8	77.1365
Bin_8_19793322	8	77.6016
Bin_8_20696921	8	83.5575
Bin_8_21233386	8	86.7481
Bin_8_21700914	8	87.4458
Bin_8_21941995	8	88.1435
Bin_8_22012906	8	88.3739
Bin_8_22255811	8	88.6043
Bin_8_22490034	8	89.539
Bin_8_22534981	8	89.539
Bin_8_22727944	8	89.9999
Bin_8_23064556	8	90.2292
Bin_8_24094446	8	92.1349
Bin_8_30984478	8	92.5979
Bin_8_37451140	8	92.8283
Bin_8_38405550	8	93.0587
Bin_8_39893345	8	94.2326
Bin_8_40963570	8	95.1673
Bin_8_43373412	8	95.6303
Bin_8_45796294	8	106.347
Bin_8_46005547	8	107.0447
Bin_8_46117935	8	108.7041
Bin_8_46266975	8	108.9345
Bin_9_698772	9	0
Bin_9_1494904	9	0.2304
Bin_9_1621228	9	0.4608
Bin_9_1995264	9	3.6358
Bin_9_2493682	9	6.2953
Bin_9_2696735	9	6.5247
Bin_9_2867681	9	6.9855
Bin_9_3040399	9	7.4464
Bin_9_3148168	9	7.6757
Bin_9_3446523	9	7.9051
Bin_9_3725164	9	24.8936
Bin_9_4063940	9	25.122
Bin_9_4389753	9	27.2559
Bin_9_4499609	9	27.4832
Bin_9_4834681	9	27.7105
Bin_9_5114128	9	32.7273
Bin_9_5191893	9	34.1295
Bin_9_5339561	9	34.3578
Bin_9_5641037	9	34.3578
Bin_9_5870376	9	37.0045
Bin_9_5921382	9	37.2339
Bin_9_5984271	9	37.6947
Bin_9_6051615	9	38.1556
Bin_9_6170881	9	38.8533
Bin_9_6944946	9	39.551
Bin_9_7726555	9	50.2677
Bin_9_9878311	9	50.4971
Bin_9_12109824	9	50.4971
Bin_9_12459245	9	50.4971
Bin_9_13441200	9	50.96
Bin_9_17040978	9	51.423
Bin_9_20688019	9	51.8881
Bin_9_26672380	9	52.1196
Bin_9_32241787	9	52.5847
Bin_9_33123702	9	53.2857
Bin_9_34258702	9	56.7566
Bin_9_35851981	9	57.2196
Bin_9_37248603	9	57.6826
Bin_9_37878748	9	61.9216
Bin_9_38148981	9	62.6193
Bin_9_38997779	9	62.8497
Bin_9_39773948	9	74.2807
Bin_9_39889340	9	74.5111
Bin_9_40062640	9	74.7416
Bin_9_40207757	9	75.2045
Bin_9_40857423	9	75.2045
Bin_9_41523540	9	88.9099
Bin_9_41616933	9	88.9099
Bin_9_41798502	9	88.9099
Bin_9_41985968	9	93.1488
Bin_9_42112898	9	93.6118
Bin_9_42282321	9	93.8422
Bin_9_42410791	9	94.54
Bin_9_42485330	9	95.0029
Bin_9_42736081	9	95.2333
Bin_9_43069665	9	98.1493
Bin_9_43249106	9	102.118
Bin_9_43599583	9	102.581
Bin_9_44030921	9	114.377
Bin_9_44531871	9	117.0625
Bin_9_45032978	9	118.4846
Bin_9_45193897	9	119.9001
Bin_9_45357247	9	120.1305
Bin_9_45573067	9	120.1305
Bin_9_45757488	9	121.0609
Bin_9_46013533	9	121.2902
Bin_9_46303149	9	124.4498
Bin_9_46646575	9	125.3801
Bin_9_47003168	9	125.6084
Bin_9_47208652	9	125.8367
Bin_9_47484141	9	126.065
Bin_9_47774407	9	126.7563
Bin_9_48083826	9	127.2151
Bin_9_48376963	9	127.9064
Bin_9_48555433	9	128.1347
Bin_9_49262244	9	135.4787
Bin_10_534818	10	0
Bin_10_1125115	10	0.2252
Bin_10_1253694	10	0.4504
Bin_10_1388110	10	2.0714
Bin_10_1686946	10	5.9438
Bin_10_2097501	10	6.3963
Bin_10_2510201	10	7.7856
Bin_10_2833391	10	8.0118
Bin_10_2971876	10	8.4664
Bin_10_3123610	10	8.921
Bin_10_3326197	10	9.1472
Bin_10_3675483	10	9.3735
Bin_10_4172779	10	10.7692
Bin_10_4516564	10	13.3906
Bin_10_4933317	10	16.2646
Bin_10_5355056	10	17.6603
Bin_10_5476065	10	21.8366
Bin_10_5873595	10	22.9996
Bin_10_6316671	10	28.8942
Bin_10_6488555	10	31.0383
Bin_10_7509123	10	33.1928
Bin_10_8875098	10	34.3667
Bin_10_17765034	10	34.5971
Bin_10_32147506	10	35.2948
Bin_10_38191525	10	38.7486
Bin_10_38442103	10	41.9236
Bin_10_38627292	10	44.078
Bin_10_38689736	10	44.3084
Bin_10_38899127	10	44.7714
Bin_10_39141999	10	45.0018
Bin_10_39557828	10	45.2322
Bin_10_40220746	10	51.4822
Bin_10_40655045	10	51.7137
Bin_10_41964710	10	52.1788
Bin_10_43200377	10	66.7815
Bin_10_43455975	10	67.0108
Bin_10_44089360	10	72.0786
Bin_10_44613531	10	74.7253
Bin_10_44946242	10	74.9536
Bin_10_45240895	10	75.6449
Bin_10_45316667	10	76.8079
Bin_10_45580204	10	77.0362
Bin_10_46060184	10	79.419
Bin_10_46466599	10	79.6473
Bin_10_46774005	10	81.0495
Bin_10_47321127	10	81.2779
Bin_10_47786797	10	88.9286
Bin_10_48077951	10	89.1569
Bin_10_48541050	10	94.1737
Bin_10_48856709	10	95.0997
Bin_10_49328362	10	95.3281
Bin_10_49755314	10	95.7868
Bin_10_49829537	10	96.0151
Bin_10_50191135	10	96.2434
Bin_10_50638296	10	97.1694
Bin_10_50852238	10	97.3978
Bin_10_51053569	10	100.8011
Bin_11_1567122	11	0
Bin_11_3265233	11	6.5823
Bin_11_3419853	11	7.0496
Bin_11_3582995	11	7.2821
Bin_11_3750979	11	8.2256
Bin_11_4069735	11	8.4582
Bin_11_4386863	11	9.4017
Bin_11_4496701	11	9.869
Bin_11_4834980	11	16.4863
Bin_11_5168068	11	19.9746
Bin_11_5344741	11	20.2082
Bin_11_5663051	11	20.6777
Bin_11_6013926	11	22.1135
Bin_11_6169505	11	22.583
Bin_11_6220548	11	22.583
Bin_11_6446341	11	22.8177
Bin_11_6674864	11	24.0141
Bin_11_6747125	11	24.2478
Bin_11_6838685	11	27.4861
Bin_11_6989564	11	27.7198
Bin_11_7288032	11	32.8661
Bin_11_7523499	11	35.307
Bin_11_7728309	11	35.5407
Bin_11_7952907	11	36.2483
Bin_11_8037201	11	36.2483
Bin_11_8137115	11	36.4809
Bin_11_8297438	11	37.1851
Bin_11_8470903	11	37.4177
Bin_11_8585866	11	40.3915
Bin_11_8670356	11	40.6262
Bin_11_9617328	11	41.3372
Bin_11_10556409	11	52.3052
Bin_11_10718721	11	52.54
Bin_11_11685810	11	52.7747
Bin_11_20443888	11	69.8708
Bin_11_30324479	11	71.3067
Bin_11_32424544	11	72.99
Bin_11_32655718	11	73.2236
Bin_11_32961689	11	74.1716
Bin_11_33241736	11	74.6411
Bin_11_33375648	11	74.8758
Bin_11_33498526	11	80.0759
Bin_11_33777181	11	80.7902
Bin_11_34003703	11	81.2641
Bin_11_34339430	11	83.4715
Bin_12_416786	12	0
Bin_12_1083239	12	0.4566
Bin_12_1367971	12	0.9133
Bin_12_1514171	12	1.1405
Bin_12_1651250	12	1.3668
Bin_12_1772848	12	1.8173
Bin_12_1917968	12	2.2677
Bin_12_2000530	12	2.4919
Bin_12_2137942	12	2.7161
Bin_12_2317366	12	2.9404
Bin_12_2409394	12	3.3908
Bin_12_2549504	12	3.8413
Bin_12_2909473	12	13.5354
Bin_12_3306214	12	15.3881
Bin_12_3550901	12	15.6133
Bin_12_3651159	12	15.6133
Bin_12_4164201	12	15.8396
Bin_12_5003687	12	16.2942
Bin_12_5421250	12	16.5204
Bin_12_5790856	12	19.6345
Bin_12_6207007	12	19.8607
Bin_12_6355071	12	21.9947
Bin_12_6412248	12	22.223
Bin_12_6669694	12	22.4513
Bin_12_7038742	12	28.4383
Bin_12_7368698	12	28.6698
Bin_12_7597855	12	28.9013
Bin_12_7814141	12	30.5766
Bin_12_8048435	12	31.0439
Bin_12_8771886	12	31.5112
Bin_12_9485518	12	35.5197
Bin_12_9553237	12	35.7523
Bin_12_9688354	12	35.9849
Bin_12_9821105	12	36.2174
Bin_12_9975242	12	36.6847
Bin_12_11343492	12	38.6087
Bin_12_13978142	12	38.8413
Bin_12_20696694	12	42.0477
Bin_12_29538103	12	42.2802
Bin_12_33340257	12	52.072
Bin_12_33888305	12	52.3035
Bin_12_34270053	12	55.7573
Bin_12_34519259	12	55.9887
Bin_12_34768826	12	56.2202
Bin_12_35025782	12	63.3739
Bin_12_35339294	12	63.6054
Bin_12_35924433	12	63.6054
Bin_12_36637001	12	66.796
Bin_12_37026308	12	71.6088
Bin_12_37253799	12	72.0761
Bin_12_37412881	12	72.7803
Bin_12_37556432	12	74.9556
Bin_12_37799738	12	74.9556
Bin_12_37974203	12	75.1893
Bin_12_38061482	12	75.4229
Bin_12_38328341	12	77.6088
Bin_12_38658411	12	83.0424
Bin_12_38789372	12	84.7258
Bin_13_7044817	13	0
Bin_13_14357506	13	0.4651
Bin_13_14653874	13	0.9303
Bin_13_14781978	13	3.0951
Bin_13_14946561	13	3.3266
Bin_13_15041175	13	3.3266
Bin_13_15143691	13	3.7895
Bin_13_15247329	13	4.0199
Bin_13_15384704	13	4.0199
Bin_13_15576036	13	5.4288
Bin_13_15814238	13	5.6581
Bin_13_16082449	13	5.8875
Bin_13_16331957	13	5.8875
Bin_13_16608035	13	6.1158
Bin_13_16764647	13	7.2734
Bin_13_16946297	13	7.5007
Bin_13_17515262	13	8.1888
Bin_13_20164560	13	8.6434
Bin_13_23664942	13	39.7382
Bin_13_25596973	13	42.3472
Bin_13_26309686	13	45.9768
Bin_13_26598043	13	46.203
Bin_13_27150733	13	46.4293
Bin_13_27761440	13	47.3468
Bin_13_28203178	13	48.4991
Bin_13_28570184	13	48.7253
Bin_13_29723260	13	48.9516
Bin_13_30664863	13	54.2477
Bin_13_30900641	13	54.476
Bin_13_31146210	13	56.1198
Bin_13_31356682	13	56.1198
Bin_13_31610018	13	56.8143
Bin_13_31783002	13	57.0436
Bin_13_32285918	13	59.9454
Bin_13_32733393	13	64.4127
Bin_13_32983800	13	64.641
Bin_13_33501636	13	65.3323
Bin_13_33909850	13	66.0268
Bin_13_34049442	13	66.9572
Bin_13_34445392	13	67.1865
Bin_13_34983725	13	76.8686
Bin_13_35589683	13	77.3294
Bin_13_36034853	13	82.0938
Bin_13_36515423	13	82.3211
Bin_13_37080063	13	86.2507
Bin_13_37233756	13	87.653
Bin_13_37379283	13	90.0357
Bin_13_37598605	13	91.1987
Bin_13_37875095	13	91.6574
Bin_13_38183542	13	92.1162
Bin_13_38871841	13	92.5749
Bin_13_39490660	13	106.3411
Bin_13_39646507	13	111.0346
Bin_13_39749750	13	111.4892
Bin_13_39828922	13	111.7154
Bin_13_40138141	13	111.9417
Bin_13_40503123	13	112.8592
Bin_13_41566251	13	113.7767
Bin_13_43037984	13	119.0198
Bin_13_43754538	13	119.7047
Bin_13_44096718	13	129.8414
Bin_14_119372	14	0
Bin_14_420066	14	0.463
Bin_14_630477	14	0.6934
Bin_14_805742	14	0.6934
Bin_14_1322769	14	1.8618
Bin_14_1773491	14	2.7965
Bin_14_1950988	14	4.9613
Bin_14_2304089	14	5.1928
Bin_14_2737032	14	5.4254
Bin_14_2936722	14	5.6579
Bin_14_2984910	14	5.8905
Bin_14_3035775	14	6.1231
Bin_14_3351838	14	6.3556
Bin_14_3795518	14	6.5882
Bin_14_3977282	14	7.2925
Bin_14_4059665	14	7.5261
Bin_14_4358939	14	7.7597
Bin_14_4631612	14	7.7597
Bin_14_4801536	14	7.9923
Bin_14_5046586	14	8.2249
Bin_14_5164204	14	8.4574
Bin_14_5233937	14	11.648
Bin_14_5376787	14	11.8795
Bin_14_6076182	14	12.111
Bin_14_6786783	14	21.8476
Bin_14_7058340	14	22.078
Bin_14_7497489	14	22.7757
Bin_14_7998741	14	24.9302
Bin_14_8285157	14	28.1052
Bin_14_20308681	14	28.3356
Bin_14_38377569	14	32.8478
Bin_14_44570365	14	45.3901
Bin_14_45076190	14	45.6195
Bin_14_45586449	14	49.3026
Bin_14_45777051	14	49.532
Bin_14_45934336	14	49.9928
Bin_14_46071483	14	50.4537
Bin_14_46191337	14	50.683
Bin_14_46265064	14	50.9124
Bin_14_46313482	14	54.3492
Bin_14_46374971	14	54.5796
Bin_14_46436490	14	54.81
Bin_14_46567226	14	54.81
Bin_14_46703111	14	63.2218
Bin_14_46756487	14	63.4533
Bin_14_46800659	14	63.6858
Bin_14_46924762	14	64.1532
Bin_14_47069495	14	64.8574
Bin_14_47314332	14	65.5617
Bin_14_47627113	14	66.029
Bin_14_47992205	14	71.4346
Bin_15_2130449	15	0
Bin_15_4446557	15	0.2347
Bin_15_4907845	15	0.7065
Bin_15_5230477	15	3.1474
Bin_15_5309525	15	3.3811
Bin_15_5502763	15	3.8506
Bin_15_5787665	15	4.0842
Bin_15_6533453	15	4.7952
Bin_15_7342055	15	11.1113
Bin_15_7616559	15	12.0592
Bin_15_7762870	15	12.5287
Bin_15_7856282	15	13.2363
Bin_15_7950798	15	13.47
Bin_15_8121672	15	13.7036
Bin_15_8343512	15	13.9373
Bin_15_8483852	15	14.1709
Bin_15_8592547	15	14.4046
Bin_15_8860907	15	16.3379
Bin_15_9068067	15	19.5602
Bin_15_9567667	15	19.7927
Bin_15_10079176	15	25.7797
Bin_15_10257761	15	31.4743
Bin_15_10569218	15	32.6594
Bin_15_10794470	15	36.6882
Bin_15_10932950	15	36.9218
Bin_15_11059451	15	37.6294
Bin_15_11162979	15	39.8153
Bin_15_11249873	15	40.0478
Bin_15_11357162	15	40.2804
Bin_15_11853436	15	42.7095
Bin_15_12323237	15	48.9595
Bin_15_12476677	15	52.948
Bin_15_12677948	15	55.8782
Bin_15_12945417	15	56.3433
Bin_15_13140869	15	56.5748
Bin_15_13222072	15	57.0399
Bin_15_14053099	15	57.2714
Bin_15_14911572	15	63.5214
Bin_15_15047873	15	63.7518
Bin_15_15424570	15	63.9822
Bin_15_15800703	15	64.2126
Bin_15_15870039	15	64.443
Bin_15_16491857	15	72.4905
Bin_15_18372208	15	73.185
Bin_15_19821120	15	73.6459
Bin_15_20247202	15	73.8752
Bin_15_21298088	15	74.334
Bin_15_23241049	15	74.5623
Bin_15_28079201	15	74.7906
Bin_15_37874243	15	75.0189
Bin_15_44183668	15	75.2483
Bin_15_45532491	15	75.4776
Bin_15_47302319	15	75.707
Bin_15_48374951	15	77.3585
Bin_15_48846912	15	82.1713
Bin_15_49056178	15	82.4028
Bin_15_49303406	15	84.5676
Bin_15_49561393	15	84.7991
Bin_15_49811074	15	85.0306
Bin_15_50023203	15	85.2621
Bin_15_50292248	15	85.7272
Bin_15_50484829	15	93.502
Bin_15_50798294	15	95.6773
Bin_15_51192901	15	101.0829
Bin_15_51530770	15	101.3154
Bin_16_358005	16	0
Bin_16_818970	16	0.2273
Bin_16_1024543	16	0.6839
Bin_16_1238587	16	4.0707
Bin_16_1438201	16	4.7588
Bin_16_1601093	16	4.9861
Bin_16_1701528	16	5.2134
Bin_16_1791380	16	5.4407
Bin_16_1872429	16	5.6679
Bin_16_2110638	16	5.8952
Bin_16_2381411	16	7.2909
Bin_16_2497219	16	13.7034
Bin_16_2682449	16	13.9307
Bin_16_2964711	16	16.8046
Bin_16_3195102	16	17.0319
Bin_16_3297430	16	17.72
Bin_16_3458861	16	18.1767
Bin_16_3606456	16	18.6333
Bin_16_3683692	16	21.2548
Bin_16_4342323	16	21.481
Bin_16_4990335	16	29.4
Bin_16_5553816	16	31.0361
Bin_16_6130125	16	36.3322
Bin_16_6212421	16	36.793
Bin_16_6433135	16	37.0224
Bin_16_6675207	16	37.2517
Bin_16_7000135	16	38.9033
Bin_16_7385036	16	39.5978
Bin_16_7729119	16	40.0586
Bin_16_8073299	16	40.7531
Bin_16_14554414	16	41.4476
Bin_16_21068668	16	41.6769
Bin_16_21393906	16	42.1378
Bin_16_23969985	16	42.3671
Bin_16_26634918	16	42.3671
Bin_16_26999556	16	42.8238
Bin_16_27300221	16	43.051
Bin_16_27758523	16	44.2087
Bin_16_28294278	16	44.4359
Bin_16_28682072	16	44.6632
Bin_16_28853738	16	47.5372
Bin_16_28996040	16	47.5372
Bin_16_29085154	16	47.9938
Bin_16_29206944	16	50.3653
Bin_16_29383374	16	50.5925
Bin_16_29697905	16	50.8198
Bin_16_29986558	16	51.0471
Bin_16_30118775	16	51.5058
Bin_16_30464822	16	53.8886
Bin_16_30743296	16	54.8146
Bin_16_30861602	16	55.0429
Bin_16_31090615	16	55.2712
Bin_16_31282663	16	58.9363
Bin_16_31414423	16	59.395
Bin_16_31534722	16	59.395
Bin_16_31760911	16	59.6244
Bin_16_31974277	16	60.3189
Bin_16_32046011	16	60.5472
Bin_16_32192439	16	60.5472
Bin_16_32409830	16	61.008
Bin_16_32551281	16	61.2374
Bin_16_32822156	16	63.134
Bin_16_33209670	16	63.3634
Bin_16_33400318	16	67.853
Bin_16_33709581	16	68.3118
Bin_16_34026384	16	71.7151
Bin_16_34206316	16	72.1738
Bin_16_35097160	16	73.8176
Bin_16_35954347	16	77.2209
Bin_16_36117541	16	78.6231
Bin_16_36370673	16	78.8514
Bin_16_36591887	16	79.3123
Bin_16_36677375	16	82.2282
Bin_16_36919579	16	82.4586
Bin_16_37202590	16	83.6326
Bin_16_37447683	16	83.6326
Bin_16_37706485	16	83.864
Bin_17_1499400	17	0
Bin_17_3336785	17	0.9218
Bin_17_3855572	17	3.0457
Bin_17_4253659	17	7.513
Bin_17_4563169	17	8.2043
Bin_17_5115639	17	8.4326
Bin_17_5706305	17	9.8414
Bin_17_6465974	17	10.0708
Bin_17_7177767	17	18.7119
Bin_17_7418113	17	18.9413
Bin_17_7744894	17	19.876
Bin_17_8405541	17	20.1064
Bin_17_9821248	17	24.0751
Bin_17_10808559	17	29.7111
Bin_17_10940948	17	29.9415
Bin_17_11153195	17	31.357
Bin_17_11415814	17	31.5874
Bin_17_11581632	17	36.9377
Bin_17_12287694	17	38.8434
Bin_17_13033293	17	49.9789
Bin_17_13197427	17	53.1539
Bin_17_13435820	17	53.8484
Bin_17_13695681	17	55.7451
Bin_17_13954089	17	55.9744
Bin_17_14402781	17	56.4353
Bin_17_14890603	17	56.6646
Bin_17_15253579	17	56.894
Bin_17_15466111	17	59.5407
Bin_17_16928787	17	59.7701
Bin_17_18380927	17	60.9385
Bin_17_18801827	17	61.3993
Bin_17_21399076	17	61.3993
Bin_17_25542159	17	61.6298
Bin_17_28305476	17	61.8602
Bin_17_31235216	17	62.0906
Bin_17_33457159	17	62.321
Bin_17_33881765	17	62.321
Bin_17_35449413	17	62.5525
Bin_17_36733829	17	62.5525
Bin_17_36767542	17	62.7829
Bin_17_36935002	17	64.6886
Bin_17_37107310	17	64.919
Bin_17_37290770	17	65.1494
Bin_17_37652550	17	68.8507
Bin_17_38017196	17	72.5705
Bin_17_38268553	17	73.2747
Bin_17_38377736	17	73.742
Bin_17_38472673	17	74.2093
Bin_17_38590242	17	74.6766
Bin_17_38725781	17	77.6212
Bin_17_38999442	17	79.786
Bin_17_39203056	17	80.7295
Bin_17_39325935	17	81.1968
Bin_17_39582799	17	82.1448
Bin_17_39775258	17	82.6143
Bin_17_40192799	17	84.5476
Bin_17_40735977	17	93.0527
Bin_17_40994433	17	94.736
Bin_17_41140154	17	95.684
Bin_17_41335138	17	95.9176
Bin_18_237278	18	0
Bin_18_580196	18	0.6977
Bin_18_732741	18	4.9367
Bin_18_795990	18	5.3997
Bin_18_854144	18	5.6301
Bin_18_959143	18	5.8605
Bin_18_1052343	18	6.7996
Bin_18_1189234	18	7.2604
Bin_18_1313180	18	7.9549
Bin_18_1370342	18	8.1843
Bin_18_1436315	18	8.4136
Bin_18_1486849	18	8.8745
Bin_18_1630123	18	9.3332
Bin_18_1788570	18	14.0737
Bin_18_1920341	18	16.7077
Bin_18_2134287	18	16.936
Bin_18_2316645	18	18.8237
Bin_18_2463227	18	19.052
Bin_18_2621257	18	19.9781
Bin_18_2726347	18	23.6432
Bin_18_2914916	18	23.8715
Bin_18_3146319	18	24.5628
Bin_18_3242185	18	25.2541
Bin_18_3808309	18	25.4813
Bin_18_4380453	18	29.3917
Bin_18_4458763	18	29.8484
Bin_18_4579451	18	32.7362
Bin_18_4761456	18	32.9645
Bin_18_4956680	18	33.8905
Bin_18_5062385	18	34.1188
Bin_18_5344292	18	34.3471
Bin_18_5743509	18	35.7494
Bin_18_6233582	18	35.9777
Bin_18_6625590	18	40.1747
Bin_18_6750444	18	41.5835
Bin_18_7187427	18	41.5835
Bin_18_7626394	18	43.7175
Bin_18_7726982	18	44.6435
Bin_18_8432369	18	44.8719
Bin_18_9204081	18	45.1002
Bin_18_9308022	18	45.3285
Bin_18_9358283	18	46.0198
Bin_18_9571504	18	46.2481
Bin_18_9858586	18	46.2481
Bin_18_12217049	18	46.7089
Bin_18_16452400	18	51.7767
Bin_18_18469514	18	54.4362
Bin_18_19135939	18	54.6666
Bin_18_20137743	18	54.6666
Bin_18_31275111	18	57.5968
Bin_18_43520066	18	57.5968
Bin_18_45029143	18	57.5968
Bin_18_45884099	18	57.5968
Bin_18_47609574	18	57.8262
Bin_18_48843712	18	61.7949
Bin_18_49484893	18	62.0242
Bin_18_49809132	18	64.6709
Bin_18_49910028	18	64.8992
Bin_18_50068425	18	68.0435
Bin_18_50316972	18	68.2708
Bin_18_50536265	18	73.7931
Bin_18_50741637	18	74.0193
Bin_18_51132698	18	75.1716
Bin_18_51665698	18	75.3979
Bin_18_51984629	18	75.6241
Bin_18_52088131	18	75.8504
Bin_18_52291944	18	76.5353
Bin_18_52540876	18	77.9311
Bin_18_52701882	18	81.0601
Bin_18_52769422	18	81.2874
Bin_18_52878750	18	81.5147
Bin_18_53051264	18	81.742
Bin_18_53184926	18	82.1986
Bin_18_53232059	18	82.4269
Bin_18_53327682	18	82.6552
Bin_18_53435741	18	83.1139
Bin_18_53510755	18	83.3422
Bin_18_53687396	18	83.801
Bin_18_54045286	18	84.4923
Bin_18_54538651	18	85.4183
Bin_18_54834056	18	94.5344
Bin_18_54896326	18	94.5344
Bin_18_54966693	18	94.768
Bin_18_55047193	18	95.0017
Bin_18_55130422	18	95.4712
Bin_18_55253203	18	95.7048
Bin_18_55452192	18	95.9385
Bin_18_55607897	18	96.646
Bin_18_55672207	18	96.8797
Bin_18_55774241	18	97.1133
Bin_18_56876848	18	97.347
Bin_19_97700	19	0
Bin_19_290587	19	2.9302
Bin_19_438926	19	3.1617
Bin_19_529660	19	3.3931
Bin_19_620210	19	7.1129
Bin_19_757690	19	7.3443
Bin_19_864075	19	8.0453
Bin_19_906972	19	13.7399
Bin_19_950857	19	14.925
Bin_19_1121913	19	15.1575
Bin_19_1285170	19	15.6227
Bin_19_1412205	19	15.8542
Bin_19_1602834	19	16.3171
Bin_19_1760423	19	17.2518
Bin_19_1931868	19	18.9112
Bin_19_2083605	19	19.6089
Bin_19_2247908	19	20.0719
Bin_19_2371105	19	23.5087
Bin_19_2638116	19	23.7391
Bin_19_3155686	19	28.8328
Bin_19_3458280	19	31.4923
Bin_19_3576679	19	31.7227
Bin_19_3724965	19	34.1284
Bin_19_4057397	19	34.3588
Bin_19_4348126	19	34.5892
Bin_19_5598357	19	34.8196
Bin_19_7604600	19	36.9741
Bin_19_8464321	19	38.3896
Bin_19_8982974	19	38.6189
Bin_19_17810421	19	38.8483
Bin_19_27693452	19	38.8483
Bin_19_29314383	19	45.661
Bin_19_29856418	19	45.8924
Bin_19_30287434	19	46.125
Bin_19_32119303	19	46.3576
Bin_19_34351489	19	46.8249
Bin_19_34827540	19	47.7684
Bin_19_35347314	19	48.7075
Bin_19_36215668	19	48.9389
Bin_19_36681323	19	49.4041
Bin_19_36769531	19	49.6355
Bin_19_36922173	19	49.867
Bin_19_37378481	19	50.8061
Bin_19_37884907	19	53.2234
Bin_19_38105613	19	53.4549
Bin_19_38283820	19	54.1559
Bin_19_38541662	19	54.621
Bin_19_38869220	19	59.1333
Bin_19_39104568	19	59.592
Bin_19_39221565	19	59.8203
Bin_19_39339889	19	60.0486
Bin_19_39482487	19	60.2769
Bin_19_39759205	19	60.5052
Bin_19_39995546	19	60.7335
Bin_19_40095980	19	60.7335
Bin_19_40169180	19	60.9608
Bin_19_40368301	19	61.4174
Bin_19_40550960	19	66.9678
Bin_19_40619823	19	67.4244
Bin_19_40758152	19	68.1125
Bin_19_40894800	19	70.484
Bin_19_41063760	19	70.7112
Bin_19_41214715	19	71.3993
Bin_19_41261870	19	71.856
Bin_19_41333451	19	72.0833
Bin_19_41663382	19	72.5399
Bin_19_41985301	19	80.3147
Bin_19_42070778	19	83.2306
Bin_19_42182320	19	83.46
Bin_19_42279944	19	83.6894
Bin_19_42402526	19	84.1502
Bin_19_42532243	19	84.6111
Bin_19_43651213	19	84.6111
Bin_19_44855295	19	84.6111
Bin_19_45006777	19	84.6111
Bin_19_45063625	19	84.8415
Bin_19_45145443	19	85.0719
Bin_19_45220389	19	86.9867
Bin_19_45272210	19	87.2182
Bin_19_45347398	19	87.2182
Bin_19_45579740	19	87.4486
Bin_19_45873137	19	87.679
Bin_19_46072909	19	88.1441
Bin_19_46282139	19	88.3756
Bin_19_46736159	19	94.6256
Bin_19_47136717	19	97.0198
Bin_19_47268001	19	97.7142
Bin_19_47403239	19	97.9436
Bin_19_47578081	19	98.4045
Bin_20_258988	20	0
Bin_20_635423	20	0.4608
Bin_20_782979	20	7.8439
Bin_20_828201	20	8.3047
Bin_20_909786	20	8.7656
Bin_20_993670	20	9.2264
Bin_20_1038242	20	9.4558
Bin_20_1178368	20	9.6851
Bin_20_1323636	20	13.3865
Bin_20_1541812	20	13.8473
Bin_20_1749971	20	14.0767
Bin_20_1835512	20	16.7362
Bin_20_2014491	20	16.9666
Bin_20_2419963	20	17.197
Bin_20_2835302	20	20.6338
Bin_20_2990586	20	21.3315
Bin_20_3085751	20	21.7945
Bin_20_5989195	20	22.2574
Bin_20_8908346	20	23.1921
Bin_20_15826689	20	23.4215
Bin_20_23442154	20	23.6509
Bin_20_25971349	20	23.8802
Bin_20_30473291	20	24.8106
Bin_20_33515326	20	34.8328
Bin_20_34042570	20	36.2416
Bin_20_34409282	20	37.41
Bin_20_34572655	20	39.3067
Bin_20_34681973	20	40.4751
Bin_20_34811507	20	40.936
Bin_20_34901637	20	41.1653
Bin_20_34993227	20	41.6262
Bin_20_35092639	20	41.8555
Bin_20_35401347	20	42.3164
Bin_20_35818576	20	43.4848
Bin_20_36001385	20	49.1208
Bin_20_36420200	20	54.7279
Bin_20_36860157	20	54.9573
Bin_20_37056604	20	58.1168
Bin_20_37418951	20	58.3462
Bin_20_37829099	20	59.5146
Bin_20_38123989	20	65.1218
Bin_20_38564938	20	65.8163
Bin_20_38954876	20	66.9902
Bin_20_39227462	20	67.2206
Bin_20_39520155	20	67.6836
Bin_20_39618797	20	67.914
Bin_20_39716568	20	67.914
Bin_20_40144236	20	71.0735
Bin_20_40616086	20	75.0423
Bin_20_40767359	20	75.2727
Bin_20_41044941	20	78.7094
Bin_20_42702399	20	79.8834
Bin_20_44268445	20	89.3885
Bin_20_44574295	20	89.858
Bin_20_44751381	20	90.8015
Bin_20_44853531	20	91.0341
Bin_20_45044429	20	91.5014
Bin_20_45171531	20	91.5014
Bin_20_45266993	20	91.7329
Bin_20_45525333	20	91.9643
Bin_20_45747227	20	93.8884
Bin_20_45866019	20	94.1209
Bin_20_46224051	20	94.3535
Bin_20_46559632	20	98.6138
Bin_20_46670539	20	98.8452
Bin_20_46847490	20	99.5462
Bin_20_47225115	20	103.5348
Bin_20_47561589	20	109.7847

!*********************************** Marker Types ********************************************************************
!Co-dominant marker: When heterozygote F1 is present, P1 is coded as 2, F1 is coded as 1, and P2 is coded as 0; Otherwise, P1 is coded as 2, and P2 is coded as 0. 
!Dominant marker: When heterozygote F1 is present, P1 and F1 are coded as 12, and P2 is coded as 0; Otherwise, P1 is coded as 2, and P2 is coded as 0. 
!Recessive markers: When heterozygote F1 is present, P1 is coded as 2, and F1 and P2 are coded as 10; Otherwise, P1 is coded as 2, and P2 is coded as 0. 
!Missing marker is coded as -1. 
Bin_1_1144296	2	0	2	2	2	2	2	2	2	2	2	2	0	2	2	2	0	2	2	2	2	2	0	0	2	2	2	2	2	2	2	2	2	2	2	0	2	2	2	2	2	2	2	2	2	2	2	2	2	2	2	2	2	2	2	2	2	2	2	0	2	2	2	0	2	2	2	2	2	2	2	2	2	2	2	2	2	2	2	2	2	2	2	0	2	-1	0	-1	2	2	0	2	2	0	2	0	2	2	2	2	2	2	2	2	2	0	2	2	2	2	2	2	0	2	2	2	0	2	2	2	0	0	2	2	2	2	2	2	2	2	2	2	2	2	2	2	2	2	2	2	2	2	2	2	0	2	2	2	2	2	2	2	2	0	2	2	0	2	2	0	2	2	2	2	2	2	2	2	-1	2	2	2	2	2	2	2	2	2	2	2	2	2	2	2	0	2	2	2	0	2	2	2	0	2	2	0	2	2	2	0	2	2	2	2	2	2	0	-1	0	2	0	-1	2	2	2	2	2	2	2	2	-1	2	2	2	2	2
Bin_1_2316557	2	0	2	0	2	2	2	2	2	0	2	2	0	2	2	2	0	2	2	2	2	2	0	0	2	2	0	2	2	2	2	2	2	2	2	0	2	2	2	2	0	2	2	2	2	0	2	2	2	2	2	2	2	2	2	2	2	2	2	0	0	2	2	2	0	2	2	2	0	2	2	2	2	2	2	2	2	2	2	2	2	2	2	0	2	-1	0	-1	2	2	0	2	2	0	2	0	2	2	2	0	2	0	2	2	0	0	2	2	2	0	2	0	0	2	2	2	0	2	2	0	0	0	2	2	2	2	2	2	0	2	2	2	2	2	2	2	2	2	2	2	2	0	0	2	0	2	2	2	2	2	2	2	2	0	2	2	0	2	0	0	2	2	2	2	0	2	2	0	-1	0	2	2	2	0	2	2	2	2	2	2	2	2	2	2	0	2	2	0	0	2	2	2	0	2	2	0	2	2	0	0	2	2	2	2	2	2	0	-1	0	2	0	-1	2	2	2	0	2	2	2	2	-1	2	2	0	0	0
Bin_1_2529821	2	0	2	0	2	2	2	2	2	0	2	2	0	2	2	2	0	2	2	2	2	2	0	0	2	2	0	2	2	2	2	2	2	2	2	0	2	2	2	2	0	2	2	2	2	0	2	2	2	2	2	2	2	2	2	2	2	2	2	0	0	2	2	2	0	2	2	2	0	2	2	2	2	2	2	2	2	2	2	2	2	2	2	0	2	-1	0	-1	2	2	0	2	2	0	2	0	2	2	2	0	2	0	2	2	0	0	2	2	2	0	2	0	0	2	2	2	0	2	2	0	0	0	2	2	2	2	2	0	0	2	2	2	2	2	2	2	2	0	2	2	2	0	0	2	0	2	2	2	2	2	2	2	2	0	2	2	0	2	0	0	2	0	2	2	0	2	2	0	-1	0	2	2	0	0	2	2	2	2	2	2	2	2	2	2	0	2	2	0	0	2	2	2	0	2	2	0	2	2	0	0	2	2	2	2	2	2	0	-1	0	2	0	-1	2	2	2	0	2	2	2	2	-1	2	2	0	0	0
Bin_1_3371680	2	0	2	0	0	2	2	2	2	0	2	2	0	2	2	2	0	2	2	2	2	0	0	0	2	2	0	2	2	2	2	2	2	2	2	0	2	2	2	2	0	2	2	2	2	0	2	2	2	2	2	2	2	2	2	2	2	2	2	0	0	2	2	2	0	2	2	2	0	2	2	2	2	2	2	2	0	0	2	2	2	2	2	0	2	-1	0	-1	2	2	0	2	2	0	0	0	2	2	2	0	2	0	2	2	0	0	2	2	2	0	2	0	0	2	2	2	0	2	2	0	0	0	2	2	2	0	2	0	0	2	2	2	2	2	2	2	2	0	2	2	2	0	0	2	0	2	2	2	2	2	2	2	2	0	2	2	0	2	0	0	0	0	2	2	0	2	2	0	-1	0	2	2	0	0	2	2	2	2	2	0	2	2	2	2	0	2	2	0	0	2	2	2	0	2	2	0	2	2	0	0	2	2	2	2	2	2	0	-1	0	2	0	-1	2	2	2	0	2	2	2	2	-1	2	2	0	0	0
Bin_1_4083212	2	0	2	0	0	0	2	0	0	0	2	2	0	2	2	2	0	2	2	2	2	0	2	0	0	2	0	2	2	2	0	0	2	2	0	2	2	2	2	0	0	0	2	0	0	0	2	2	2	2	2	0	2	0	0	2	2	2	2	0	0	2	0	2	0	2	2	2	0	0	2	2	2	2	2	0	0	0	2	2	2	2	2	0	2	-1	2	-1	0	2	0	2	2	2	0	0	2	2	2	0	2	0	2	2	0	2	0	2	2	0	2	0	0	2	2	0	0	2	2	0	0	0	2	0	2	0	2	0	0	2	2	2	2	2	2	2	2	0	2	0	2	0	0	2	0	2	0	2	2	2	0	2	2	2	2	0	0	2	0	0	0	0	0	2	0	0	2	0	-1	0	2	0	0	0	0	2	0	2	0	0	2	0	2	0	0	0	2	0	0	2	2	0	0	2	2	0	2	2	0	0	2	2	2	2	2	2	0	-1	0	2	0	-1	2	2	0	0	2	2	2	2	-1	2	2	0	0	0
Bin_1_4299804	2	0	2	0	0	0	2	0	0	0	2	2	0	2	2	2	0	2	2	2	2	0	2	0	0	2	0	2	2	2	0	0	2	2	0	2	2	2	2	0	0	0	2	0	0	0	2	2	2	2	2	0	2	0	0	2	2	2	2	0	0	2	0	2	0	2	2	2	0	0	2	2	2	2	2	0	0	0	2	2	2	2	2	0	2	-1	2	-1	0	2	0	2	2	2	0	0	2	2	2	0	2	0	2	0	0	2	0	2	2	0	2	0	0	2	2	0	0	2	2	0	0	0	2	0	2	0	2	0	0	2	2	2	2	2	2	2	2	0	2	0	2	0	0	2	0	2	0	2	2	2	0	2	2	2	2	0	0	2	0	0	0	0	0	2	0	0	2	0	-1	0	0	0	0	0	0	2	0	2	0	0	2	0	2	0	0	0	2	0	0	2	2	0	0	2	2	0	2	2	0	0	2	2	2	2	2	2	0	-1	0	2	0	-1	2	2	0	0	2	2	2	2	-1	2	2	0	0	0
Bin_1_4761397	2	0	2	0	0	0	2	0	0	0	2	2	0	2	2	2	0	2	2	2	2	0	2	0	0	2	0	2	2	2	0	0	2	2	0	2	2	2	0	0	0	0	2	0	0	0	2	0	2	2	2	0	2	0	0	2	2	2	2	0	0	2	0	2	0	2	2	2	0	0	2	2	2	2	2	0	0	0	2	2	2	2	2	0	2	-1	2	-1	0	2	0	2	2	2	0	0	2	2	2	0	2	0	2	0	0	2	0	2	2	0	2	0	0	2	2	0	0	2	2	0	0	0	2	0	2	0	2	0	0	2	2	2	2	2	2	2	2	0	2	0	2	0	0	2	0	2	0	2	2	2	0	2	2	2	2	0	0	2	0	0	0	0	0	2	0	0	2	0	-1	0	0	0	0	0	0	2	0	2	0	0	2	0	2	0	0	0	2	0	0	2	2	0	0	2	2	0	2	2	0	0	2	2	2	2	2	2	0	-1	0	2	0	-1	2	2	0	0	2	2	2	2	0	2	2	0	0	0
Bin_1_5096644	2	0	2	0	0	0	2	0	0	0	2	2	0	2	2	2	0	2	2	2	2	0	2	0	0	2	0	2	2	2	0	0	2	2	0	2	2	2	0	0	0	0	2	0	0	0	2	0	2	2	2	0	2	0	0	2	2	2	2	0	0	2	0	2	0	2	2	2	0	0	2	2	2	2	2	0	0	0	2	2	2	2	2	0	0	-1	2	-1	0	2	2	2	2	2	0	0	2	2	2	0	2	0	2	0	0	2	0	2	2	0	2	0	0	2	2	0	0	2	2	0	0	0	2	0	2	0	2	0	0	2	2	2	2	2	2	2	2	0	2	0	2	0	0	2	0	2	0	2	2	2	0	2	2	2	2	0	0	2	0	0	0	0	0	2	0	0	2	0	-1	0	0	0	0	0	0	2	0	2	2	0	2	0	2	0	0	0	2	0	0	2	2	0	0	2	2	0	2	2	0	0	2	2	2	2	2	2	0	-1	0	2	0	-1	2	2	0	0	2	2	2	2	0	2	2	0	0	0
Bin_1_5321085	2	0	2	0	0	0	2	0	0	0	2	2	0	2	2	2	0	2	2	2	2	0	2	0	0	2	0	2	0	2	0	0	2	2	0	2	2	2	0	0	0	0	2	0	0	0	2	0	2	2	2	0	2	0	0	2	2	2	2	0	0	2	0	2	0	2	2	2	0	0	2	2	2	2	2	0	0	0	2	2	2	2	2	0	0	-1	2	-1	0	2	2	2	2	2	0	0	2	2	2	0	2	0	2	0	0	2	0	2	2	0	2	0	0	2	2	0	0	2	2	0	0	0	2	0	2	0	2	0	0	2	2	2	2	2	2	2	2	0	2	0	2	0	0	2	0	2	0	2	2	2	0	2	2	2	2	0	0	2	0	0	0	0	0	2	0	0	2	0	-1	0	0	0	0	0	0	2	0	2	2	0	2	0	2	0	0	0	2	0	0	2	2	0	0	2	2	0	2	2	0	0	2	2	2	2	2	2	0	-1	0	2	0	-1	2	2	0	0	2	2	2	2	0	2	2	0	0	0
Bin_1_6199346	2	0	2	0	0	0	2	0	0	0	2	2	0	2	2	2	0	2	2	2	2	0	2	0	0	2	0	2	0	2	0	0	2	2	0	2	2	2	0	0	0	0	2	0	0	0	2	0	2	2	2	0	2	0	0	2	2	2	2	0	0	2	0	2	0	2	2	2	0	0	2	2	2	2	2	0	0	0	2	2	2	2	2	0	0	-1	2	-1	0	2	2	2	2	2	0	0	2	2	2	0	2	0	2	0	0	2	0	2	2	0	2	0	0	2	2	0	0	2	2	0	0	0	2	0	2	0	2	0	0	2	2	2	2	2	2	2	2	0	2	0	2	0	0	2	0	2	0	2	2	2	0	2	2	2	2	0	0	2	0	0	0	0	0	2	0	0	2	0	-1	0	0	0	0	0	0	2	0	2	2	0	2	0	2	0	0	0	2	0	0	2	2	0	0	2	2	0	2	2	0	0	2	2	2	2	2	2	0	0	0	2	0	-1	2	2	0	0	2	2	2	2	0	2	2	0	0	0
Bin_1_8897534	2	0	2	0	0	0	2	0	0	0	2	2	0	2	2	2	0	2	2	2	2	2	2	0	0	2	0	0	0	2	0	0	2	2	0	2	2	2	0	0	0	0	2	2	0	0	2	0	2	2	2	0	2	0	0	2	2	2	2	0	0	2	0	2	0	2	2	2	0	0	2	2	2	2	2	0	0	0	2	2	2	2	2	0	0	-1	2	-1	0	2	2	2	2	2	0	0	2	2	2	0	2	0	2	0	0	2	0	2	2	0	2	0	0	2	2	0	0	2	2	0	0	0	2	0	2	0	2	0	0	2	2	2	2	2	2	2	2	0	2	0	2	0	0	2	0	2	0	2	2	2	0	2	2	2	2	0	0	2	0	0	0	0	0	2	0	0	2	0	-1	0	0	0	0	0	0	2	0	2	2	0	2	2	2	0	0	0	2	0	0	2	2	0	0	2	2	0	2	2	0	0	2	2	2	2	2	2	0	0	0	2	0	-1	2	2	0	0	2	2	2	2	0	2	2	0	0	0
Bin_1_11346193	2	0	2	0	0	0	2	0	0	0	2	2	2	2	2	2	0	2	2	2	2	2	2	0	0	2	0	0	0	2	2	0	2	2	0	2	2	2	0	2	0	0	2	2	0	0	2	0	2	0	2	0	2	0	0	2	2	2	2	0	0	2	0	2	0	2	2	2	0	0	2	2	2	2	2	0	0	0	2	2	2	2	2	0	0	-1	2	-1	2	2	2	2	2	0	2	0	2	2	2	0	2	0	2	0	0	2	0	2	2	0	2	0	0	2	2	0	0	2	2	0	0	0	2	0	2	0	2	0	0	2	-1	2	0	2	2	2	2	0	2	0	2	0	0	2	0	2	0	2	2	2	2	2	2	2	2	0	0	2	0	0	0	0	2	2	0	0	2	0	-1	2	0	0	0	0	0	2	2	2	2	0	2	2	2	0	0	2	2	0	0	2	2	0	0	2	2	0	2	2	0	0	2	2	2	2	2	2	0	0	0	2	0	-1	2	2	0	2	2	2	2	2	0	2	2	0	0	0
Bin_1_12905503	2	0	2	0	0	0	2	0	0	0	2	2	2	2	2	2	0	2	2	2	2	2	2	0	0	2	0	0	0	2	2	0	2	2	0	2	2	2	0	2	0	0	2	2	0	0	2	0	2	0	2	0	2	0	0	2	2	2	2	0	0	2	0	2	0	2	2	2	0	0	2	2	2	2	2	0	2	0	2	2	2	2	2	0	0	-1	2	-1	2	2	2	2	2	0	2	0	2	2	2	0	2	0	2	0	0	2	0	2	2	0	2	0	0	2	2	0	0	2	2	0	0	0	2	0	2	0	2	0	0	2	-1	2	0	2	2	2	2	0	2	0	2	0	0	2	0	2	0	2	2	2	2	2	2	2	2	0	0	2	0	0	0	0	2	2	0	0	2	0	-1	2	0	0	0	0	0	2	2	2	2	0	2	2	2	0	0	2	2	0	0	2	2	0	0	2	2	0	2	2	0	0	2	2	2	2	2	2	0	0	0	2	0	-1	2	2	0	2	2	2	2	2	0	2	2	0	0	0
Bin_1_15185822	2	0	2	0	0	0	2	0	0	0	2	2	2	2	2	2	0	2	2	2	2	2	2	0	0	2	0	0	0	2	2	0	2	2	0	2	2	2	0	2	0	0	2	2	0	0	2	0	2	0	2	0	2	0	0	2	2	2	2	0	0	2	0	2	0	2	2	2	0	0	2	2	2	2	2	0	2	0	2	2	2	2	2	0	0	-1	2	-1	2	2	2	2	2	0	2	0	2	2	2	0	2	0	2	0	0	2	0	2	2	0	2	0	0	2	2	0	0	2	2	0	0	0	2	0	2	0	2	0	0	2	-1	2	0	2	2	2	2	0	2	0	2	0	0	2	0	2	0	2	2	2	2	2	2	2	2	0	0	2	0	0	0	0	2	2	0	0	2	0	-1	2	0	0	0	0	0	2	2	2	2	0	2	2	2	0	0	2	2	0	0	2	2	0	0	2	2	0	2	2	0	0	2	2	2	2	2	2	0	0	0	2	0	2	2	2	0	2	2	2	2	2	0	2	2	0	0	0
Bin_1_21823442	2	0	2	0	0	0	2	0	0	0	2	2	2	2	2	2	0	2	2	2	2	2	2	0	0	2	0	0	0	2	2	0	2	2	0	2	2	2	0	2	0	0	2	2	0	0	2	0	2	0	2	0	2	0	0	2	2	2	2	0	0	2	0	2	0	2	2	2	0	0	2	2	2	2	2	0	2	0	2	2	2	2	2	0	0	-1	2	-1	2	2	2	2	2	0	2	0	2	2	2	0	2	0	2	0	0	2	0	2	2	0	2	0	0	2	2	0	0	2	2	0	0	0	2	0	2	0	2	0	0	2	-1	2	0	2	2	2	2	0	2	0	2	0	0	2	0	2	0	2	2	2	2	2	2	2	2	0	0	2	0	0	0	0	2	2	0	0	2	0	2	2	0	0	0	0	0	2	2	2	2	0	2	2	2	0	0	2	2	0	0	2	2	0	0	2	2	0	2	2	0	0	2	2	2	2	2	2	0	0	0	2	0	2	2	2	0	2	2	2	2	2	0	2	2	0	0	0
Bin_1_27529432	2	0	2	0	0	0	2	0	0	2	2	0	2	2	2	2	0	2	2	2	2	2	2	2	0	2	2	0	0	2	2	0	2	2	0	2	2	2	0	2	2	0	2	0	0	2	2	0	2	0	2	0	2	0	0	2	2	2	2	0	0	2	0	2	2	2	2	2	0	0	2	2	2	2	2	0	2	0	2	2	2	2	2	0	0	2	2	-1	2	2	2	2	2	0	2	0	2	2	2	0	2	0	2	0	0	2	2	2	2	0	2	0	0	2	2	0	0	2	2	0	0	0	2	0	2	0	2	0	0	2	-1	2	0	2	2	2	2	0	2	0	2	2	0	2	0	2	0	2	2	2	2	2	2	2	2	2	0	2	2	0	0	0	2	2	2	0	2	2	2	2	0	2	0	2	0	2	2	2	2	2	2	0	2	0	0	2	2	0	0	2	2	2	0	2	2	0	2	2	0	0	2	2	2	2	2	2	0	2	0	2	0	2	2	2	0	2	2	2	2	2	0	2	2	0	2	0
Bin_1_30224839	2	0	2	0	0	0	2	0	0	2	2	0	2	2	2	2	0	2	2	2	2	2	2	2	0	2	2	0	0	2	2	0	2	2	0	2	2	2	0	2	2	0	2	0	0	2	2	0	2	0	2	0	2	0	0	2	2	2	2	0	0	2	0	2	2	2	2	2	0	0	2	2	2	2	2	0	2	0	2	2	2	2	2	0	0	2	2	-1	2	2	2	2	2	0	2	0	2	2	2	0	2	0	2	0	0	2	2	2	2	0	2	0	0	2	2	0	0	2	2	0	0	0	2	0	2	0	2	0	0	2	-1	2	0	2	2	2	2	0	2	0	2	2	0	2	0	2	0	2	2	2	2	2	2	2	2	2	0	2	2	0	0	0	2	0	2	0	2	2	2	2	0	2	0	2	0	2	2	2	2	2	2	0	2	0	0	2	2	0	0	2	2	2	0	2	2	0	2	2	0	0	2	2	2	2	2	2	0	2	0	2	0	2	2	2	0	2	2	2	2	2	0	2	2	0	2	0
Bin_1_33110420	2	0	2	0	0	0	2	0	0	2	2	0	2	2	2	2	0	2	2	2	2	2	2	2	0	2	2	0	0	2	2	0	2	2	0	2	2	2	0	2	2	0	2	0	0	2	2	0	2	0	2	0	2	0	0	2	2	2	2	0	0	2	0	0	2	2	2	2	0	0	2	2	2	2	2	0	2	0	2	2	2	2	2	0	0	2	2	-1	2	2	2	2	2	0	2	0	2	2	2	0	2	0	2	0	0	2	2	2	2	0	2	0	0	2	2	0	0	2	2	0	0	0	2	0	2	0	2	0	0	2	-1	2	0	2	2	2	2	0	2	0	2	2	0	2	0	2	0	2	2	2	2	2	2	2	2	2	0	2	2	0	0	0	2	0	2	0	2	2	2	2	0	2	0	2	0	2	2	2	2	2	2	0	2	0	0	2	2	0	0	2	2	2	0	2	2	0	2	2	0	0	2	2	2	2	2	2	0	2	0	2	0	2	2	2	0	2	2	2	2	2	0	2	2	0	2	0
Bin_1_34541239	2	0	2	0	0	0	2	0	0	2	2	0	0	2	2	2	0	2	2	2	2	2	2	2	0	2	2	0	0	2	2	0	2	2	0	2	2	2	0	2	2	0	2	0	0	2	2	0	2	0	2	0	2	0	-1	2	2	2	2	0	0	2	0	0	2	2	2	2	0	0	2	2	2	2	2	0	2	0	2	2	2	2	2	0	0	2	2	-1	2	2	2	2	2	0	0	0	0	2	2	0	2	0	2	0	0	2	2	2	2	0	2	0	0	2	2	0	0	2	2	0	0	0	2	0	2	0	2	0	0	2	-1	2	0	2	2	2	2	0	2	0	2	2	0	2	2	2	0	2	2	2	2	2	2	2	2	2	0	2	2	0	0	0	2	0	2	0	2	2	2	2	0	2	0	2	0	2	2	2	2	2	2	0	2	0	0	2	2	0	0	2	2	2	2	2	2	0	2	2	0	0	2	2	2	2	2	2	0	2	0	2	0	2	2	2	0	2	2	2	2	2	2	2	2	0	2	0
Bin_1_36293488	2	0	2	2	0	0	2	0	0	2	2	0	0	2	2	2	0	2	2	2	2	2	2	2	0	2	2	0	0	2	2	0	2	2	0	2	2	2	0	2	2	0	2	0	0	2	2	0	2	0	2	0	2	0	-1	2	2	2	2	0	0	2	0	0	2	2	2	2	0	0	2	2	2	2	2	0	2	0	2	2	2	2	2	0	0	2	2	-1	2	2	2	2	2	0	0	0	0	2	2	0	2	0	2	0	0	2	2	2	2	0	2	0	0	2	2	0	0	2	2	0	0	0	2	0	2	0	2	0	0	2	-1	2	0	2	2	2	2	0	2	0	2	2	0	2	2	2	0	2	2	2	2	2	2	2	2	2	0	2	2	0	0	0	2	0	2	0	2	2	2	2	0	2	0	2	0	2	2	2	2	2	2	0	2	0	0	2	2	0	0	2	2	2	2	2	2	0	2	2	0	0	2	2	2	2	2	2	0	2	0	2	0	2	2	2	0	2	2	2	2	2	2	2	2	0	2	0
Bin_1_37472242	2	0	2	2	0	0	2	0	0	2	2	0	2	2	2	2	0	2	2	2	2	2	2	2	0	2	2	0	0	2	2	0	2	2	0	2	2	2	0	2	2	0	2	0	0	2	2	0	2	0	2	0	2	0	-1	2	2	2	2	0	0	2	0	0	2	2	2	2	0	0	2	2	2	2	0	0	2	0	2	2	2	2	2	0	0	2	2	-1	2	2	2	2	2	0	0	0	0	2	2	0	2	0	2	0	0	2	2	2	2	0	2	0	0	2	2	0	0	2	2	0	0	0	2	0	2	0	2	0	0	2	-1	2	0	2	2	2	2	0	0	0	2	2	0	2	2	2	0	2	2	2	2	2	2	2	2	2	0	2	2	0	0	0	2	0	2	0	2	2	2	2	0	2	0	2	0	2	2	2	2	2	2	0	2	0	0	2	2	0	0	2	2	2	2	2	2	0	2	2	0	0	2	2	2	2	2	2	0	2	0	2	0	2	2	2	0	2	2	2	2	2	2	2	2	0	2	0
Bin_1_37991200	2	0	2	2	0	0	2	0	0	2	2	0	2	2	2	2	0	2	2	2	2	2	2	2	0	2	2	0	0	2	2	0	2	2	0	2	2	2	0	2	2	0	2	0	0	2	2	0	2	0	2	0	2	0	-1	2	2	2	2	0	0	2	0	0	2	2	2	2	0	0	2	2	2	2	0	0	2	0	2	0	2	2	2	0	0	2	2	-1	2	2	2	2	2	0	0	0	0	2	2	0	2	0	2	0	0	2	2	2	2	0	2	0	2	2	2	0	0	2	2	0	0	0	2	0	2	0	2	0	0	2	-1	2	0	2	2	2	2	0	0	0	2	2	0	2	0	2	0	2	2	2	2	2	2	2	2	2	0	2	2	0	0	0	2	0	2	0	2	2	2	2	0	2	0	2	0	0	2	2	2	2	2	0	2	0	0	2	2	0	0	2	2	2	2	2	2	0	2	2	0	0	2	0	2	2	2	2	0	2	0	2	0	2	2	2	0	2	2	2	2	2	2	2	2	0	2	0
Bin_1_39031257	2	0	2	2	0	0	2	0	0	2	2	0	2	2	2	2	0	2	2	2	2	2	2	2	0	2	2	0	0	2	2	0	2	2	0	2	2	2	0	2	2	0	2	0	0	2	2	0	2	0	2	0	2	0	-1	2	2	2	2	0	0	2	0	0	2	2	2	2	0	0	2	2	2	2	0	0	2	0	2	0	2	2	2	0	0	2	2	-1	2	2	2	2	2	0	0	0	0	2	2	0	2	0	2	0	0	2	2	2	2	0	2	0	2	2	2	0	0	2	2	0	0	0	2	0	2	0	2	0	0	2	-1	2	0	2	2	2	2	0	0	0	2	2	0	2	0	2	0	2	2	2	2	2	2	2	2	2	0	2	2	0	0	0	2	0	2	0	2	2	2	2	0	2	0	2	0	0	2	2	2	2	2	0	2	0	0	2	2	0	2	2	2	2	2	2	2	0	2	2	0	0	2	0	2	2	2	2	0	2	0	2	0	2	2	2	0	2	2	2	2	2	2	2	2	0	2	0
Bin_1_41607553	2	0	2	2	0	0	2	0	0	2	2	0	2	2	2	2	0	2	2	2	2	2	2	2	0	2	2	0	0	2	2	0	2	2	0	2	2	2	0	2	2	0	2	0	0	2	2	0	2	0	2	2	2	0	-1	2	2	2	2	0	0	2	0	0	2	2	2	2	0	0	2	2	2	2	0	0	2	0	2	0	2	2	2	0	0	2	2	-1	2	2	2	2	2	0	0	0	0	2	2	0	2	0	2	0	0	2	2	2	2	0	2	0	2	2	2	0	0	2	2	0	0	0	2	0	2	0	2	0	0	2	-1	2	0	2	2	2	2	0	0	0	2	2	0	2	0	2	0	2	2	2	2	2	2	2	2	2	0	2	2	0	0	0	2	0	2	0	2	2	2	2	0	2	0	2	0	0	2	2	2	2	2	0	2	0	0	2	2	0	2	2	2	2	2	2	2	0	2	2	0	0	2	0	2	2	2	2	0	2	0	2	0	2	2	2	0	2	2	2	2	2	2	2	2	0	2	0
Bin_1_43550578	2	0	2	2	0	0	2	0	0	2	2	0	2	2	2	0	0	2	2	2	-1	2	2	2	0	2	2	0	0	2	2	0	0	2	0	2	2	2	0	2	2	0	2	0	0	2	2	0	2	0	2	2	0	0	-1	2	2	2	2	0	0	2	0	0	2	0	0	-1	0	0	2	2	2	0	0	0	2	0	2	0	2	2	2	0	0	2	2	-1	2	2	2	2	0	0	0	0	0	2	2	0	2	0	2	0	0	2	2	2	2	0	2	0	2	2	2	0	0	2	0	0	0	0	2	0	2	0	2	0	0	2	-1	2	0	2	2	2	0	0	0	0	2	2	0	2	0	2	0	2	2	2	2	0	2	2	2	2	0	2	2	0	0	0	2	0	2	0	2	2	2	2	0	2	0	2	0	0	2	2	2	2	2	0	2	0	0	2	2	0	2	2	2	2	2	2	2	0	2	2	2	0	2	0	0	2	2	2	0	2	0	0	0	2	2	2	0	2	2	2	2	2	2	2	2	0	2	0
Bin_1_43980319	2	0	2	2	0	0	2	0	0	2	0	0	2	2	0	0	0	2	2	2	-1	2	2	2	0	2	2	0	0	2	2	0	0	2	0	2	2	2	0	2	2	0	2	0	0	2	2	0	2	0	2	2	0	0	-1	2	2	2	2	0	0	2	0	0	2	0	0	-1	0	0	2	2	2	0	0	0	2	0	2	0	2	2	2	0	0	2	2	-1	2	2	2	2	0	0	0	0	0	2	2	0	2	0	2	0	0	2	2	2	2	0	2	0	2	2	2	0	0	2	0	0	0	0	2	0	2	0	2	0	0	2	-1	2	0	2	2	2	0	0	0	0	2	2	0	2	0	2	0	2	2	2	2	0	2	2	2	2	0	2	2	0	0	0	2	0	2	0	2	2	2	2	0	2	0	2	0	0	2	2	2	2	2	0	2	0	0	2	2	0	2	2	2	2	2	2	2	0	2	2	2	0	2	0	0	2	2	0	0	2	0	0	0	2	2	2	0	2	2	2	2	2	2	2	2	0	2	0
Bin_1_44499433	2	0	2	2	0	0	2	0	0	2	0	0	2	2	0	0	0	2	2	2	-1	2	2	2	0	2	2	0	0	2	2	0	0	2	2	2	2	2	0	2	2	0	2	0	0	2	2	0	2	0	2	2	0	0	-1	2	2	2	2	0	0	2	0	0	2	0	0	-1	0	0	2	2	2	0	0	0	2	0	2	0	2	2	2	0	0	2	2	-1	2	2	2	2	0	0	0	0	0	2	2	0	2	0	2	0	0	2	2	2	2	0	2	0	2	2	2	0	0	2	0	0	0	0	2	0	2	0	2	0	0	2	-1	2	0	2	2	2	0	0	0	0	2	2	0	2	0	2	0	2	2	2	2	0	2	2	2	2	0	2	2	0	0	0	2	0	2	0	2	2	2	2	0	2	0	2	0	0	2	2	2	2	2	0	2	0	0	2	2	0	2	2	2	2	2	2	2	0	2	2	2	0	2	0	0	2	2	0	0	2	0	0	0	2	2	2	0	2	2	2	2	2	2	2	2	0	2	0
Bin_1_45828226	2	0	2	2	0	0	2	0	0	2	0	0	2	2	0	0	0	2	2	2	-1	2	2	0	0	2	2	0	0	2	2	0	0	2	2	2	2	2	0	2	2	0	2	0	0	2	2	0	2	0	2	2	0	0	-1	2	2	2	2	0	0	2	0	0	2	0	0	-1	0	0	2	2	2	0	0	0	2	0	2	0	2	2	2	0	0	2	2	-1	2	2	2	2	0	0	0	0	0	2	2	0	2	0	2	0	0	2	2	2	2	0	2	0	2	2	2	0	0	2	0	0	0	0	2	0	2	0	2	0	0	2	-1	2	0	2	2	2	0	0	0	0	2	2	0	2	0	2	0	2	2	2	2	0	2	2	2	2	0	2	2	0	0	0	2	0	2	0	2	2	2	2	0	2	0	2	0	0	2	2	2	2	2	0	2	0	0	2	2	0	2	2	2	2	2	2	2	0	2	2	2	0	2	0	0	2	2	0	0	2	0	0	0	2	2	2	0	2	2	2	2	2	2	2	2	0	2	0
Bin_1_47339796	2	0	2	2	0	0	2	0	0	0	0	0	2	2	0	0	0	2	2	2	-1	2	2	0	0	2	2	0	0	2	0	0	0	2	2	2	2	2	0	2	0	0	2	2	0	2	2	0	2	0	2	2	0	0	-1	0	2	2	2	0	0	2	0	0	2	0	0	0	0	0	2	2	2	0	0	2	2	0	2	0	2	2	2	0	0	2	2	-1	0	2	2	2	0	0	0	0	0	2	2	0	2	0	2	0	0	2	2	2	2	0	2	0	2	2	2	0	0	0	0	0	0	0	2	0	2	0	0	0	0	2	-1	2	0	2	2	2	0	0	0	0	2	2	0	2	0	2	0	2	2	2	0	0	2	2	2	2	0	2	2	0	0	0	2	0	0	0	2	2	-1	2	0	0	0	0	0	0	0	2	2	0	2	2	2	0	0	0	2	0	2	2	2	2	2	2	2	0	2	2	2	0	2	0	0	2	2	0	0	2	0	0	0	2	2	2	0	0	2	2	2	2	2	2	2	0	2	0
Bin_1_48053088	2	0	2	2	0	0	2	0	0	0	0	0	2	2	0	0	0	2	2	2	-1	2	2	0	0	2	2	0	0	2	0	0	0	2	2	2	2	2	0	2	0	0	2	2	0	2	2	0	2	0	2	2	2	0	-1	0	2	2	2	0	0	2	0	0	2	0	0	0	0	0	2	2	2	0	0	2	2	0	2	0	2	2	2	0	0	2	2	-1	0	2	2	2	0	0	0	0	0	2	2	0	2	0	2	0	0	2	2	2	2	0	2	0	2	2	2	0	0	0	0	0	0	0	2	0	2	0	0	0	0	2	-1	2	0	2	2	2	0	0	0	0	2	2	0	2	2	2	0	2	2	2	0	0	2	2	2	2	0	2	2	0	0	0	2	0	0	0	2	2	-1	2	0	0	0	0	0	0	0	2	2	0	2	2	2	0	0	0	2	0	2	2	2	2	0	2	2	0	2	2	2	0	2	0	0	2	2	0	0	2	0	0	2	2	2	2	0	0	2	2	2	2	2	2	2	2	2	0
Bin_1_48489351	2	0	2	2	0	0	2	0	0	0	0	0	2	2	0	0	0	2	2	2	-1	2	2	0	0	2	2	0	2	2	0	0	0	2	2	2	2	2	0	2	0	0	2	2	0	2	2	0	2	0	2	2	2	0	-1	0	2	2	2	2	0	2	0	0	2	0	0	0	0	2	2	2	2	0	0	2	2	0	2	0	2	2	2	0	0	2	2	-1	0	2	2	2	0	0	0	0	0	2	2	0	2	0	2	0	0	2	2	2	2	0	2	0	2	2	2	0	0	0	0	0	0	2	2	0	2	0	0	0	0	2	-1	2	0	2	2	2	0	0	0	0	2	2	0	2	2	2	0	2	2	2	0	0	2	2	2	2	0	2	2	0	0	0	2	0	0	0	2	2	-1	2	0	0	2	0	0	0	0	2	2	0	2	2	2	0	2	0	2	0	2	2	2	2	0	2	2	0	2	2	2	0	2	0	0	2	2	0	0	2	0	0	2	2	2	0	0	0	2	2	2	2	2	2	2	2	2	0
Bin_1_48928224	2	0	2	2	0	2	2	2	0	2	0	0	2	2	0	0	0	2	2	2	-1	2	2	2	2	2	2	0	2	2	0	0	0	2	2	2	2	2	2	2	0	0	2	2	0	2	2	0	2	0	2	2	2	2	-1	0	2	2	2	2	0	2	0	0	2	0	0	0	0	2	2	2	2	0	0	2	0	2	2	2	2	2	2	0	0	2	2	-1	0	2	2	2	0	2	0	2	0	2	2	0	2	0	2	0	0	2	2	2	2	0	2	0	2	2	2	0	0	2	2	0	0	2	2	2	2	0	0	0	0	2	-1	2	0	2	2	2	0	0	0	0	2	2	0	2	2	2	0	2	2	2	0	0	2	2	2	2	0	2	2	2	2	0	2	0	0	0	2	2	-1	2	0	2	2	0	0	2	0	2	2	0	2	2	2	0	2	0	2	0	2	2	2	2	0	2	2	0	2	2	2	0	2	0	0	2	2	0	0	2	0	0	2	2	2	0	0	0	2	2	2	2	2	2	2	2	2	0
Bin_1_49145168	2	0	2	2	0	2	2	2	0	2	0	0	2	2	0	0	0	2	2	2	-1	2	2	2	2	2	2	0	2	2	0	0	0	2	2	2	2	2	2	2	0	0	2	2	0	2	2	0	2	0	2	2	2	2	-1	0	2	2	2	2	0	2	0	0	2	0	0	0	0	2	2	2	2	0	0	2	0	2	2	2	2	2	2	0	0	2	2	-1	0	2	2	2	0	2	0	2	0	2	2	0	2	0	2	0	0	2	2	2	2	0	2	0	2	2	2	0	0	2	2	0	2	2	2	2	2	0	0	0	0	0	2	2	0	2	2	2	0	0	0	0	2	2	0	2	2	2	0	2	2	2	0	0	2	2	2	2	2	2	2	2	2	0	2	0	0	0	2	2	-1	2	0	2	2	0	0	2	0	2	2	0	2	2	2	0	2	0	2	0	2	2	2	2	0	2	2	0	2	2	2	0	2	0	0	2	2	0	2	2	0	0	2	2	2	0	0	0	2	2	2	2	2	2	2	2	2	0
Bin_1_49434698	2	0	2	2	0	2	2	2	2	2	0	0	2	2	0	0	2	2	2	2	-1	2	2	2	2	2	2	2	2	2	0	2	0	2	2	2	2	2	2	2	0	0	2	2	2	2	2	0	2	0	2	2	2	2	-1	0	2	2	2	2	0	2	2	2	2	0	0	0	0	2	2	2	2	0	0	2	0	2	2	2	2	2	0	0	2	2	2	-1	0	2	2	2	0	2	2	2	2	2	2	0	2	0	2	0	0	2	2	2	2	0	2	0	2	2	2	2	0	2	2	0	2	2	2	2	2	-1	0	0	0	0	2	2	2	2	2	2	0	0	0	0	2	2	0	2	2	2	2	2	2	2	0	0	2	2	2	2	2	2	2	2	2	0	2	0	0	2	2	2	-1	2	0	2	2	0	2	2	0	2	2	0	2	2	2	0	2	0	2	0	2	2	2	2	0	2	2	0	2	2	2	2	2	0	0	2	2	2	2	2	0	0	2	2	2	0	2	0	2	2	2	2	2	2	2	2	2	0
Bin_1_49707109	2	0	2	2	0	2	2	2	2	2	0	0	2	2	0	0	2	2	2	2	-1	2	2	2	2	2	2	2	2	2	0	2	0	2	2	2	2	2	2	2	0	0	2	2	2	2	2	0	2	0	2	2	2	2	-1	0	2	2	2	2	0	2	2	2	2	0	0	0	0	2	2	2	2	0	0	2	0	2	2	2	2	2	0	0	2	2	2	-1	0	2	2	2	0	2	2	2	2	2	2	0	2	0	2	0	0	2	2	2	2	0	2	0	2	2	2	2	0	2	2	0	2	2	2	2	2	-1	0	2	0	0	2	2	2	2	2	2	0	0	0	0	2	2	0	2	2	2	2	2	2	2	0	0	2	2	2	2	2	2	2	2	2	0	2	0	0	2	2	2	-1	2	0	2	2	0	2	2	0	2	2	0	2	2	2	0	2	0	2	0	2	2	2	2	0	2	2	0	2	2	2	2	2	0	0	2	2	2	2	2	0	0	2	2	2	0	2	0	2	2	2	2	2	2	2	2	2	0
Bin_1_49890504	2	0	0	2	0	2	2	2	2	2	0	0	2	2	0	0	2	2	2	2	-1	2	2	2	2	2	2	2	2	2	0	2	0	2	2	2	2	2	2	2	0	0	2	2	2	2	2	0	2	0	2	2	2	2	-1	0	2	2	2	2	0	2	2	2	2	0	0	0	0	2	2	2	2	0	0	2	0	2	2	2	2	2	0	0	2	2	2	-1	0	2	2	2	0	2	2	2	2	2	2	0	2	0	2	0	0	2	2	2	2	0	2	0	2	2	2	2	0	2	2	0	2	2	2	2	2	-1	0	2	0	0	2	2	2	2	2	2	0	0	0	0	2	2	0	2	2	2	2	2	2	2	0	0	2	2	2	2	2	2	2	2	2	0	2	0	0	2	2	2	-1	2	0	2	2	0	2	2	0	2	2	0	2	2	2	0	2	0	2	0	2	2	2	2	0	2	2	0	2	2	2	2	2	0	0	2	2	2	2	2	0	0	2	2	2	0	2	0	2	2	2	2	2	2	2	2	2	0
Bin_1_50041183	2	0	0	2	0	2	2	2	2	2	0	0	2	2	0	0	2	2	2	2	-1	2	2	2	2	2	2	2	2	2	0	2	0	2	2	2	2	2	2	2	0	0	2	2	2	2	2	0	2	0	2	2	2	2	-1	0	2	2	2	2	0	2	2	2	2	0	0	0	0	2	2	2	2	0	0	2	0	2	2	2	2	2	0	0	2	2	2	-1	0	2	2	2	0	2	2	2	2	2	2	0	2	0	2	0	0	2	2	2	2	0	2	0	2	2	2	2	0	2	2	0	2	2	2	2	2	-1	0	2	0	0	2	2	2	2	2	2	0	0	2	0	2	2	0	2	2	2	2	2	2	2	0	0	2	2	2	2	2	2	2	2	2	0	2	0	0	2	2	2	-1	2	0	2	2	0	2	2	0	2	2	0	2	2	2	0	2	0	2	0	2	2	2	2	0	2	2	0	2	2	2	2	2	0	0	2	2	2	2	2	0	0	2	2	2	0	2	0	2	2	2	2	2	2	2	2	2	0
Bin_1_50175508	2	0	0	2	0	2	2	2	2	2	0	2	2	2	0	0	2	2	2	0	-1	2	2	2	2	2	2	2	2	2	0	2	0	2	2	2	2	2	2	2	0	0	2	2	2	2	2	0	2	0	2	2	2	2	-1	0	2	2	2	2	0	2	2	2	2	0	0	0	2	2	2	2	2	0	0	2	0	2	2	2	2	2	0	0	2	2	2	-1	0	2	2	2	2	2	2	2	2	2	2	0	2	0	2	0	0	2	2	2	2	0	2	0	2	2	2	2	2	2	2	0	2	2	2	2	2	-1	0	2	0	0	2	2	2	2	2	2	0	0	2	0	2	2	0	2	2	2	2	2	2	2	0	0	2	2	2	2	2	2	2	2	2	2	2	0	0	2	2	2	-1	2	0	2	2	0	2	2	2	2	2	0	2	2	2	0	2	0	2	0	2	2	2	2	0	2	2	0	2	2	2	2	2	0	0	2	2	2	2	2	0	0	2	2	-1	0	2	0	2	2	2	2	2	2	2	2	2	0
Bin_1_50314061	2	0	0	2	0	2	2	2	2	2	0	2	2	2	0	0	2	2	2	0	-1	2	2	2	2	2	2	2	2	2	0	2	0	2	2	2	2	2	2	2	0	0	2	2	2	0	2	0	2	0	2	2	2	2	-1	0	2	2	2	2	0	2	2	2	2	0	0	0	2	2	2	2	2	0	0	2	0	2	2	2	2	2	0	0	2	-1	2	-1	2	2	2	2	2	2	2	2	2	2	2	0	2	0	2	0	0	2	2	2	2	0	2	0	2	2	2	2	2	2	2	0	2	2	2	2	2	-1	0	2	0	0	2	2	2	2	2	2	0	0	2	0	2	2	0	2	2	2	2	2	2	2	0	0	2	2	2	2	2	2	2	2	2	2	2	0	0	2	2	2	-1	0	0	2	2	0	2	2	2	2	2	0	2	2	2	0	2	0	2	0	2	2	2	2	0	2	2	0	2	2	2	2	2	0	0	2	2	2	2	2	0	0	2	2	-1	0	2	0	2	2	2	2	2	2	2	2	2	0
Bin_1_50516364	2	0	0	2	0	2	2	2	2	2	0	2	2	2	0	0	2	2	2	0	-1	2	2	2	2	2	2	2	2	2	0	2	0	2	2	2	2	2	2	2	0	0	2	2	2	0	2	0	2	0	2	2	2	2	2	0	2	2	2	2	0	2	2	2	2	0	0	0	2	2	2	2	2	0	0	2	0	2	2	2	2	2	0	0	2	-1	2	-1	2	2	2	2	2	2	2	2	2	2	2	0	2	0	2	0	0	2	2	2	2	0	2	0	2	2	2	2	2	2	2	0	2	2	2	2	2	-1	0	2	0	0	2	2	2	2	2	2	0	0	2	0	2	2	0	2	2	2	2	2	2	2	0	0	2	2	2	2	2	2	2	2	2	2	2	0	0	2	2	2	-1	0	0	2	2	0	2	2	2	2	2	2	2	2	2	0	2	0	2	0	2	2	2	2	0	2	2	0	2	2	2	2	2	0	0	2	2	2	2	2	0	0	2	2	-1	0	2	0	2	2	2	2	2	2	2	2	2	0
Bin_1_50732768	2	0	0	0	0	2	2	2	2	2	0	0	2	2	0	0	2	2	2	0	-1	2	2	2	2	2	2	2	0	2	0	2	0	2	2	2	2	0	2	2	0	0	2	2	2	0	0	0	2	0	2	2	0	2	2	0	2	2	2	2	0	2	2	2	0	0	0	0	0	0	0	2	2	0	0	2	0	2	2	2	2	2	0	0	2	-1	2	-1	2	2	2	2	0	2	2	2	2	2	2	0	2	0	2	0	0	2	2	2	2	0	2	0	2	2	2	2	2	2	2	0	2	0	2	2	0	-1	0	2	0	0	2	2	2	0	2	2	0	0	0	0	2	2	0	2	2	0	2	2	2	2	0	0	2	2	2	2	0	2	2	2	0	2	0	0	0	2	2	2	-1	0	0	2	2	0	2	2	2	2	2	2	2	2	2	0	2	0	2	0	2	2	2	2	0	2	2	2	2	2	0	2	2	0	2	2	2	2	2	2	0	2	2	0	-1	0	2	0	0	0	2	2	0	2	2	-1	2	0
Bin_1_50849304	2	0	0	0	0	2	2	2	2	2	0	0	2	2	0	0	2	2	2	0	-1	2	2	2	2	2	2	2	0	2	0	2	0	2	2	2	2	0	2	2	0	0	2	2	2	0	0	0	2	0	2	2	0	2	2	0	2	2	2	2	0	2	2	2	0	0	0	0	0	0	0	2	2	0	0	2	0	2	2	2	2	2	0	0	2	-1	2	-1	2	2	2	2	0	2	2	2	2	2	2	0	2	0	2	0	0	2	2	2	2	0	2	0	2	2	2	2	0	2	2	0	2	0	2	2	0	-1	0	2	0	0	2	2	2	0	2	2	0	0	0	0	2	2	0	2	2	0	2	2	2	2	0	0	2	2	2	2	0	2	0	2	0	2	0	0	0	2	2	2	-1	0	0	2	2	0	2	2	2	2	2	2	2	2	2	0	2	0	2	0	2	2	2	2	0	2	2	2	2	2	0	2	2	0	2	2	2	2	2	2	0	2	2	0	-1	0	2	0	0	0	2	2	0	2	2	-1	2	0
Bin_1_50969779	2	0	0	0	0	2	2	2	2	2	0	0	2	2	0	0	2	2	2	0	-1	2	2	2	2	2	2	2	0	2	0	2	0	2	2	2	2	0	2	2	0	2	2	2	2	0	0	0	2	0	2	2	0	2	2	0	2	2	2	2	0	2	2	2	0	0	0	0	0	0	0	2	2	0	0	2	0	2	2	2	2	2	0	0	2	-1	2	-1	2	2	2	2	0	2	2	2	2	2	2	0	2	0	2	0	0	2	2	2	2	0	2	0	2	2	2	2	0	2	2	0	2	0	2	2	0	-1	0	2	0	0	2	2	2	0	2	2	0	0	0	0	2	2	0	2	2	0	2	2	2	2	0	0	2	2	2	2	0	2	0	2	0	2	0	0	0	2	2	2	-1	0	0	2	2	0	2	2	2	2	2	2	2	2	2	0	2	0	2	0	2	2	2	2	0	2	2	2	2	2	0	2	2	0	2	2	2	2	2	2	0	2	2	0	-1	0	2	0	0	0	2	2	0	2	2	-1	2	0
Bin_1_51217215	2	0	0	0	0	2	2	2	2	2	0	0	2	2	0	2	2	2	2	0	-1	2	2	2	2	2	2	2	0	2	0	2	0	2	2	0	2	0	2	2	0	2	2	2	2	0	0	0	2	0	2	2	0	2	2	0	2	2	2	2	0	2	2	2	0	0	0	0	0	0	0	2	2	0	0	2	0	2	2	2	2	2	0	0	2	-1	2	-1	2	2	2	2	0	2	2	2	2	2	2	0	2	0	2	0	0	2	2	2	2	0	2	0	2	2	2	2	0	2	2	0	2	0	2	2	0	-1	0	2	0	0	2	2	2	0	2	2	0	0	0	0	2	2	0	2	2	0	2	2	2	2	0	0	2	2	2	2	0	2	0	2	0	2	0	0	0	2	2	2	-1	0	0	2	2	0	2	2	2	2	2	2	2	2	2	0	2	0	2	0	2	2	2	2	0	2	2	2	2	2	0	2	2	0	2	2	2	2	2	2	0	2	2	0	-1	0	2	0	0	0	2	2	0	2	2	-1	2	0
Bin_1_51454900	2	0	0	0	0	2	2	2	2	2	0	0	2	2	0	2	2	0	2	0	-1	2	2	2	2	2	2	2	0	0	0	2	0	2	2	0	2	0	2	2	0	2	2	2	2	0	0	0	2	0	2	2	0	2	2	0	2	2	2	2	0	2	2	2	0	0	0	0	0	0	0	2	2	0	0	2	0	2	2	2	2	2	0	0	2	-1	2	-1	2	2	2	2	0	2	2	2	2	2	2	0	2	0	2	0	0	2	2	2	0	0	2	0	2	2	2	2	0	2	2	0	2	0	2	2	0	-1	0	2	0	0	2	0	2	0	2	2	0	0	0	0	2	2	0	0	2	0	2	2	2	2	0	0	2	2	2	2	0	2	0	2	0	2	0	0	0	2	2	2	-1	0	0	2	2	0	2	2	2	2	2	2	2	2	2	0	2	0	2	0	2	2	2	2	0	2	2	2	2	2	0	2	0	0	2	2	2	2	2	2	0	2	2	0	-1	0	2	0	0	0	2	2	0	2	2	-1	2	0
Bin_1_52074632	2	0	0	0	0	2	2	2	2	2	0	0	2	2	0	2	2	0	2	0	-1	2	2	2	2	2	2	2	0	0	0	2	0	2	2	0	2	0	2	2	0	2	2	2	2	0	0	0	2	0	2	2	0	2	2	0	2	2	2	2	0	2	2	2	0	0	0	0	0	0	0	2	2	0	0	2	0	2	2	2	2	2	0	0	2	-1	2	0	2	2	2	2	0	2	2	2	2	2	2	0	2	0	2	2	0	2	2	2	0	0	2	0	2	2	2	2	0	2	2	0	2	0	2	2	0	-1	0	2	0	0	2	0	2	0	2	2	0	0	0	0	2	2	0	0	2	0	2	2	2	2	0	0	2	2	2	2	0	2	0	2	0	2	0	0	0	2	2	2	-1	0	0	2	2	0	2	2	2	2	2	2	2	2	2	0	2	0	2	0	2	2	2	2	0	2	2	2	2	2	0	2	0	0	2	2	2	2	2	2	0	2	2	0	-1	0	2	0	0	0	2	2	0	2	2	-1	2	0
Bin_1_52737077	2	0	0	0	0	2	2	2	2	0	0	0	2	2	0	2	2	0	2	0	-1	2	2	2	2	2	2	2	0	0	0	2	0	2	2	0	2	0	2	2	0	2	2	2	2	0	0	0	2	0	2	2	2	2	2	0	2	2	2	2	0	0	2	2	0	0	0	0	0	0	0	0	2	0	-1	2	0	2	2	2	2	2	0	0	2	-1	2	0	2	2	2	2	0	2	2	2	2	2	2	0	2	0	2	2	0	2	2	2	0	0	2	0	2	2	2	2	0	2	2	0	2	0	2	2	0	-1	0	2	0	0	2	0	2	0	2	2	0	0	0	0	2	2	0	0	2	0	2	2	2	0	0	0	2	2	2	2	0	2	0	2	0	2	0	0	0	2	2	2	-1	0	0	2	2	0	2	2	2	2	2	2	2	2	2	0	0	0	2	0	2	2	2	2	0	2	2	0	2	2	0	2	0	0	2	2	2	2	0	2	0	2	2	0	-1	0	2	0	0	0	2	2	0	2	2	-1	2	0
Bin_1_52947912	2	0	0	0	0	2	2	2	2	0	0	0	2	2	0	2	2	0	2	0	-1	2	2	2	2	2	2	2	0	0	0	2	0	2	2	0	2	0	2	2	2	2	2	2	2	0	0	0	2	0	2	2	2	2	2	0	2	2	2	2	0	0	2	2	0	0	0	0	0	0	0	0	2	0	-1	2	0	2	2	2	2	2	0	0	2	-1	2	0	2	2	2	2	0	2	2	2	2	2	2	0	2	0	2	2	0	2	2	2	0	0	2	0	2	2	2	2	0	2	2	0	2	0	2	2	0	-1	0	2	0	0	2	0	2	0	2	2	0	0	0	0	2	2	0	0	2	0	2	2	2	0	0	0	2	2	2	2	0	2	0	2	0	2	0	0	0	2	2	0	-1	0	0	2	2	0	2	2	2	2	2	2	2	2	2	0	0	0	2	0	2	2	2	2	0	2	2	0	2	2	0	2	0	0	2	2	2	2	0	2	0	2	2	0	-1	0	2	0	0	0	2	2	0	2	2	-1	2	0
Bin_1_53242742	2	0	0	0	0	2	2	2	2	0	0	0	2	2	0	2	2	0	2	0	-1	2	2	2	2	2	2	2	0	0	0	2	0	2	2	0	2	0	2	2	2	2	2	2	2	0	0	0	2	0	2	2	2	2	2	0	2	2	2	2	0	0	2	2	0	0	0	0	0	0	0	0	2	0	-1	2	0	2	2	2	2	2	0	0	2	-1	2	0	2	2	2	2	0	2	2	2	2	2	2	0	2	0	2	2	0	2	2	2	0	0	2	0	2	2	2	2	2	2	2	0	2	0	2	2	0	-1	0	2	0	0	2	2	2	0	2	2	0	2	0	0	2	2	0	0	2	0	2	2	2	0	0	0	2	2	2	2	0	2	0	2	0	2	0	0	0	2	2	0	-1	0	0	2	2	0	2	2	2	2	2	2	2	2	2	0	0	0	2	0	2	2	2	2	0	2	2	0	2	2	0	2	0	0	2	2	2	2	0	2	0	2	2	0	-1	0	2	0	0	0	2	2	0	2	2	-1	2	0
Bin_1_53571959	2	0	0	0	0	2	2	2	2	0	0	0	2	2	0	2	2	0	2	0	-1	2	2	2	2	2	0	2	0	0	0	2	0	2	2	0	2	0	2	2	2	2	2	2	2	0	0	0	2	0	2	2	2	2	2	0	2	2	2	2	0	0	2	2	0	0	0	0	0	0	0	0	2	0	-1	2	0	2	0	2	2	2	2	0	2	-1	2	0	2	2	2	2	0	2	2	2	2	2	2	0	2	0	2	2	0	2	2	2	0	0	2	0	2	2	2	2	2	2	2	0	2	0	2	2	0	-1	0	2	0	0	2	2	2	0	2	2	0	2	0	0	2	2	0	0	2	0	2	2	2	0	0	0	2	2	2	2	0	2	0	2	0	2	0	0	0	2	2	0	-1	0	0	2	2	0	2	2	2	2	2	2	2	2	2	0	0	0	2	0	2	2	2	2	0	2	2	0	2	2	0	2	0	0	2	2	2	2	0	2	0	2	2	0	-1	0	2	0	0	0	2	2	0	2	2	-1	2	0
Bin_1_54024197	2	0	0	0	0	2	2	2	2	0	0	0	2	2	0	2	2	0	2	0	-1	2	2	2	2	2	0	2	0	0	0	2	0	2	2	0	2	0	2	2	2	2	2	2	2	0	0	0	2	0	2	2	2	2	2	0	2	2	2	2	0	0	2	2	0	0	0	0	0	0	0	0	2	0	-1	2	0	2	0	2	2	2	2	0	2	-1	2	0	2	2	2	2	0	2	2	2	2	2	2	0	2	0	2	2	0	2	2	2	0	0	2	0	2	2	2	2	2	2	2	0	2	0	2	2	0	-1	0	2	0	0	2	2	2	0	2	2	0	2	0	0	2	2	0	0	2	0	2	2	2	0	0	0	2	2	2	2	0	2	0	2	0	2	0	0	0	2	2	0	-1	0	0	2	2	0	2	2	2	2	2	2	2	2	2	0	0	0	2	0	2	2	2	2	0	2	2	0	2	2	0	2	0	0	2	2	0	2	0	2	0	2	2	0	-1	0	2	0	0	0	2	2	0	2	2	-1	2	0
Bin_1_54401478	2	0	0	0	0	2	2	2	2	0	0	0	2	2	0	2	2	0	2	0	-1	2	2	2	2	2	0	2	0	0	0	2	0	2	2	0	2	0	2	2	2	2	2	2	2	0	0	0	2	0	2	2	2	2	2	0	2	2	2	2	0	0	2	2	0	0	0	0	0	0	0	0	2	0	-1	2	0	2	0	2	2	2	2	0	2	-1	2	0	2	2	2	2	0	2	2	2	2	2	2	0	2	0	2	0	0	2	2	2	0	0	2	0	2	2	2	2	2	2	2	0	2	0	2	2	0	-1	0	2	0	0	2	2	2	0	2	2	0	2	0	0	2	2	0	0	2	0	2	2	2	0	0	0	2	2	2	2	0	2	0	2	0	2	0	0	0	2	2	0	-1	0	0	2	2	0	2	2	2	2	2	2	2	2	2	0	0	0	2	0	2	2	2	2	0	2	2	0	2	2	0	2	0	0	2	2	0	2	0	2	0	2	2	0	-1	0	2	0	0	0	2	2	0	2	2	-1	2	0
Bin_1_54520025	2	0	2	0	0	2	2	2	2	0	0	0	2	2	0	2	2	0	2	0	-1	2	2	2	2	0	0	2	0	0	0	2	0	2	2	0	0	0	2	2	2	0	2	2	2	0	0	0	2	0	2	2	2	2	2	0	2	2	2	2	0	0	2	2	2	0	0	0	0	0	0	0	2	0	-1	2	0	2	0	2	2	2	2	0	2	-1	0	0	2	2	2	2	0	2	2	2	2	2	0	0	2	0	2	0	0	2	0	2	0	0	2	0	2	0	2	2	2	2	2	0	0	0	2	2	0	-1	0	2	0	0	2	2	2	0	2	2	0	2	0	0	2	2	0	0	2	0	2	2	2	0	2	0	2	2	2	2	0	2	0	2	0	2	0	0	0	2	2	0	-1	0	0	2	0	0	2	2	2	0	2	2	2	2	2	0	0	0	2	0	2	0	0	2	0	2	2	0	2	2	0	2	0	0	2	0	0	2	0	2	0	2	2	0	-1	0	2	0	0	0	2	2	0	2	2	-1	2	0
Bin_1_54630015	2	0	2	0	0	2	2	2	2	0	0	0	2	2	0	2	2	0	2	0	-1	2	2	2	2	0	0	2	0	0	0	2	0	2	2	2	0	0	2	2	2	0	2	2	2	0	0	0	2	0	2	2	2	2	2	0	2	2	2	2	0	0	2	2	2	0	0	0	0	0	0	0	2	0	-1	2	0	2	0	2	2	2	2	0	2	-1	0	0	2	2	2	2	0	2	2	2	2	2	0	0	2	0	2	0	0	2	0	2	0	0	2	0	2	0	2	2	2	2	2	0	0	0	2	2	0	-1	0	2	0	0	2	2	2	0	2	2	0	2	0	0	2	2	0	0	2	0	2	2	2	0	2	0	2	2	2	2	2	2	0	2	0	2	0	0	0	2	2	0	-1	0	0	2	0	0	2	2	2	0	2	2	2	2	2	2	0	0	2	0	2	0	0	2	2	2	2	2	2	2	0	2	0	0	2	0	0	2	0	2	2	2	2	0	-1	0	2	0	0	0	2	2	0	2	2	-1	2	0
Bin_2_347681	2	0	2	0	2	2	0	0	2	2	2	2	0	0	2	2	2	0	0	0	2	0	0	0	0	2	2	2	0	0	2	2	2	2	0	2	2	2	0	2	2	0	2	2	2	2	2	2	2	0	0	2	2	2	0	2	2	0	2	0	0	2	2	2	2	2	2	2	2	0	2	2	-1	2	2	2	2	0	2	0	0	2	2	2	2	2	2	2	2	0	0	2	2	0	2	0	2	2	2	0	2	2	2	2	2	0	2	2	2	2	-1	0	2	2	2	2	2	0	2	0	2	2	2	0	2	0	2	2	2	2	2	2	2	0	2	0	2	2	0	2	0	2	2	2	0	0	0	2	2	0	2	2	2	2	2	2	2	0	2	0	2	0	0	0	2	0	2	2	2	0	2	2	2	2	0	0	2	2	0	2	0	2	2	0	2	2	0	2	0	2	2	2	2	2	2	0	2	0	0	2	0	2	2	2	0	2	2	2	0	2	0	0	2	0	2	2	2	2	2	2	2	2	0	2	0	0
Bin_2_1017335	2	0	2	0	2	2	0	0	2	2	2	2	0	0	2	2	2	0	2	0	2	0	0	0	0	2	2	2	0	0	2	2	2	2	2	2	2	2	0	2	2	0	2	2	2	2	2	2	2	0	0	2	2	2	0	2	2	0	2	0	0	2	2	2	2	2	2	2	2	0	2	2	2	2	2	2	2	0	2	0	0	2	2	2	2	2	2	2	2	0	0	2	2	0	2	0	2	2	2	0	2	2	2	2	2	0	2	2	2	2	-1	0	2	2	2	2	2	0	2	0	2	2	2	2	2	0	2	2	2	2	2	2	2	0	2	0	2	2	0	2	0	2	2	2	0	0	2	2	2	0	2	2	2	2	2	2	2	0	2	0	2	2	0	0	2	2	2	2	2	0	2	2	2	2	2	0	2	2	0	2	-1	2	2	0	2	2	0	2	0	2	2	2	2	2	2	0	2	2	0	2	0	2	2	2	0	2	2	2	0	2	0	0	2	0	2	2	2	2	2	2	2	2	0	2	0	0
Bin_2_1426169	2	0	2	0	2	2	0	0	2	2	2	2	0	2	2	2	2	0	2	0	2	0	0	0	0	2	2	0	0	0	2	2	2	2	2	2	2	2	0	2	2	0	2	2	2	2	2	2	2	0	0	2	2	2	0	2	2	0	2	0	2	2	2	0	2	2	2	2	2	0	2	2	2	2	2	2	2	0	2	0	2	-1	2	2	2	2	2	0	2	0	0	2	2	0	2	0	0	0	2	0	0	2	2	0	2	0	2	2	2	2	-1	0	2	2	2	2	2	0	2	0	2	0	2	2	2	0	2	2	2	2	2	2	2	0	2	0	2	2	0	2	0	2	0	2	0	0	2	2	2	2	2	2	2	0	2	2	2	2	2	0	0	2	0	0	2	2	2	2	2	0	2	2	2	2	2	0	2	2	2	2	-1	2	2	0	2	2	0	2	0	2	2	2	2	2	0	0	0	2	0	0	2	2	2	2	0	2	2	2	2	2	0	0	2	0	2	2	2	2	2	2	0	2	0	2	0	0
Bin_2_1691217	2	0	2	0	2	2	0	0	2	2	2	2	0	2	2	2	2	0	2	0	2	0	0	0	0	2	2	0	0	2	2	2	2	2	2	2	2	2	0	2	2	0	2	2	2	2	2	2	2	0	0	2	2	2	0	2	2	0	2	0	2	2	2	0	2	2	2	2	2	0	2	2	2	2	2	2	2	0	2	0	2	-1	2	2	2	2	2	0	2	0	0	2	2	0	2	0	0	0	2	0	0	2	2	0	2	0	2	2	2	2	2	0	2	2	2	2	2	0	2	0	2	0	2	2	2	0	2	2	2	2	2	2	2	0	2	0	2	2	0	2	0	2	0	2	0	0	2	2	2	2	2	2	2	0	2	2	2	2	2	0	0	2	0	0	2	2	2	2	2	0	2	2	2	2	2	0	2	2	2	2	-1	2	2	0	2	2	0	2	0	2	2	2	2	2	0	0	0	2	0	0	2	2	2	2	0	2	2	2	2	2	0	0	2	0	2	2	2	2	2	2	0	2	0	0	0	0
Bin_2_2141837	2	0	2	0	0	2	0	0	2	2	2	2	0	2	2	2	2	0	2	0	2	0	0	0	0	2	2	0	0	2	2	2	2	2	2	2	2	2	0	2	2	0	2	2	2	2	2	2	2	0	0	2	2	2	0	2	2	0	2	0	2	2	2	0	2	2	2	2	2	0	2	2	2	2	2	2	2	0	2	0	2	-1	2	2	2	2	2	0	2	0	0	2	2	0	2	0	0	0	2	0	0	2	2	0	2	0	2	2	2	2	2	0	2	2	2	2	2	0	2	0	2	0	2	2	2	0	0	2	2	2	2	2	2	0	2	0	2	0	0	0	0	2	0	2	0	0	2	2	2	2	2	2	2	0	2	2	2	2	2	0	0	2	0	0	2	2	2	2	2	0	2	2	0	2	2	0	2	2	2	2	-1	2	2	0	2	2	0	0	0	2	2	2	0	2	0	0	0	2	0	0	2	2	2	2	0	2	2	2	2	2	0	0	2	0	2	2	2	2	2	2	0	2	0	0	0	0
Bin_2_2633184	2	0	2	0	0	2	0	0	2	2	2	2	0	2	2	2	2	0	2	0	2	0	0	0	0	2	2	0	0	2	2	2	2	2	2	2	2	2	0	2	2	0	2	2	2	2	2	2	2	0	0	2	2	2	0	2	2	0	2	0	2	2	2	0	2	2	2	2	2	0	2	2	2	2	2	2	2	0	2	0	2	-1	2	2	2	2	2	0	2	0	0	2	2	0	2	0	0	0	2	0	0	2	2	0	2	0	2	2	2	2	2	0	2	2	2	2	2	0	2	0	2	0	2	2	2	0	0	2	2	2	2	0	2	0	2	0	2	0	0	0	0	2	0	2	0	0	2	2	2	2	2	2	2	0	2	2	0	2	2	0	0	2	0	0	2	2	2	2	2	2	2	2	0	2	2	0	2	2	2	2	-1	2	2	0	2	2	0	0	0	2	2	2	0	2	0	0	0	2	0	0	2	0	2	2	0	2	0	2	2	2	0	0	2	0	2	2	2	2	2	2	0	2	0	0	0	0
Bin_2_2917696	2	0	2	0	0	2	0	0	2	2	2	2	0	2	2	2	2	0	2	0	2	0	0	0	0	2	2	0	0	2	2	2	2	2	2	2	2	2	0	2	2	0	2	2	2	2	2	2	2	0	0	2	2	2	0	2	2	0	2	0	2	2	2	0	2	2	2	2	2	0	2	2	2	2	2	2	2	0	2	0	2	-1	2	2	2	2	2	0	2	0	0	2	2	0	2	0	0	0	2	0	0	2	2	0	2	0	2	2	2	2	2	0	2	2	2	2	2	0	2	0	2	0	2	2	2	0	0	2	2	2	2	0	2	0	2	0	2	0	0	0	0	2	0	2	0	0	2	2	2	2	2	2	2	0	2	2	0	2	2	0	0	2	0	0	2	2	2	2	2	2	2	2	0	2	2	0	2	2	2	2	-1	2	2	0	2	2	0	0	0	2	2	2	0	2	0	0	0	2	0	0	2	0	2	2	2	2	0	2	2	2	0	0	2	0	2	2	2	2	2	2	0	2	0	0	0	0
Bin_2_3037383	2	0	2	0	0	2	0	0	2	2	2	2	0	2	2	2	2	0	2	0	2	0	0	0	0	2	2	0	0	2	2	2	2	2	2	2	2	2	0	2	2	0	2	2	2	2	2	2	2	0	0	2	2	2	0	2	2	0	2	0	2	2	2	0	2	2	2	2	2	0	2	2	2	2	2	2	2	0	2	0	2	-1	2	2	2	2	2	0	2	0	0	2	2	0	2	0	0	0	2	0	0	2	2	0	2	0	2	2	2	2	2	0	2	2	2	2	2	0	2	0	2	0	2	2	2	0	0	2	2	2	2	0	2	0	2	0	2	0	0	0	0	2	0	2	0	0	2	2	2	2	2	2	2	0	2	2	0	2	2	0	0	2	0	0	2	2	2	2	2	2	2	2	0	2	2	0	2	2	2	2	-1	2	2	0	2	2	0	0	0	2	2	2	0	2	0	0	0	2	0	2	2	0	2	2	2	2	0	2	2	2	0	0	2	0	2	2	2	2	2	2	0	2	0	0	0	0
Bin_2_3207409	2	0	2	0	0	2	0	0	2	2	2	2	0	2	2	2	2	0	2	0	2	0	0	0	0	2	2	0	0	2	2	2	2	2	2	2	2	2	0	2	2	0	2	2	2	2	2	2	2	0	0	2	2	2	0	2	2	0	2	0	2	2	2	0	2	2	2	2	2	0	2	2	2	2	2	2	2	0	2	0	2	-1	2	2	2	2	2	0	2	0	0	2	2	0	2	0	0	2	2	0	0	2	2	0	2	0	2	2	2	2	2	0	2	2	2	2	2	0	2	0	2	0	2	2	2	0	0	2	2	2	2	0	2	0	2	0	2	0	0	0	0	2	0	2	0	0	2	2	2	2	2	2	2	0	2	2	0	2	2	0	0	2	0	0	2	2	2	2	2	2	2	2	0	2	2	0	2	2	2	2	-1	2	2	0	2	2	0	0	0	2	2	2	0	2	0	0	0	2	0	2	2	0	2	2	2	2	0	2	2	2	0	0	2	0	2	2	2	2	2	2	0	2	0	0	0	0
Bin_2_3356229	2	0	2	0	0	2	0	0	2	2	2	0	0	2	2	2	2	0	2	0	2	0	0	0	0	2	2	0	0	2	2	2	2	2	2	2	2	2	0	2	2	0	2	2	2	2	2	2	2	0	0	2	2	2	0	2	2	0	2	0	2	2	2	0	2	2	2	2	2	0	2	2	2	2	2	2	2	0	2	0	2	-1	2	2	2	2	2	0	2	0	0	2	2	0	2	0	0	2	2	0	0	2	2	0	2	0	2	2	2	2	2	0	2	2	2	2	2	0	2	0	2	0	2	2	2	0	0	2	2	2	2	0	2	0	2	0	2	0	0	0	0	2	0	2	0	0	2	2	2	2	2	2	2	0	2	2	0	2	2	0	0	2	0	0	2	2	2	2	2	2	2	2	0	2	2	0	2	2	2	2	-1	2	2	0	2	2	0	0	0	2	2	2	0	2	0	0	0	2	0	2	2	0	2	2	2	2	0	2	2	2	0	0	2	0	2	2	2	2	2	2	0	2	0	0	0	0
Bin_2_3583040	2	0	2	0	0	2	0	0	2	2	0	0	0	2	2	2	2	0	2	0	2	0	0	0	0	2	2	0	0	2	2	2	2	2	2	2	2	0	0	2	2	0	2	2	2	2	0	0	2	0	0	2	2	2	0	0	2	0	2	0	0	2	2	0	2	2	2	2	0	0	0	2	2	2	2	2	0	0	2	0	2	-1	2	2	2	2	2	0	2	0	0	2	2	0	2	0	0	2	2	0	0	0	2	0	0	0	2	2	2	0	2	0	2	2	2	2	2	0	2	0	2	0	2	2	0	0	0	2	0	2	2	0	2	0	2	0	2	0	0	0	0	2	0	2	0	0	2	2	2	2	2	2	2	2	2	2	0	2	2	0	0	2	0	0	2	2	2	2	2	0	0	2	0	2	2	0	2	2	2	2	-1	2	2	0	2	2	0	0	0	2	2	2	0	2	0	0	0	2	0	2	2	0	2	2	2	2	0	2	2	2	0	0	2	0	2	2	0	2	2	2	0	2	0	0	0	0
Bin_2_3860515	2	0	2	0	0	2	0	0	2	2	0	0	0	2	2	2	2	0	2	0	2	0	0	0	0	2	2	0	0	2	2	2	2	2	2	2	2	0	0	2	2	0	2	2	2	2	0	0	2	0	0	2	2	2	0	0	2	0	2	0	0	2	2	0	2	2	2	2	0	0	0	2	2	2	2	2	0	0	2	0	2	-1	2	2	2	2	2	0	2	0	0	2	2	0	2	0	0	2	2	0	0	0	2	0	0	0	2	2	2	0	2	0	0	2	2	2	2	0	2	0	2	0	2	2	0	0	0	2	0	2	2	0	2	0	2	0	2	0	0	0	0	2	0	2	0	0	2	2	2	2	2	2	2	2	2	2	0	2	2	0	0	2	0	0	2	2	2	2	2	0	0	2	0	2	2	0	2	2	2	2	-1	2	2	0	2	2	2	0	0	2	2	2	0	2	0	0	0	2	0	2	2	0	2	2	2	2	0	2	2	2	0	0	2	0	2	2	0	0	2	2	0	2	0	0	0	0
Bin_2_4056006	2	0	2	0	0	2	0	0	2	2	0	0	0	2	2	2	2	0	2	0	2	0	0	0	0	2	2	0	0	2	2	2	2	2	2	2	2	0	0	2	2	0	2	2	2	2	0	0	2	0	0	2	2	2	0	0	2	0	2	0	0	2	2	0	2	2	2	2	0	0	0	2	2	2	2	2	0	0	2	0	2	-1	2	2	2	2	2	0	2	0	0	2	2	0	2	0	0	2	2	0	0	0	2	0	0	0	2	2	2	0	2	0	0	2	2	2	2	0	2	0	2	0	2	2	0	0	0	2	0	2	2	0	2	0	2	0	2	0	0	0	0	2	0	2	0	0	2	2	2	2	2	2	2	2	2	2	0	2	2	0	0	2	0	0	2	2	2	2	2	0	0	2	0	2	2	0	2	2	2	2	-1	2	2	0	2	2	2	0	0	2	2	2	0	2	0	0	0	2	0	2	2	0	2	2	2	2	2	2	2	2	0	0	2	0	2	2	0	0	2	2	0	2	0	0	0	0
Bin_2_4254421	2	0	2	0	0	2	0	0	2	2	0	0	0	2	2	2	2	2	2	0	2	0	0	0	0	2	2	0	0	2	2	2	2	2	2	2	2	0	0	2	2	2	2	2	2	2	0	0	2	0	0	0	2	2	2	0	2	0	2	0	0	2	2	0	2	2	2	2	0	0	0	2	2	2	2	2	0	0	2	0	2	-1	2	2	2	2	2	0	2	0	0	2	2	0	2	0	0	2	2	0	0	0	2	2	0	0	2	2	2	0	2	0	0	2	2	2	2	0	2	0	2	0	2	2	0	0	0	2	0	2	2	0	2	0	2	0	2	0	0	0	0	2	0	2	0	0	2	2	2	2	2	2	2	2	2	2	2	2	2	0	0	2	0	0	2	2	2	2	2	0	0	2	0	2	2	0	2	2	2	2	-1	2	2	2	2	2	2	0	2	2	2	2	2	2	0	2	0	2	0	2	2	0	2	2	2	2	2	2	2	2	0	0	2	0	2	2	0	0	2	2	0	2	0	0	0	0
Bin_2_4415649	2	0	2	0	2	2	0	0	2	2	0	0	0	2	2	2	2	2	2	0	2	0	0	0	0	2	2	0	0	2	2	2	2	2	2	2	2	0	0	2	2	2	2	2	2	2	0	0	2	0	0	0	2	2	2	0	2	0	2	0	0	2	2	0	2	2	2	2	0	0	0	2	2	2	2	2	0	0	2	0	2	-1	2	2	2	2	2	0	2	0	0	2	2	0	2	0	0	2	2	0	0	0	2	2	0	0	2	2	2	0	2	0	0	2	2	2	2	0	2	0	2	0	2	2	0	0	0	2	0	2	2	0	2	0	2	0	2	0	0	0	0	2	0	2	0	0	2	2	2	2	2	2	2	2	2	2	2	2	2	0	0	2	0	0	2	2	2	2	2	0	0	2	0	2	2	0	2	2	2	2	-1	2	2	2	2	2	2	0	2	2	2	2	2	2	0	2	0	2	0	2	2	0	2	2	2	2	2	2	2	2	0	0	2	0	2	2	0	0	2	2	0	2	0	0	0	0
Bin_2_4870570	2	0	2	0	2	0	0	0	2	2	0	0	0	2	2	2	2	2	2	0	2	0	0	0	0	2	2	0	0	2	2	2	2	2	2	2	2	0	0	2	2	2	2	2	2	2	0	0	2	0	0	0	2	2	2	0	2	0	2	0	0	2	2	0	2	2	2	2	0	0	0	2	2	2	2	2	0	0	2	0	2	-1	2	2	2	2	2	0	2	0	0	2	2	0	2	0	0	2	2	0	0	0	2	2	0	0	2	2	2	0	2	0	0	2	2	2	2	0	2	0	2	0	2	2	0	0	0	2	0	2	2	0	2	0	2	0	2	0	0	0	0	2	0	2	0	0	2	2	2	2	2	2	2	2	2	2	2	2	2	0	0	2	0	0	2	2	2	2	2	0	0	2	0	2	2	0	2	2	2	2	-1	2	2	2	2	2	2	0	2	2	2	2	2	2	0	2	0	2	0	2	2	0	2	2	2	2	2	2	2	2	0	0	2	0	2	2	0	0	2	2	0	2	0	0	0	0
Bin_2_5301034	2	0	2	0	2	0	0	0	2	2	0	0	0	2	2	2	2	2	2	0	2	0	0	0	0	2	2	0	0	2	2	2	2	2	2	2	2	0	0	2	2	2	0	2	2	2	0	0	2	0	0	0	2	2	2	0	2	0	2	0	0	2	2	0	2	2	2	2	0	0	0	2	2	2	2	2	0	0	2	0	2	2	2	2	2	2	2	0	2	0	0	2	2	0	2	0	0	2	2	0	2	0	2	2	0	0	2	2	2	0	2	0	0	2	2	2	2	0	2	0	2	0	2	2	0	0	0	2	0	2	2	0	2	0	2	2	2	0	0	0	0	2	0	2	0	0	2	2	2	2	2	2	2	2	2	2	2	2	2	0	0	0	0	0	2	2	2	2	2	0	0	2	0	2	2	0	2	2	2	2	-1	2	2	2	2	2	2	0	2	2	2	2	2	2	0	2	0	2	0	2	2	0	2	2	2	2	2	2	2	2	0	0	2	0	2	2	0	0	2	2	0	2	0	0	0	0
Bin_2_5512294	2	0	2	0	2	0	0	0	2	2	0	0	0	2	2	2	2	2	2	0	2	0	0	0	0	2	2	0	0	2	2	2	2	2	2	2	2	0	0	2	2	2	0	2	2	2	0	0	2	0	0	0	2	2	2	0	2	0	2	0	0	2	2	0	2	2	2	2	0	0	0	2	2	2	2	2	0	0	2	0	2	2	2	2	2	2	2	0	2	0	0	2	2	0	2	0	0	2	2	0	2	0	2	2	0	0	2	2	2	0	2	0	0	2	2	2	2	0	2	0	2	2	2	2	0	0	0	2	0	2	2	0	2	0	2	2	2	0	0	0	0	2	2	2	0	0	2	2	2	2	2	2	2	2	2	2	2	2	2	0	0	0	0	0	2	2	2	2	2	0	0	2	0	2	2	0	2	2	2	2	-1	2	2	2	2	2	2	0	2	2	2	2	2	2	0	2	0	2	0	2	2	0	2	2	2	2	2	2	2	2	2	0	2	0	2	2	0	0	2	2	0	2	0	2	0	0
Bin_2_6163368	2	0	2	0	2	0	0	0	2	2	0	0	0	2	2	2	2	2	2	0	2	0	0	0	0	2	2	0	0	2	2	2	2	2	2	2	2	0	0	2	2	2	0	2	2	2	0	0	2	0	0	0	2	2	2	0	2	0	2	0	0	2	2	0	2	2	2	2	0	0	0	2	2	2	2	2	0	0	2	0	2	2	2	2	2	2	2	0	2	0	0	2	2	0	2	0	0	2	2	0	2	0	2	2	0	0	2	2	2	0	2	0	0	2	2	2	2	0	2	0	2	2	2	2	0	0	0	0	0	2	2	0	2	0	2	2	2	0	0	0	0	2	2	2	0	0	2	2	2	2	2	2	2	2	2	2	2	2	2	0	0	0	0	0	2	2	2	2	2	0	0	2	0	2	2	0	2	2	2	2	-1	2	2	2	2	2	2	0	2	2	2	2	2	2	0	2	0	2	0	2	2	0	2	2	2	2	2	2	2	2	2	0	2	0	2	2	0	0	2	2	0	2	0	2	0	0
Bin_2_6710835	2	0	2	0	2	0	0	0	2	2	0	0	0	2	2	2	2	2	2	0	2	0	0	0	0	2	2	0	0	2	2	2	2	2	2	2	2	0	0	2	2	2	0	2	2	2	0	0	2	0	0	0	2	2	2	0	2	0	2	0	0	2	2	0	2	2	2	2	0	0	0	2	2	2	2	2	0	0	2	0	2	2	2	2	2	2	2	-1	2	0	0	2	2	0	2	0	0	2	2	0	2	0	2	2	0	0	2	2	2	0	2	0	0	2	2	2	2	0	2	0	2	2	2	2	0	0	0	0	0	2	2	0	2	0	2	2	2	0	0	0	0	2	2	2	0	0	2	2	2	2	2	2	2	2	2	2	2	2	2	0	0	0	0	0	2	2	2	2	2	0	0	2	0	2	2	0	2	2	2	2	-1	2	2	2	2	2	2	0	2	2	2	2	2	2	0	2	0	2	0	2	2	0	2	2	2	2	2	2	2	2	2	0	2	0	2	2	0	0	2	2	0	2	0	2	0	0
Bin_2_6800048	2	0	2	0	2	0	0	0	2	2	0	0	0	2	2	2	2	2	2	0	2	0	0	2	0	2	2	0	0	2	0	2	2	2	2	2	2	0	0	0	0	2	0	2	2	0	0	0	2	0	0	0	2	2	2	0	2	0	2	2	0	2	2	0	2	2	2	-1	0	0	0	2	2	2	2	2	0	0	2	0	2	2	2	2	2	-1	2	-1	2	0	0	2	2	2	2	0	0	2	2	0	2	0	2	2	0	2	0	2	2	0	2	0	0	2	2	2	2	0	2	0	2	2	2	2	0	0	0	0	0	2	2	0	2	0	2	2	2	0	0	0	0	2	2	2	0	0	2	2	2	2	2	2	2	2	2	2	2	2	2	0	0	0	0	0	2	2	0	2	-1	0	0	0	0	2	2	0	0	2	2	2	-1	2	2	2	2	2	2	0	2	2	2	0	2	2	0	2	0	2	0	2	2	0	2	2	2	2	2	2	2	2	2	0	2	0	2	0	0	0	0	2	0	2	0	2	0	0
Bin_2_6895785	2	0	2	0	2	0	0	0	2	2	0	0	0	2	2	2	2	2	2	0	2	0	0	2	0	2	2	0	0	2	0	2	2	2	2	2	2	0	0	0	0	2	0	2	2	0	0	0	2	0	0	0	2	2	2	0	2	0	2	2	0	2	2	0	2	2	2	-1	0	0	0	2	2	2	2	2	0	0	2	0	2	2	2	2	2	-1	2	-1	2	0	2	2	2	2	2	0	0	2	2	0	2	0	2	2	0	2	0	2	2	0	2	0	0	2	2	2	2	0	2	0	2	2	2	2	0	0	0	0	0	2	2	0	2	0	2	2	2	0	0	0	0	2	2	2	0	0	2	2	2	2	2	2	2	2	2	2	2	2	2	0	0	0	0	0	2	2	0	2	-1	0	0	0	0	2	2	0	0	2	2	2	2	2	2	2	2	2	2	0	2	2	2	0	2	2	0	2	0	2	0	2	2	0	2	2	2	2	2	2	2	2	2	0	2	0	2	0	0	0	0	2	0	2	0	2	0	0
Bin_2_6997378	2	0	2	0	2	0	0	0	2	2	0	0	0	2	2	2	2	2	2	0	2	2	0	2	0	2	2	0	0	2	0	2	2	2	2	2	2	0	0	0	0	2	0	2	2	0	0	0	2	0	0	0	2	2	2	0	2	0	2	2	0	2	2	0	2	2	2	-1	0	0	0	2	2	2	2	2	0	0	2	2	2	2	2	2	2	-1	2	-1	2	2	2	2	2	2	2	0	0	2	2	0	2	0	2	2	0	2	0	2	2	0	2	0	0	2	2	2	2	0	2	0	2	2	2	2	0	0	0	0	0	2	2	0	2	0	2	2	2	0	0	0	2	2	2	2	0	0	2	2	2	2	2	2	2	2	2	2	2	2	2	0	0	0	0	0	2	2	0	2	-1	0	0	0	0	2	2	2	0	2	2	2	2	2	2	2	2	2	2	0	2	2	2	0	2	2	0	2	0	2	0	2	2	0	2	2	2	2	2	2	2	2	2	0	2	0	2	0	0	0	0	2	0	2	2	2	0	0
Bin_2_7365406	2	0	2	0	2	0	0	0	2	2	0	0	0	2	2	2	0	2	2	0	2	2	0	2	0	2	2	0	0	2	0	2	2	2	2	2	2	0	0	0	0	2	0	2	2	0	0	0	2	0	0	0	2	2	2	0	2	0	2	2	0	2	2	0	2	2	2	-1	0	0	0	2	2	2	2	2	0	0	2	2	2	2	2	2	2	-1	2	-1	2	2	2	2	2	2	2	0	0	2	2	0	2	0	2	2	0	2	0	2	2	0	2	0	0	2	2	2	2	0	2	0	2	2	2	2	0	0	0	0	0	2	2	0	2	0	2	2	2	0	0	0	2	2	2	2	0	0	2	2	2	2	2	2	2	2	2	2	2	2	2	0	0	0	0	0	2	2	0	2	-1	0	0	0	0	2	2	2	0	2	2	2	2	2	2	2	2	2	2	0	2	2	2	0	2	2	0	2	0	2	0	2	2	0	2	2	2	2	2	2	2	2	2	0	2	0	2	0	0	0	0	2	0	2	2	2	0	0
Bin_2_7959329	2	0	2	0	2	0	0	0	2	2	0	0	0	2	2	2	0	2	2	0	2	2	0	2	0	2	2	0	0	2	0	2	2	2	2	2	2	0	0	0	0	2	0	2	2	0	0	0	2	0	0	0	2	2	2	0	2	0	2	2	0	2	2	0	2	2	2	-1	0	0	0	2	2	2	2	2	0	0	2	2	2	2	2	2	2	-1	2	-1	2	2	2	2	2	2	2	0	0	2	2	0	2	0	2	2	0	2	0	2	2	0	2	0	0	2	2	2	0	0	2	0	2	2	2	2	0	0	0	0	0	2	2	0	2	0	2	2	2	0	0	0	2	2	2	2	0	0	2	2	2	2	2	2	2	2	2	2	2	2	2	0	0	0	0	0	2	2	0	2	-1	0	0	0	0	2	2	2	0	2	2	2	2	2	2	2	2	2	2	0	2	2	2	0	2	2	0	2	0	2	0	2	2	0	2	2	2	2	2	2	2	2	2	0	2	0	2	0	0	0	0	2	0	2	2	2	0	0
Bin_2_8278841	2	0	2	0	2	0	0	0	2	2	0	0	0	2	2	2	0	2	2	0	2	2	0	2	0	2	2	0	0	2	0	2	2	2	2	2	2	0	0	0	0	2	0	2	2	0	0	0	2	0	0	0	2	2	2	0	2	0	2	2	0	2	2	0	2	2	2	-1	0	0	0	2	2	2	2	2	0	0	2	2	2	2	2	2	2	-1	2	-1	2	2	2	2	2	2	2	2	0	2	2	0	2	0	2	2	0	2	0	2	2	0	2	0	0	2	2	2	0	0	2	0	2	2	2	2	0	0	0	0	0	2	2	0	2	0	2	2	2	0	0	0	2	2	2	2	0	0	2	2	2	2	2	2	2	2	2	2	2	2	2	0	0	0	0	0	2	2	0	2	-1	0	0	0	0	2	2	2	0	2	2	2	2	2	2	2	2	2	2	0	2	2	2	0	2	2	0	2	0	2	0	2	2	0	2	2	2	2	2	2	2	2	2	0	2	0	2	0	0	0	0	2	0	2	2	2	0	0
Bin_2_8639140	2	0	2	0	2	0	0	0	2	2	0	0	0	2	2	2	0	2	2	0	2	2	0	2	0	2	2	0	0	2	0	2	2	2	2	2	2	0	0	0	0	2	0	2	2	0	0	0	2	0	0	0	2	2	2	0	2	0	2	2	0	2	2	0	2	2	2	-1	0	0	0	2	2	2	2	2	0	0	2	2	2	2	2	2	2	-1	2	-1	2	2	2	2	2	2	2	2	0	2	2	0	2	0	2	2	0	2	0	2	2	0	2	0	0	2	2	2	0	0	2	0	2	2	2	2	0	0	0	0	0	2	2	0	2	0	2	2	2	0	0	0	2	2	2	2	0	0	2	2	2	2	2	2	2	2	2	2	2	2	2	0	0	0	0	0	0	2	0	2	-1	0	0	0	0	2	2	2	0	2	2	2	2	2	2	2	2	2	2	0	2	2	2	0	2	2	0	2	0	2	0	2	2	0	2	2	2	2	2	2	2	2	2	0	2	0	2	0	0	0	0	2	0	2	2	2	0	0
Bin_2_9010774	2	0	2	0	2	0	0	0	2	2	0	0	0	2	2	2	0	2	2	0	2	2	0	2	0	2	2	0	0	2	0	2	2	2	2	2	2	0	0	0	2	2	0	2	2	0	0	0	2	0	0	0	2	2	2	0	2	0	2	2	0	2	2	0	2	2	2	-1	0	0	0	2	2	2	2	2	0	0	2	2	2	2	2	2	2	-1	2	-1	2	2	2	2	2	2	2	2	0	2	2	0	2	0	2	2	0	2	0	2	2	0	2	0	0	2	2	2	0	0	2	0	2	2	2	2	0	0	0	0	0	2	2	0	2	0	2	2	2	0	0	0	2	2	2	2	0	0	2	2	2	2	2	2	2	2	2	2	2	2	2	0	0	2	0	0	0	2	0	2	-1	0	0	0	0	2	2	2	0	2	2	2	2	2	2	2	2	2	2	0	2	2	2	0	2	2	0	2	0	2	0	2	0	0	2	2	2	2	2	2	2	2	2	0	2	0	2	0	0	0	0	2	0	2	2	2	0	0
Bin_2_9252919	2	0	2	0	2	0	0	0	2	2	0	0	0	2	2	2	0	2	2	0	2	2	0	2	0	2	2	0	0	2	0	2	2	2	2	2	2	0	0	0	2	2	0	2	2	0	0	0	2	0	0	0	2	2	2	0	2	0	2	2	0	2	2	0	2	2	2	-1	0	0	0	2	2	2	2	2	0	0	2	2	2	2	2	2	2	-1	2	-1	2	2	2	2	2	2	2	2	0	2	2	0	2	0	2	2	0	2	0	2	2	0	2	0	0	2	2	2	0	0	2	0	2	2	2	2	0	0	0	0	0	2	2	0	2	0	2	2	2	0	0	0	2	2	2	2	0	0	2	2	2	2	2	2	2	2	2	2	2	2	2	0	0	2	0	0	0	2	0	2	-1	0	0	0	0	2	2	2	0	2	2	2	2	2	2	2	2	2	2	0	2	2	2	0	2	2	0	2	0	2	0	2	0	0	2	2	2	2	2	2	2	2	2	0	2	0	2	0	0	-1	0	2	0	2	2	2	0	0
Bin_2_9556484	2	0	2	0	2	0	0	0	2	2	0	0	0	2	2	2	0	2	2	0	2	2	0	2	0	2	2	0	0	2	0	2	2	2	2	2	2	0	0	0	2	2	0	2	2	0	0	0	2	0	0	0	2	2	2	0	2	0	2	2	0	2	2	0	2	2	2	-1	0	0	0	2	2	2	2	2	0	0	2	2	2	2	2	2	2	-1	2	-1	2	2	2	2	2	2	2	2	0	2	2	0	2	0	2	2	0	2	0	2	2	0	2	0	0	2	2	2	0	0	2	0	2	2	2	2	0	0	0	0	0	2	2	0	2	0	2	2	2	0	0	0	2	2	2	2	0	0	2	2	2	2	2	2	2	2	2	2	2	2	2	0	0	2	0	0	0	2	0	2	-1	0	0	0	0	2	2	2	0	2	2	2	2	2	2	2	2	2	2	0	2	2	2	0	2	2	0	2	0	2	0	2	0	0	2	2	2	2	2	2	2	2	2	0	2	0	2	0	0	-1	0	2	0	2	2	2	2	0
Bin_2_9774931	2	0	2	0	2	0	0	0	2	2	0	0	0	2	2	2	0	2	2	0	2	2	0	2	0	2	2	0	0	2	0	2	2	2	2	2	2	0	0	0	2	2	0	2	2	0	0	0	2	0	0	0	2	2	2	0	2	0	2	2	0	2	2	0	2	2	2	-1	0	0	0	2	2	2	2	2	0	0	2	2	2	2	2	2	2	-1	2	-1	2	2	2	2	2	2	2	2	0	2	2	0	2	0	2	2	0	2	0	2	2	0	2	0	0	0	2	2	0	0	2	0	2	2	2	2	0	0	0	0	0	2	2	0	2	0	2	2	2	0	0	0	2	2	2	2	0	0	2	2	2	2	2	2	2	2	2	2	2	2	2	0	0	2	0	0	0	2	0	2	-1	0	0	0	0	2	2	2	0	2	2	2	2	2	2	2	2	2	2	0	2	2	2	0	2	2	0	2	0	2	0	2	0	0	2	2	2	2	2	2	2	2	2	0	2	0	2	0	0	-1	0	2	0	2	2	2	2	0
Bin_2_10017661	2	0	2	0	2	0	0	0	2	2	0	0	0	2	2	2	0	2	2	0	2	2	0	2	0	2	2	0	0	2	0	2	2	2	2	2	2	0	0	0	2	2	0	2	2	0	0	0	2	0	0	0	2	2	2	0	2	0	2	2	0	2	2	0	2	2	2	-1	0	0	0	2	2	2	2	2	0	0	2	2	2	2	2	2	2	-1	2	-1	2	2	2	2	2	2	2	2	0	2	2	0	2	0	2	2	0	2	0	2	2	0	2	0	0	0	2	2	0	0	2	0	2	2	2	2	0	0	0	0	0	2	2	0	2	0	2	2	2	0	0	0	2	2	2	2	0	0	2	2	2	2	2	2	2	0	2	2	2	2	2	0	0	2	0	0	0	2	0	2	-1	0	0	0	0	2	2	2	0	2	2	2	2	2	2	2	2	2	2	0	2	2	2	0	2	2	0	2	0	2	0	2	0	0	2	2	2	2	2	2	2	2	2	0	2	0	2	0	0	-1	0	2	0	2	2	2	2	0
Bin_2_11053284	2	0	2	0	2	0	0	0	2	2	0	0	0	2	2	2	0	2	2	0	2	2	0	2	0	2	2	0	0	2	0	2	2	2	2	2	2	0	0	0	2	2	0	2	2	0	0	0	2	0	0	0	2	2	2	0	2	2	2	2	0	2	2	0	2	2	2	-1	0	0	0	2	2	2	2	2	0	0	2	2	2	2	2	2	2	-1	2	-1	2	2	2	2	2	2	2	2	0	2	2	0	2	0	2	2	0	2	0	2	2	0	2	0	0	0	2	2	0	0	2	0	2	2	2	2	0	0	0	0	0	2	2	2	2	0	2	2	2	0	0	0	2	2	2	2	0	0	2	0	0	2	0	2	2	0	2	2	2	2	2	0	0	2	0	0	0	2	0	2	-1	0	0	0	0	2	2	2	0	2	2	2	2	2	2	2	2	2	2	0	2	2	2	0	2	2	0	2	0	2	0	2	0	0	2	2	0	2	2	2	2	2	2	0	2	0	2	0	0	-1	0	2	0	2	2	2	2	0
Bin_2_12096885	2	0	2	0	2	0	0	0	2	2	0	0	0	2	2	2	0	2	2	0	2	2	0	2	0	2	2	0	0	2	0	2	2	2	2	2	2	0	0	0	2	2	0	2	2	0	0	0	2	0	0	0	2	2	2	0	2	2	2	2	0	2	2	0	2	2	2	-1	0	0	0	2	2	2	2	2	0	0	2	2	2	2	2	2	2	-1	2	-1	2	2	2	2	2	2	2	2	0	2	2	0	2	0	2	2	0	2	0	2	2	0	2	0	0	0	2	2	0	0	2	0	2	2	2	2	0	0	0	0	0	2	2	2	2	0	2	2	2	0	0	0	2	2	2	2	0	0	2	0	0	2	0	2	2	0	2	2	2	2	2	0	0	2	0	0	0	2	0	2	-1	0	0	0	0	2	2	2	0	2	2	2	2	2	2	2	2	2	2	0	2	2	2	0	2	2	0	2	0	2	0	2	0	0	2	2	0	2	2	2	2	2	2	-1	2	0	2	0	0	-1	0	2	0	2	2	2	2	0
Bin_2_12349054	2	0	2	0	2	0	0	0	2	2	0	0	0	2	2	2	0	2	2	0	2	2	0	2	0	2	2	0	0	2	0	2	2	2	2	2	2	0	0	0	2	2	2	2	2	0	0	0	2	0	0	0	2	2	2	0	2	2	2	2	0	2	2	0	2	2	2	-1	0	0	0	2	2	2	2	2	0	0	2	2	2	2	2	2	2	-1	2	-1	2	2	2	2	2	2	2	0	0	2	2	0	2	0	2	2	0	2	0	2	2	0	2	0	0	0	2	2	0	0	2	0	2	2	2	2	0	0	0	0	0	2	2	2	2	0	2	2	2	0	0	0	2	2	2	2	0	0	2	0	0	2	0	2	2	0	2	2	2	2	2	0	0	2	0	0	0	2	0	2	-1	0	0	0	0	0	2	2	0	2	2	2	2	2	2	2	2	2	2	0	2	2	2	0	2	2	0	2	0	2	0	2	0	0	2	2	2	2	2	0	2	2	2	-1	2	0	2	0	0	-1	0	2	0	2	2	2	2	0
Bin_2_13294815	2	0	2	0	2	0	0	0	2	2	0	0	0	2	2	2	0	2	2	0	2	2	0	2	0	2	2	0	0	2	0	2	2	2	2	2	2	0	0	0	2	2	2	2	2	0	0	0	2	0	0	0	2	2	2	0	2	2	2	2	0	2	2	0	2	2	2	-1	0	0	0	2	2	2	2	2	0	0	2	2	2	2	2	2	2	-1	2	-1	2	2	2	2	2	2	2	0	0	2	2	0	2	0	2	2	0	2	0	2	2	0	2	0	0	0	2	2	0	0	2	0	2	2	2	2	0	0	0	0	0	2	2	2	2	0	2	2	2	0	0	0	2	2	0	2	0	0	2	0	0	2	0	2	2	0	2	2	2	2	2	0	0	2	0	0	0	2	0	2	-1	0	0	0	0	0	2	2	0	2	2	2	2	2	2	2	2	2	2	0	2	2	2	0	2	2	0	2	0	2	0	2	0	0	2	2	2	2	2	0	2	2	2	-1	-1	0	2	0	0	-1	0	2	0	2	2	0	2	0
Bin_2_14319279	2	0	2	0	2	2	0	0	0	2	0	0	0	0	2	2	2	2	2	0	2	2	0	2	0	0	2	2	0	2	0	2	2	2	2	0	2	0	0	0	2	0	2	0	2	0	0	0	2	0	0	2	2	2	0	0	2	2	2	2	0	2	0	2	2	2	2	2	0	0	0	2	2	2	2	2	0	0	2	2	2	2	2	0	0	0	0	-1	2	2	2	2	2	2	2	0	2	2	0	0	2	0	2	0	0	2	0	0	2	0	0	0	2	0	2	2	0	0	2	0	0	0	2	0	0	0	0	0	0	2	-1	2	0	0	2	2	2	0	0	0	2	2	0	0	0	0	0	0	0	0	0	2	2	2	0	2	0	2	2	0	0	2	0	0	2	0	0	2	0	0	0	0	0	0	0	2	0	0	2	2	2	-1	2	0	2	2	2	0	0	2	0	0	0	2	2	0	0	2	0	2	0	0	2	0	2	0	0	0	0	2	0	-1	-1	0	0	0	0	-1	0	2	0	2	2	0	2	0
Bin_2_14520329	2	0	2	0	2	2	0	0	0	2	0	0	0	0	2	2	2	2	2	0	2	2	0	2	0	0	2	2	0	2	0	2	2	2	2	0	2	0	0	0	2	0	2	0	2	0	0	0	2	0	0	2	2	0	0	0	2	2	2	2	0	2	0	2	2	2	2	2	0	0	0	2	2	2	2	2	0	0	2	2	2	2	2	0	0	0	0	-1	2	2	2	2	2	2	2	0	2	2	0	0	2	0	2	0	0	2	0	0	2	0	0	0	2	0	2	2	0	0	2	0	0	0	2	0	0	0	0	0	0	2	-1	2	0	0	2	2	2	0	0	0	2	2	0	0	0	0	0	0	0	0	0	2	2	2	0	2	0	2	2	0	0	2	0	0	2	0	0	2	0	0	0	0	0	0	0	2	2	0	2	2	2	-1	2	0	2	2	2	0	0	2	0	0	0	2	2	0	0	2	0	2	0	0	2	0	2	0	0	0	0	2	0	-1	-1	0	0	2	0	-1	0	2	0	2	2	0	2	0
Bin_2_14654867	2	0	2	0	2	2	0	0	0	2	0	0	0	0	2	2	2	2	0	0	2	2	0	2	0	0	2	2	0	2	0	2	2	2	2	0	2	0	0	0	2	0	2	0	2	0	0	0	2	0	0	2	2	0	0	0	2	2	2	2	0	2	0	2	2	2	2	2	0	0	0	2	2	2	2	2	0	0	2	2	2	2	2	0	0	0	0	-1	2	2	2	2	2	2	2	0	2	2	0	0	2	0	2	0	0	2	0	0	2	0	0	0	2	0	2	2	0	0	2	0	0	0	2	0	0	0	0	0	0	2	-1	2	0	0	2	2	2	0	0	0	2	2	0	0	0	0	0	0	0	0	0	2	2	2	0	2	0	2	2	0	0	2	0	0	2	0	0	2	0	0	0	0	0	0	0	2	2	0	2	2	2	-1	2	0	2	2	2	0	0	2	0	0	0	2	2	0	0	2	0	2	0	0	2	0	2	0	0	0	0	2	0	-1	-1	0	0	2	0	-1	0	2	0	2	2	0	2	0
Bin_2_14776293	2	0	2	0	2	2	0	0	0	2	0	0	0	0	2	2	2	2	0	0	2	2	0	2	0	0	2	2	0	2	0	2	2	2	2	0	2	0	0	0	2	0	2	0	2	0	0	0	2	0	0	2	2	0	0	0	2	2	2	2	0	2	0	2	2	2	2	2	0	0	0	2	2	2	2	2	0	0	2	2	2	2	2	0	0	0	0	-1	2	2	2	2	2	2	2	0	2	2	0	0	2	0	2	0	0	2	0	0	2	0	0	0	2	0	2	2	0	0	2	0	0	0	2	0	0	0	0	0	0	2	-1	2	0	0	2	2	2	0	0	0	2	2	0	0	0	0	0	0	0	0	0	2	2	2	0	2	0	2	2	0	0	2	0	0	2	0	0	2	0	0	0	0	2	0	0	2	2	0	2	2	2	-1	2	0	2	2	2	0	0	2	0	0	0	2	2	0	0	2	0	2	0	0	2	0	2	0	0	0	0	2	0	-1	-1	0	0	2	0	-1	0	2	0	2	2	0	2	0
Bin_2_14909863	2	0	2	0	2	2	0	0	0	2	0	0	0	0	2	2	2	2	0	0	2	2	0	2	0	0	2	2	0	2	0	2	2	2	2	0	2	0	0	0	2	0	2	0	2	2	0	0	2	0	0	2	2	0	0	0	2	2	2	2	0	2	0	2	2	2	2	2	0	0	0	2	2	2	2	2	0	0	2	2	2	2	2	0	0	0	0	-1	2	2	2	2	2	2	2	0	2	2	0	0	2	0	2	0	0	2	0	0	2	0	0	0	2	0	2	2	0	0	2	0	0	0	2	0	0	0	0	0	0	2	-1	2	0	0	2	2	2	0	0	0	2	2	0	0	0	0	0	0	0	0	0	2	2	2	0	2	0	2	2	0	0	2	0	0	2	0	0	2	0	0	0	0	2	0	0	2	2	0	2	2	2	-1	2	0	2	2	2	0	0	2	0	0	0	2	2	0	0	2	0	2	0	0	2	0	2	0	0	0	0	2	0	-1	-1	0	0	2	0	-1	0	2	0	2	2	0	2	0
Bin_2_15041036	2	0	2	0	2	2	0	0	0	2	0	0	0	0	2	2	2	2	0	0	2	2	0	2	0	0	2	2	0	2	0	2	2	2	2	0	2	0	0	0	2	0	2	0	2	2	0	0	2	0	0	2	2	0	0	0	2	0	2	2	0	2	0	2	2	2	2	2	0	0	0	2	2	2	2	2	0	0	2	2	2	2	2	0	0	0	0	-1	2	2	2	2	2	2	2	0	2	2	0	0	2	0	2	0	0	2	0	0	2	0	0	0	2	0	2	2	0	0	2	0	0	0	2	0	0	0	0	0	0	2	-1	2	0	0	2	2	2	0	0	0	2	2	0	0	0	0	0	0	0	0	0	2	2	2	0	2	0	2	2	0	0	2	0	0	2	0	0	2	0	0	0	0	2	0	0	2	2	0	2	2	2	-1	2	0	2	2	2	0	0	2	0	0	0	2	2	0	0	2	0	2	0	0	2	0	2	0	0	0	0	2	0	-1	-1	0	0	2	0	-1	0	2	0	2	2	0	2	0
Bin_2_15290061	2	0	2	0	2	2	0	0	0	2	0	0	0	0	2	2	2	2	0	0	2	2	0	2	0	0	2	2	0	2	0	2	2	2	2	0	2	0	0	0	2	0	2	0	2	2	0	0	2	0	0	2	2	0	0	0	2	0	2	2	0	2	0	2	2	2	2	2	0	0	0	2	2	2	2	2	0	0	2	2	2	2	2	0	0	0	0	-1	2	2	2	2	2	2	2	0	2	2	0	0	2	0	2	0	0	2	0	0	2	0	0	0	2	0	2	2	0	0	2	0	0	0	2	0	0	0	0	0	0	2	-1	2	0	0	2	2	2	0	0	0	2	2	0	0	0	0	0	0	0	0	0	2	2	2	0	2	0	2	2	0	0	2	0	0	2	0	0	2	0	0	0	0	2	0	0	2	2	0	2	2	2	-1	2	0	2	2	2	0	0	2	0	0	0	2	2	0	0	2	0	2	0	0	2	0	2	0	0	0	0	2	0	-1	-1	0	0	2	0	0	0	2	0	2	2	0	2	0
Bin_2_15544427	2	0	2	0	2	2	0	0	0	2	0	0	0	0	2	2	2	2	0	0	2	2	0	2	0	0	2	2	0	2	0	2	2	2	2	0	2	0	0	0	2	0	2	0	2	2	0	0	2	0	0	2	2	0	0	0	2	0	2	2	0	2	0	2	2	2	2	2	0	0	0	2	2	2	2	2	0	0	2	2	2	2	2	0	0	0	0	-1	2	0	2	2	2	2	2	0	2	2	0	0	2	0	2	0	0	2	0	0	2	0	2	0	2	0	2	2	2	0	2	0	0	0	2	0	0	0	0	2	0	2	-1	2	0	0	2	0	2	2	0	0	0	2	0	0	0	0	2	0	0	0	2	2	2	2	0	0	0	2	2	0	0	2	0	0	0	0	0	2	0	0	0	0	2	0	0	2	2	0	2	2	2	-1	2	0	2	2	2	0	0	2	0	0	0	2	2	0	0	2	0	2	2	0	2	0	2	2	0	2	0	2	0	-1	-1	0	0	2	0	0	0	2	0	2	0	0	2	0
Bin_2_15684075	2	0	2	0	2	2	0	0	0	2	0	0	0	0	2	2	2	2	0	0	2	2	0	2	0	0	2	2	0	2	0	2	2	2	2	0	2	0	0	0	2	0	2	0	2	2	0	0	2	0	0	2	2	0	0	0	2	0	2	2	0	2	0	2	2	2	2	2	0	0	0	2	2	2	2	2	0	0	2	2	2	2	2	0	0	0	0	-1	2	0	2	2	2	2	2	0	2	2	0	0	2	0	2	0	0	2	0	2	2	0	2	0	2	0	2	2	2	0	2	0	0	0	2	0	0	0	0	2	0	2	-1	2	0	0	2	0	2	2	0	0	0	2	2	0	0	0	2	0	0	0	2	2	2	2	0	0	0	2	2	0	0	2	0	0	0	0	0	2	0	0	0	0	2	0	0	2	2	0	2	2	2	-1	2	0	2	2	2	0	0	2	0	0	0	2	2	0	0	2	0	2	2	0	2	0	2	2	0	2	0	2	0	-1	-1	0	0	2	0	0	0	2	0	2	0	0	2	0
Bin_2_15863092	2	0	2	0	2	2	0	0	0	2	0	0	2	2	2	2	2	2	0	0	2	2	0	2	0	0	2	2	0	2	0	2	2	2	2	0	2	0	0	2	2	0	2	0	2	2	0	0	2	0	0	2	2	0	0	0	2	0	2	2	0	2	0	2	2	2	2	2	0	0	0	2	2	2	2	2	0	0	2	2	2	2	2	0	0	0	0	-1	2	0	2	2	2	2	2	0	2	2	0	0	2	0	2	0	0	2	0	2	2	0	2	0	2	0	2	2	2	0	2	0	0	0	2	0	0	0	0	2	0	2	-1	2	0	0	2	0	2	2	0	0	0	2	2	0	0	0	2	0	0	0	2	2	2	2	0	0	0	0	2	2	0	2	0	0	0	0	0	2	0	0	0	0	2	0	0	2	2	0	2	2	-1	-1	2	0	2	2	2	0	0	2	0	0	0	2	2	0	0	2	0	2	2	0	2	0	2	2	0	2	0	2	0	-1	-1	0	0	2	0	0	0	2	0	2	0	0	2	0
Bin_2_16648738	2	0	2	0	2	2	0	0	0	2	0	0	2	2	2	2	2	2	0	0	2	2	0	2	0	0	2	2	0	2	0	2	2	2	0	0	2	0	2	2	2	0	2	0	2	2	0	0	2	0	0	2	2	0	0	0	2	0	2	2	0	2	0	2	2	2	2	2	0	0	0	2	2	2	2	2	0	0	2	2	2	2	2	0	0	0	0	-1	2	0	2	2	2	2	2	0	2	2	0	0	2	0	2	0	0	2	0	2	2	0	2	0	2	0	2	2	2	0	2	0	0	0	2	0	0	0	0	2	0	2	-1	2	0	0	2	0	2	2	0	0	0	2	2	0	0	0	2	0	0	0	2	2	2	2	0	0	0	0	2	2	0	2	0	0	0	0	0	2	0	0	0	0	2	0	0	2	2	0	2	2	-1	-1	2	0	2	2	2	0	0	2	0	0	0	2	2	0	0	2	0	2	2	0	2	0	2	2	0	2	0	2	0	-1	-1	0	0	2	0	0	0	2	0	2	0	0	2	0
Bin_2_22678601	2	0	2	0	2	2	0	0	0	2	0	0	2	2	2	2	2	2	0	0	2	2	0	2	0	0	2	2	0	2	0	2	2	2	0	0	2	0	2	2	2	0	2	0	2	2	0	0	2	0	0	2	2	2	0	0	2	0	2	2	0	2	0	2	2	2	2	2	0	0	0	2	2	2	2	2	0	0	2	2	2	2	2	0	0	0	0	-1	2	0	2	2	2	2	2	0	2	2	0	0	2	0	2	0	0	2	0	2	2	0	2	0	2	0	2	2	2	0	2	0	0	0	2	0	0	0	0	2	0	2	-1	2	0	0	2	0	2	2	0	0	0	2	2	0	0	0	2	0	0	0	2	2	2	2	0	0	0	0	2	2	0	2	0	0	0	0	0	2	0	0	0	0	2	0	0	2	2	0	2	2	-1	-1	2	0	2	2	2	0	0	2	0	0	0	2	2	0	0	2	0	2	2	0	2	0	2	2	0	2	0	2	0	-1	-1	0	0	2	0	0	0	2	0	2	0	0	2	0
Bin_2_28972767	2	0	2	0	2	2	0	0	0	2	0	0	2	2	2	2	2	2	0	0	2	2	0	2	0	0	2	2	0	2	0	2	2	2	0	0	2	0	2	2	2	0	2	0	2	2	0	0	2	0	0	2	2	2	0	0	2	0	2	2	0	2	0	2	2	2	2	2	0	0	0	2	2	2	2	2	0	0	2	2	2	2	2	0	0	0	0	0	2	0	2	2	2	2	2	0	2	2	0	0	2	0	2	0	0	2	0	2	2	0	2	0	2	0	2	2	2	0	2	0	0	0	2	0	0	0	0	2	0	2	-1	2	0	0	2	0	2	2	0	0	0	2	2	0	0	0	2	0	0	0	2	2	2	2	0	0	0	0	2	2	0	2	0	0	0	0	0	2	0	0	0	0	2	0	0	2	2	0	2	2	-1	-1	2	0	2	2	2	0	0	2	0	0	0	2	2	0	0	2	0	2	2	0	2	0	2	2	0	2	0	2	0	-1	-1	0	0	2	0	0	0	2	0	2	0	0	2	0
Bin_2_33418683	2	0	0	0	2	2	0	0	0	2	0	0	2	2	0	0	2	0	2	0	2	2	0	2	0	0	2	2	0	2	0	2	0	2	0	0	0	0	0	2	2	0	2	0	2	2	0	0	0	0	2	2	0	2	0	0	2	0	2	0	0	0	0	2	2	0	0	-1	0	0	0	2	2	0	2	2	0	0	0	2	2	2	0	0	0	0	0	0	2	0	2	0	0	2	2	0	2	2	0	0	2	0	2	0	0	2	0	2	2	0	2	0	2	0	0	2	2	0	0	0	0	0	0	0	0	0	0	2	0	0	-1	2	0	0	2	0	0	2	0	0	0	2	2	0	0	0	2	0	0	0	2	0	2	2	0	0	0	2	2	2	0	2	0	0	0	0	0	2	0	0	0	0	2	0	0	0	2	0	2	2	2	-1	2	0	2	2	2	0	0	0	0	0	0	2	2	0	0	2	0	2	2	0	0	0	2	2	0	2	0	0	0	-1	-1	0	0	2	0	0	0	0	0	2	0	0	2	0
Bin_2_37976706	2	0	0	0	2	2	0	0	0	2	0	0	2	2	0	0	2	0	2	0	2	2	0	2	0	0	2	2	0	2	0	2	0	2	0	0	0	0	0	2	2	0	2	0	2	2	0	0	0	0	2	2	0	2	0	0	2	0	2	0	0	0	0	2	2	0	0	-1	0	0	0	2	2	0	2	2	0	0	0	2	2	2	0	0	0	0	0	0	2	2	2	0	0	2	2	0	2	2	0	0	2	0	2	0	0	2	0	2	2	0	2	0	2	0	0	2	2	0	0	0	0	0	0	0	0	0	0	2	0	0	-1	2	0	0	2	0	0	2	0	0	0	2	2	0	0	0	2	0	0	0	2	0	2	2	0	0	0	2	2	2	0	2	0	0	0	0	0	2	0	0	0	0	2	0	0	0	2	0	2	2	2	-1	2	0	2	2	2	0	0	0	0	0	0	2	2	0	0	2	0	2	2	0	0	0	2	2	0	2	0	0	0	-1	-1	0	0	2	0	0	0	0	0	2	0	0	2	0
Bin_2_39886104	2	0	0	0	2	2	0	0	0	2	0	0	2	0	0	0	2	0	2	0	2	2	0	2	0	0	2	2	0	2	0	2	0	2	0	0	0	0	0	2	2	0	2	0	2	2	0	0	0	0	2	2	0	2	0	0	2	0	2	0	0	0	0	2	2	0	0	-1	0	0	0	2	2	0	2	2	0	0	0	2	2	2	0	0	0	0	0	0	2	2	2	0	0	2	2	0	2	2	0	0	2	0	2	0	0	2	0	2	2	0	2	0	2	0	0	2	2	0	0	0	0	0	0	0	0	0	0	2	0	0	-1	2	0	0	2	0	0	2	0	0	0	2	2	0	2	0	2	0	0	0	2	0	2	2	0	0	0	2	2	2	0	2	0	0	0	0	0	2	0	0	0	0	2	0	0	0	2	0	2	2	2	0	2	0	2	2	2	0	0	0	0	0	0	2	2	0	0	2	0	2	2	0	0	0	2	2	0	2	0	0	0	-1	-1	0	0	2	0	0	0	0	0	2	0	0	2	0
Bin_2_40893901	2	0	0	0	2	2	0	0	0	2	2	0	2	0	0	0	2	0	2	2	-1	2	0	2	0	0	2	2	2	2	2	2	0	2	0	0	0	2	0	2	2	0	2	0	2	2	2	2	0	2	2	2	0	2	0	0	2	0	2	0	0	0	0	2	2	0	0	-1	0	0	0	2	2	0	2	2	2	0	0	2	2	2	0	0	2	-1	0	0	2	2	2	0	0	2	2	0	2	2	0	0	2	0	2	0	0	2	2	2	2	0	2	0	2	0	0	2	2	0	0	0	0	0	0	0	0	2	2	2	2	0	-1	2	0	2	0	0	0	2	2	2	0	2	2	0	2	0	2	0	0	0	2	0	2	2	0	2	0	2	2	2	0	2	2	2	2	0	2	2	2	0	0	2	2	2	0	0	2	0	2	2	2	0	2	0	2	2	2	0	0	0	0	2	0	2	2	0	0	2	0	2	2	0	0	0	2	2	0	2	0	0	0	2	-1	0	0	2	0	0	2	0	0	2	0	0	2	0
Bin_2_41135148	2	0	0	0	2	2	0	0	0	2	2	0	2	0	0	0	2	0	2	2	-1	2	0	2	0	0	2	2	2	2	2	2	0	2	0	0	0	2	0	2	2	0	2	0	2	2	2	2	0	2	2	2	0	2	0	0	2	0	2	0	0	0	0	2	2	0	0	-1	0	0	0	2	2	0	2	2	2	0	0	2	2	2	0	0	2	-1	0	0	2	2	2	0	0	2	2	0	2	2	0	0	2	0	2	0	0	2	2	2	2	0	2	2	2	0	0	2	2	0	0	0	0	0	0	0	0	2	2	2	2	0	-1	2	0	2	0	0	0	2	2	2	0	2	2	0	2	0	2	0	0	0	2	0	2	2	0	2	0	2	2	2	0	2	2	2	2	0	2	2	2	0	0	2	2	2	0	0	2	0	2	2	2	0	2	0	2	2	2	0	0	0	0	2	0	2	2	0	0	2	0	2	2	0	0	0	2	2	0	2	0	0	0	2	-1	0	0	2	0	0	2	0	0	2	0	0	2	2
Bin_2_41197386	2	0	0	0	2	2	0	0	0	2	2	0	2	0	0	0	2	0	2	2	-1	2	0	2	0	0	2	2	2	2	2	2	0	2	0	0	0	2	0	2	2	0	2	0	2	2	2	2	0	2	2	2	0	2	0	0	2	0	2	0	0	0	0	2	2	0	0	-1	0	0	0	2	2	0	2	2	2	0	0	2	2	2	0	0	2	-1	0	0	2	2	2	0	0	2	2	0	2	2	0	0	2	0	2	0	0	2	2	2	2	0	2	2	2	0	0	2	2	0	0	0	0	0	0	0	0	2	2	2	2	0	-1	2	0	2	0	0	0	2	2	2	0	2	2	0	2	0	2	0	0	0	2	0	2	2	0	2	0	2	2	2	0	2	2	2	2	0	2	2	2	0	0	2	2	2	0	0	2	0	2	2	2	0	2	0	2	2	2	0	0	0	0	2	0	2	2	0	0	2	0	2	2	0	0	0	2	2	0	2	0	0	0	2	-1	0	0	2	0	0	2	0	0	2	2	0	2	2
Bin_2_41315540	2	0	0	0	2	2	0	0	0	2	2	0	2	0	0	0	2	0	2	2	-1	2	0	2	0	0	2	2	2	2	2	2	0	2	0	0	0	2	0	2	2	0	2	0	2	2	2	2	0	2	2	2	0	2	0	0	2	0	2	0	0	0	0	2	2	0	0	-1	0	0	0	2	2	0	2	2	2	0	0	2	2	2	0	0	2	-1	0	0	2	2	2	0	0	2	2	0	2	2	0	0	2	0	2	0	0	2	2	2	0	0	2	2	2	0	0	2	2	0	0	0	0	0	0	0	0	2	2	2	2	0	-1	2	0	2	0	0	0	2	2	2	0	2	2	0	2	0	2	0	0	0	2	0	2	2	0	2	0	2	2	2	0	2	2	2	2	0	2	2	2	0	0	2	2	2	2	0	2	0	2	2	2	0	2	0	2	2	2	0	0	0	0	2	0	2	2	0	0	2	0	2	2	0	0	0	2	2	0	2	0	0	0	2	-1	0	0	2	0	0	2	0	0	2	2	0	2	2
Bin_2_41778473	2	0	0	0	2	2	0	0	0	2	2	0	2	0	0	0	2	0	2	2	-1	2	0	2	0	0	2	2	2	2	2	2	0	2	0	0	0	2	0	2	2	0	2	0	2	2	2	2	0	2	2	2	0	2	0	0	2	0	2	0	0	0	0	2	2	0	0	-1	0	0	0	2	2	0	2	2	2	0	0	2	2	2	0	0	2	-1	0	0	2	2	2	0	0	2	2	0	2	2	0	2	2	0	2	0	0	2	2	2	0	0	2	2	2	0	0	2	2	0	0	0	0	0	0	0	0	2	2	2	2	0	-1	2	0	2	0	0	0	2	2	2	0	2	2	0	2	0	2	0	0	0	2	0	2	2	0	2	0	2	2	2	0	2	2	2	2	0	2	2	2	0	0	2	2	2	2	0	2	0	2	2	2	0	2	0	2	2	2	0	0	0	0	2	0	2	2	0	0	2	0	2	2	0	0	0	2	2	0	2	0	0	0	2	-1	0	0	2	0	0	2	0	0	2	2	0	2	2
Bin_2_42237211	2	0	0	0	2	2	2	0	0	0	2	0	2	0	0	0	2	0	2	2	-1	2	0	2	0	0	2	2	2	2	2	2	0	2	0	0	0	2	0	0	2	0	2	0	2	2	2	2	0	2	2	2	0	2	0	0	2	0	2	0	0	0	0	2	2	0	0	-1	0	0	0	2	2	0	2	2	2	0	0	2	2	2	0	0	2	-1	0	0	2	2	2	0	0	2	2	0	2	2	0	2	2	0	2	0	0	2	2	0	0	0	2	2	2	2	0	2	2	0	0	0	0	0	0	0	0	2	2	2	2	0	-1	2	0	2	0	2	0	2	2	2	0	2	0	0	2	0	2	0	0	0	2	0	2	2	0	0	0	2	0	0	0	2	0	2	0	0	0	0	0	0	0	2	2	0	2	0	2	2	2	2	2	0	2	0	2	0	0	0	0	0	0	0	0	0	2	0	0	2	0	2	2	0	0	0	0	2	0	0	0	0	0	2	-1	0	0	2	0	0	2	0	0	2	2	0	2	2
Bin_2_42390916	2	0	0	0	2	2	2	0	0	0	2	0	2	0	0	0	2	0	2	2	-1	2	0	2	0	0	2	2	2	2	2	2	0	2	0	0	0	2	0	0	2	0	2	0	2	2	2	2	0	2	2	2	0	2	0	0	2	0	2	0	0	0	0	2	2	0	0	-1	0	0	0	2	2	0	2	2	2	0	0	2	2	2	0	0	2	-1	0	0	2	2	2	0	0	2	2	0	2	2	0	2	2	0	2	0	0	2	2	0	0	0	2	2	2	2	0	2	2	0	0	0	0	0	0	0	0	2	2	2	2	0	-1	2	0	2	0	2	0	2	2	2	0	2	0	0	2	0	2	0	0	0	2	0	2	2	0	0	0	2	0	0	0	2	0	2	0	0	0	0	0	0	0	2	2	0	2	0	2	2	2	2	2	0	2	0	2	0	0	0	0	0	0	0	0	0	2	0	0	2	0	2	0	0	0	0	0	2	0	0	0	0	0	2	-1	0	0	2	0	0	2	0	0	2	2	0	2	2
Bin_2_42487543	2	0	0	0	2	2	2	2	0	0	2	0	2	0	0	0	2	0	2	2	-1	2	2	2	2	0	2	2	2	2	2	2	0	2	0	0	0	2	2	0	2	0	0	0	2	2	2	2	0	2	2	2	0	2	0	0	2	2	2	2	0	0	0	2	2	0	0	-1	0	0	0	2	2	0	2	2	2	2	0	2	2	2	0	2	2	-1	0	0	2	2	2	0	0	2	2	2	2	2	0	2	2	0	2	0	0	2	2	0	0	0	0	2	2	2	0	2	2	2	0	0	0	0	0	0	0	2	2	2	2	0	-1	2	0	2	0	2	0	2	2	2	2	2	0	0	2	0	2	0	0	0	2	0	2	2	0	0	0	2	0	2	0	2	0	2	0	0	0	0	0	0	0	2	2	0	2	2	2	2	2	2	2	0	2	0	2	0	0	0	0	0	0	0	0	0	2	0	0	2	0	2	0	0	0	0	0	2	0	0	0	0	0	2	-1	0	0	2	0	0	2	0	0	2	2	0	2	2
Bin_2_42594434	2	0	0	0	2	2	2	2	0	2	2	0	2	0	0	0	2	0	2	2	-1	2	2	2	2	-1	2	2	2	2	2	2	0	2	0	2	0	2	2	0	2	2	0	0	2	2	2	2	0	2	2	2	0	2	0	0	2	2	2	2	0	0	0	2	2	0	0	-1	0	0	0	2	2	0	2	2	2	2	0	2	2	2	0	2	2	-1	0	0	2	2	2	0	0	2	2	2	2	2	2	2	2	0	2	0	0	2	2	0	0	0	0	2	2	2	0	2	2	2	0	0	0	0	0	0	0	2	2	2	2	0	-1	2	0	2	0	2	0	2	2	2	2	2	0	0	2	0	2	0	0	0	2	0	2	2	0	0	2	2	0	2	0	2	0	2	0	0	2	0	0	0	0	2	2	0	2	2	2	2	2	2	2	0	2	0	2	0	0	0	2	0	0	0	2	0	2	0	0	2	0	2	0	0	0	2	0	2	2	0	0	0	0	2	-1	0	0	2	0	0	2	0	0	2	2	0	2	2
Bin_2_42706648	2	0	0	0	2	2	2	2	0	2	2	0	2	0	0	0	2	0	2	2	-1	2	2	2	2	-1	2	2	2	2	2	2	0	2	0	2	0	2	2	0	2	2	0	0	2	2	2	2	0	2	2	2	0	2	0	0	2	2	2	2	0	0	0	2	2	0	0	-1	0	0	0	2	2	0	2	2	2	2	0	2	2	2	0	2	2	-1	0	0	2	2	2	0	0	2	2	2	2	2	2	2	2	0	2	0	0	2	2	0	0	0	0	2	2	2	0	2	2	2	0	0	0	0	0	0	0	2	2	2	2	0	-1	2	0	2	0	2	0	2	2	2	2	2	0	0	2	0	2	0	0	0	2	0	2	2	0	0	2	2	0	2	0	2	0	2	0	0	2	0	0	0	0	2	2	0	2	2	2	2	2	2	2	0	2	2	2	0	0	0	2	0	0	0	2	0	2	0	0	2	0	2	0	0	0	2	0	2	2	0	0	0	0	2	-1	0	0	2	0	0	2	0	0	2	2	0	2	2
Bin_2_42815735	2	0	0	0	2	2	2	2	0	2	2	0	2	0	0	0	2	0	2	2	-1	2	2	2	2	-1	2	2	2	2	2	2	0	2	0	2	0	2	2	0	2	2	0	2	2	2	2	2	0	2	2	2	0	2	0	0	2	2	2	2	0	0	0	2	2	0	0	-1	0	0	0	2	2	0	2	2	2	2	0	2	2	2	0	2	2	-1	0	0	2	2	2	0	0	2	2	2	2	2	2	2	2	0	2	0	0	2	2	0	0	0	0	2	2	2	0	2	2	2	0	0	0	0	0	0	0	2	2	2	2	0	2	2	2	2	0	2	0	2	2	2	2	2	0	0	2	0	2	0	0	0	2	0	2	2	0	0	2	2	0	2	0	2	0	2	0	0	2	0	0	0	0	2	2	0	2	2	2	2	2	2	2	2	2	2	2	0	0	0	2	0	0	0	2	0	2	0	0	2	0	2	0	0	0	2	0	2	2	0	0	0	0	2	-1	0	0	2	0	0	2	0	0	2	2	0	2	2
Bin_2_42970344	2	0	0	0	2	2	2	2	0	2	2	0	2	0	0	0	2	0	2	2	-1	2	2	2	2	-1	2	2	2	2	2	2	0	2	0	2	0	2	2	0	2	2	0	2	2	2	2	2	0	2	2	2	0	2	0	0	2	2	2	2	0	0	0	2	2	0	0	-1	0	0	0	2	2	0	2	2	2	2	0	2	2	2	0	2	2	-1	0	0	2	2	2	0	0	2	2	2	2	2	2	2	2	0	2	0	0	2	2	0	0	0	0	2	2	2	0	2	2	2	0	0	0	0	0	0	0	2	2	2	2	0	2	2	2	2	0	2	0	2	2	2	2	2	0	0	2	0	2	0	0	0	2	0	2	2	0	0	2	2	0	2	0	2	0	2	0	2	2	0	0	0	0	2	2	0	2	2	2	2	2	2	2	2	2	2	2	0	0	0	2	0	0	0	2	0	2	0	0	2	0	2	0	0	0	2	0	2	2	0	0	0	0	2	-1	0	0	2	0	0	2	0	0	2	2	0	2	2
Bin_2_43422589	2	0	0	0	2	2	2	2	0	2	2	0	2	0	0	0	2	0	2	2	-1	2	2	2	2	-1	2	2	2	2	2	2	0	2	0	2	0	2	2	0	2	2	0	2	2	2	2	2	0	2	2	2	0	2	0	0	2	2	2	2	0	0	0	2	2	0	0	-1	0	0	0	2	2	0	2	2	2	2	0	2	2	2	0	2	2	-1	0	0	2	2	2	0	0	2	2	2	2	2	2	2	2	0	2	0	0	2	2	0	0	0	0	2	2	2	0	2	2	2	0	0	0	0	0	0	0	2	2	2	2	0	2	2	2	2	0	2	0	2	2	2	2	2	0	0	2	0	2	0	0	0	2	0	2	2	0	0	2	2	0	2	0	2	0	2	0	2	2	0	0	0	0	2	2	0	2	2	2	2	2	2	2	2	2	2	2	0	0	0	2	0	0	0	2	0	2	0	0	2	0	2	0	0	0	2	0	2	2	0	0	0	0	2	-1	0	0	0	0	0	2	0	0	2	2	0	2	2
Bin_2_43893134	2	0	0	0	2	2	2	2	0	2	2	0	2	0	0	0	2	0	2	2	-1	2	2	2	2	-1	2	2	2	0	2	2	0	2	0	2	0	2	2	0	2	0	0	2	2	2	2	2	0	2	2	2	0	2	0	0	2	2	2	2	0	0	0	2	2	0	0	-1	0	0	0	2	2	0	2	2	2	2	0	2	2	2	0	2	2	-1	0	0	2	2	2	0	0	2	2	2	2	2	2	2	2	0	2	0	0	2	2	2	0	0	0	2	2	2	0	2	2	2	0	0	0	0	0	0	0	2	2	2	2	0	2	2	2	2	0	2	0	2	2	2	2	2	0	0	2	2	2	0	0	0	2	0	2	2	0	0	2	0	0	2	0	2	0	2	0	2	2	0	0	0	0	2	2	0	2	2	2	2	2	2	-1	2	2	2	2	0	0	0	2	0	0	0	2	0	2	0	2	2	0	2	0	0	0	0	0	2	2	0	0	0	0	2	0	2	0	0	0	0	2	0	0	2	2	0	2	2
Bin_2_44013407	2	0	0	0	2	2	2	2	0	2	2	0	2	0	0	0	2	0	2	2	-1	2	2	2	2	-1	2	2	2	0	2	2	0	2	0	2	0	2	2	0	2	0	0	2	2	2	2	2	0	2	2	2	0	2	0	0	2	2	2	2	0	0	0	2	2	0	0	-1	0	0	0	2	2	0	2	2	2	2	0	2	2	2	0	2	2	-1	0	0	2	2	2	0	0	2	2	2	2	2	2	2	2	0	2	0	0	2	2	2	0	0	0	2	2	2	0	2	2	2	0	0	0	0	0	0	0	2	2	2	2	0	2	2	2	2	0	2	0	2	2	2	2	2	0	0	2	2	2	0	0	0	2	0	2	2	2	0	2	0	0	2	0	2	0	2	0	2	2	0	0	0	0	2	2	0	2	2	2	2	2	2	-1	2	2	2	2	0	0	0	2	0	0	0	2	0	2	0	2	2	0	2	0	0	0	0	0	2	2	0	0	0	0	2	0	2	0	0	0	0	2	0	0	2	2	0	2	2
Bin_2_44118789	2	0	0	0	2	2	2	2	0	2	2	0	2	0	0	0	2	0	2	2	-1	2	2	2	2	-1	2	0	2	0	2	0	0	2	0	2	0	2	2	0	2	0	0	2	2	2	2	2	0	2	2	2	0	2	0	0	2	2	2	2	0	0	0	0	2	0	0	-1	0	0	0	2	2	0	2	2	2	2	0	2	2	2	0	2	2	-1	0	0	2	2	2	0	0	2	0	2	2	0	2	2	2	0	0	0	0	2	2	2	0	0	0	2	2	2	0	2	2	2	0	0	0	0	0	0	0	2	2	2	2	0	2	2	2	2	0	2	0	2	2	2	2	2	0	0	2	2	2	0	0	0	2	0	2	0	2	0	2	0	0	2	0	2	0	2	0	2	2	0	0	0	0	2	2	2	2	2	2	2	2	2	-1	2	2	2	2	0	0	0	2	0	0	0	2	0	2	0	2	2	0	0	0	0	0	0	0	2	2	0	0	0	0	2	0	2	0	0	0	0	2	0	0	2	2	0	2	2
Bin_2_44296384	2	0	0	0	2	2	2	2	0	2	2	0	2	0	0	0	2	0	2	2	-1	2	2	2	2	-1	2	0	2	0	2	0	0	2	0	2	0	2	2	0	2	0	0	2	2	2	2	2	0	2	2	2	0	2	0	0	2	2	2	2	0	0	0	0	2	0	0	-1	0	0	0	2	2	0	2	2	2	2	0	2	2	2	0	2	2	-1	0	0	2	2	2	0	0	2	0	2	2	0	2	2	2	0	0	0	0	2	2	2	0	0	0	2	2	2	0	2	2	2	0	0	0	0	0	0	0	2	2	2	2	0	2	2	2	2	0	2	0	2	2	2	2	2	0	0	2	2	2	2	2	0	2	0	2	0	2	0	2	0	0	2	0	2	0	2	0	2	2	0	0	0	0	2	2	2	2	2	2	2	2	2	-1	2	2	2	2	0	0	0	2	0	0	0	2	0	2	0	2	2	0	0	0	0	0	0	0	2	2	0	0	0	0	2	0	2	2	0	0	0	2	0	0	2	2	0	2	2
Bin_2_44609225	2	0	0	0	2	2	2	2	0	2	2	0	2	0	0	0	2	0	2	2	-1	2	2	2	2	-1	2	0	2	0	2	0	0	2	0	2	0	2	2	0	2	0	0	2	2	2	2	2	0	2	2	2	0	2	0	0	2	2	2	2	0	0	0	0	2	0	0	-1	0	0	0	2	2	0	2	2	2	2	0	2	2	2	0	2	2	-1	0	0	2	2	2	0	0	2	0	2	2	0	2	2	2	0	0	0	0	2	2	2	0	0	0	2	2	2	0	2	2	2	0	0	0	0	0	0	0	2	2	2	2	0	2	2	2	2	0	2	0	2	2	2	2	2	0	0	2	2	2	2	2	0	2	0	2	0	2	0	2	0	0	2	0	2	0	2	0	2	2	0	0	0	0	2	2	2	2	2	2	2	2	2	-1	2	2	2	2	0	0	0	2	0	0	0	2	0	2	0	2	2	0	0	2	0	0	0	0	2	2	0	0	0	0	2	0	2	2	0	0	0	2	0	0	2	2	0	2	2
Bin_2_44873645	2	0	0	0	2	2	2	2	0	2	2	0	2	0	0	0	2	0	2	2	-1	2	2	2	2	0	2	0	2	0	2	0	0	2	0	2	0	2	2	0	2	0	0	2	2	2	2	2	0	2	2	2	0	2	0	0	2	2	2	2	0	0	0	0	2	0	0	-1	0	2	0	2	2	0	2	2	2	2	0	2	0	2	0	2	2	-1	0	0	2	2	2	0	0	2	0	2	2	0	2	2	2	2	0	2	0	2	2	2	0	0	0	2	2	2	0	2	2	2	0	0	0	0	0	0	0	2	2	2	2	0	2	0	2	2	0	2	0	2	2	2	2	2	0	0	2	2	2	2	2	0	2	0	2	0	2	0	2	0	0	2	0	2	0	2	0	2	2	0	0	0	0	2	2	2	2	2	2	2	2	2	-1	2	2	2	2	0	0	0	2	0	0	0	2	0	0	2	2	2	0	0	2	0	0	0	0	0	2	0	0	0	0	2	0	2	2	0	0	0	2	0	0	2	2	0	2	2
Bin_2_44929042	2	0	0	0	2	2	2	2	0	2	2	0	2	0	0	0	2	0	2	2	-1	2	2	2	2	0	2	0	2	0	2	0	0	2	0	2	0	2	2	0	2	0	0	2	2	2	2	2	0	2	2	2	0	2	0	0	2	2	2	2	0	0	0	0	2	0	0	-1	0	2	0	2	2	0	2	2	2	2	0	2	0	2	0	2	2	-1	0	0	2	2	2	0	0	2	0	2	2	0	2	2	2	2	0	2	0	2	2	2	0	0	0	2	2	2	0	2	2	2	0	0	0	0	0	0	0	2	0	2	2	0	2	0	2	2	0	2	0	2	2	2	2	2	0	0	2	2	2	2	2	0	2	0	2	0	2	0	2	0	0	2	0	2	0	2	0	2	2	0	0	0	0	2	2	2	2	2	2	2	2	2	-1	2	2	2	2	0	0	0	2	0	0	0	2	0	0	2	2	2	0	0	2	0	0	0	0	0	2	0	0	0	0	2	0	2	2	0	0	0	2	0	0	2	2	0	2	2
Bin_2_45041964	2	0	0	0	2	2	2	2	0	2	2	0	2	0	0	0	2	0	2	2	-1	2	2	2	2	0	2	0	2	0	2	0	0	2	0	2	0	2	2	0	2	0	0	2	2	2	2	2	0	0	2	2	0	2	0	0	2	2	2	2	0	0	0	0	2	0	0	-1	0	2	0	2	2	0	2	2	2	2	0	2	0	2	0	2	2	-1	0	0	2	2	2	0	0	2	0	2	2	0	2	2	2	2	0	2	0	2	2	2	0	0	0	2	2	2	0	2	2	2	0	0	0	0	0	0	0	2	0	2	2	0	2	0	2	2	0	2	0	2	2	2	2	2	0	0	2	2	2	2	2	0	2	0	2	0	2	0	2	0	0	2	0	2	0	2	0	2	2	0	0	0	0	2	2	2	2	2	2	2	2	2	-1	2	2	2	2	0	0	0	2	0	0	0	2	0	0	2	2	2	0	0	2	0	0	0	0	0	2	0	0	0	0	2	0	2	2	0	0	0	2	0	0	2	2	0	2	2
Bin_2_45186731	2	0	0	0	2	2	2	2	0	2	2	0	2	0	0	0	2	0	2	2	-1	2	2	2	2	0	2	0	2	0	2	0	0	2	0	2	0	2	2	0	2	0	0	2	2	2	2	2	0	0	2	2	0	2	0	0	2	2	2	2	0	0	0	0	2	0	0	-1	0	2	0	2	2	0	2	2	2	2	0	2	0	2	0	2	2	-1	0	0	2	2	2	0	0	2	0	2	2	0	2	2	2	2	0	2	0	2	2	2	0	0	0	2	2	2	0	2	2	2	0	0	0	0	0	0	0	2	0	2	2	0	2	0	2	2	0	2	0	2	2	2	2	2	0	0	2	2	2	2	2	0	2	0	2	0	2	0	2	0	0	2	0	2	0	2	0	2	2	0	0	0	0	2	2	0	2	2	2	2	2	2	-1	2	2	2	2	0	0	0	2	0	0	0	2	0	0	2	2	2	0	0	2	0	0	0	0	0	2	0	0	0	0	2	0	2	2	0	0	0	2	0	0	2	2	0	2	2
Bin_2_45266023	2	0	0	0	2	2	2	2	0	2	0	0	2	0	0	0	2	0	2	2	-1	2	2	2	2	0	2	0	2	0	2	0	0	2	0	2	0	2	2	0	2	0	0	2	2	2	2	2	0	0	2	2	0	2	0	0	2	2	2	2	0	0	0	0	2	0	0	-1	0	2	0	2	2	0	2	2	2	2	0	2	0	2	0	2	2	-1	0	0	2	2	2	0	0	2	0	2	2	0	2	2	2	2	0	2	0	2	2	2	0	0	0	2	2	2	0	2	2	2	0	0	0	0	0	0	0	2	0	2	2	0	2	0	2	2	0	2	0	2	2	2	2	2	0	0	2	2	2	2	2	0	2	0	2	0	2	0	2	0	0	2	0	2	0	2	0	2	2	0	0	0	0	2	2	0	2	2	2	2	2	2	-1	2	2	2	2	0	0	0	2	0	0	0	2	0	0	2	2	2	0	0	2	0	0	0	0	0	2	0	0	0	0	2	0	2	2	0	0	0	2	0	0	2	2	0	2	2
Bin_2_45489694	2	0	0	0	2	2	2	2	0	2	0	0	2	0	0	0	2	0	2	2	-1	2	2	2	2	0	2	0	2	0	2	0	0	2	0	2	0	2	2	0	2	2	0	2	2	2	2	2	0	0	2	2	0	2	0	0	2	2	2	2	0	0	0	0	2	0	0	-1	0	2	0	2	2	0	2	2	2	2	0	2	0	2	0	2	2	-1	0	0	2	2	2	0	0	2	0	2	2	0	2	2	2	2	0	2	0	2	2	2	0	0	0	2	2	2	0	2	2	2	0	0	0	0	0	0	0	2	0	2	2	0	2	0	2	2	0	2	0	2	2	2	2	2	0	0	2	2	2	2	2	0	2	0	2	0	2	0	2	0	0	2	0	2	0	2	0	2	2	0	0	0	0	2	2	0	2	2	2	2	2	2	-1	2	2	2	2	0	0	0	2	0	0	0	2	0	0	2	2	2	0	0	2	0	0	0	0	0	2	0	0	0	0	2	0	2	2	0	0	0	2	0	0	2	2	0	2	2
Bin_2_45840129	2	0	0	0	2	2	2	2	0	2	0	0	2	0	0	0	2	0	2	2	-1	0	2	2	2	0	2	0	2	0	2	0	0	2	0	2	0	2	2	0	2	2	0	2	2	2	0	2	0	0	2	2	0	2	0	0	2	0	2	0	0	0	0	0	2	0	0	-1	0	2	0	2	2	0	2	0	2	2	0	0	0	2	0	2	2	-1	0	0	2	0	2	0	0	2	0	2	2	0	2	2	2	0	0	2	0	0	2	2	0	0	0	2	2	2	0	2	2	0	0	0	0	0	0	0	0	2	0	2	2	0	2	0	2	2	0	0	0	2	2	2	0	2	0	0	2	2	2	2	2	0	2	0	2	2	2	0	2	0	0	0	0	2	0	2	0	2	2	0	0	0	0	2	2	0	2	0	2	2	2	2	-1	2	2	2	2	0	0	0	2	0	0	0	2	0	0	2	2	2	0	0	2	0	0	0	0	0	2	0	0	0	0	2	0	2	2	0	0	0	2	0	0	2	2	0	2	2
Bin_2_46323069	2	0	0	0	2	2	2	2	0	2	0	0	2	0	0	0	2	0	2	2	-1	0	2	2	2	0	2	0	2	0	2	0	0	2	0	2	0	2	2	0	2	2	0	2	2	2	0	2	0	0	2	2	0	2	0	0	2	0	2	0	0	0	0	0	2	0	0	-1	0	2	0	2	2	0	2	0	2	2	0	0	0	2	0	2	2	-1	0	0	2	0	2	0	0	2	0	2	2	0	2	2	2	0	0	2	0	0	2	2	0	0	0	2	2	2	0	2	2	0	0	0	0	0	0	0	2	2	0	2	2	0	2	0	2	2	0	0	0	2	2	2	0	2	0	0	2	2	2	2	2	0	2	0	2	2	2	0	2	0	0	0	0	2	0	2	0	2	2	0	0	0	0	2	2	0	2	0	2	2	2	2	-1	2	2	2	2	2	0	0	2	0	0	0	2	0	0	0	2	2	0	0	2	2	0	0	0	0	2	0	0	0	0	2	0	2	2	0	0	0	2	0	0	2	2	0	2	2
Bin_2_46801545	2	0	0	0	2	2	2	2	0	2	0	0	2	0	0	0	0	0	2	2	-1	0	2	2	2	0	2	0	2	0	2	0	0	2	0	2	0	0	2	0	2	2	0	2	2	0	0	2	0	0	2	2	0	2	0	0	0	0	2	0	0	0	0	0	0	0	0	-1	2	2	0	0	2	0	2	0	2	2	0	0	0	2	0	2	2	-1	0	0	2	0	2	0	0	2	0	2	2	0	2	2	2	0	0	2	0	0	2	2	0	0	0	2	2	2	0	2	2	0	0	0	0	0	0	0	2	2	2	2	2	0	2	0	2	2	0	0	0	2	2	2	0	2	0	0	2	2	2	2	2	0	2	0	2	2	0	0	2	0	0	0	0	2	0	2	2	2	2	0	0	0	0	2	2	0	2	0	2	2	2	2	-1	2	2	2	2	2	0	0	2	0	0	0	2	0	0	0	2	2	0	0	2	2	0	0	0	0	2	0	0	0	0	2	0	2	2	0	0	0	2	0	0	2	2	0	2	2
Bin_2_47042683	2	0	2	0	2	2	2	2	0	2	0	2	2	0	0	2	0	0	2	2	-1	0	2	2	2	0	2	0	2	0	2	0	2	2	0	2	2	0	2	0	2	2	0	2	2	0	0	2	0	0	2	2	0	2	0	0	0	0	2	0	2	0	0	2	0	0	0	-1	2	2	0	0	2	2	2	0	2	2	0	0	0	2	0	2	2	-1	0	0	2	0	2	0	0	2	0	0	2	2	2	2	2	0	0	2	0	0	2	2	0	0	0	2	2	2	0	2	2	0	0	0	0	0	0	0	2	2	2	2	2	2	2	0	2	2	0	0	0	2	2	2	0	2	0	0	2	2	2	2	2	0	2	2	2	2	0	0	2	0	0	0	0	2	0	2	2	2	2	0	0	0	0	2	2	0	2	0	2	2	2	2	-1	2	2	2	2	2	0	0	2	2	0	0	2	0	0	0	2	2	0	0	2	2	0	0	0	0	2	0	2	2	0	2	0	2	2	0	0	0	2	0	0	2	2	0	2	2
Bin_2_47203508	2	0	2	0	2	2	2	2	0	2	0	2	2	0	0	2	0	0	2	2	-1	0	2	2	2	0	2	0	2	0	2	0	2	2	0	2	2	0	2	0	0	2	0	2	2	0	0	2	0	0	2	2	0	2	0	0	0	0	2	0	2	0	0	2	0	0	0	-1	2	2	0	0	2	2	2	0	2	2	0	0	0	2	0	2	2	-1	0	0	2	0	2	0	0	2	0	0	2	2	0	2	2	0	0	2	0	0	2	2	0	0	0	2	2	2	0	2	2	0	0	0	0	0	0	0	2	2	2	2	2	2	2	0	2	2	0	0	0	2	2	2	0	2	0	0	2	2	2	2	2	2	2	2	2	2	0	0	2	0	0	0	0	2	0	2	2	2	2	0	0	0	0	2	2	0	2	0	2	2	2	2	-1	2	2	2	2	2	0	0	2	2	0	0	2	0	0	0	2	2	0	0	2	2	0	0	0	0	2	0	2	2	0	2	0	2	2	0	0	0	2	0	0	2	2	0	2	2
Bin_2_47326711	2	0	2	0	2	2	2	2	0	2	0	2	2	0	0	2	0	0	2	2	-1	0	2	2	2	0	2	0	2	0	2	0	2	2	0	2	2	0	2	0	0	2	0	2	2	0	0	2	0	0	2	2	0	2	0	0	0	0	2	0	2	0	0	2	0	0	0	-1	2	0	0	0	2	2	2	0	2	2	0	0	0	2	0	2	0	-1	0	0	2	0	2	0	0	2	0	0	2	2	0	2	2	0	0	2	0	0	2	2	0	0	0	2	2	2	0	2	2	0	0	0	0	0	0	0	2	2	2	2	2	2	2	0	2	2	0	0	0	2	2	2	0	2	0	2	2	2	2	2	2	2	2	2	2	2	0	0	2	0	0	0	0	2	0	2	2	2	2	0	0	0	0	2	2	0	2	0	2	2	2	2	-1	2	2	2	2	2	0	0	2	2	0	0	2	0	0	0	2	2	0	0	2	2	0	0	0	0	2	0	2	2	0	2	0	2	2	0	0	0	2	0	2	2	2	0	2	2
Bin_2_47392450	2	0	2	0	2	2	2	2	0	2	0	2	2	0	0	2	0	0	2	0	-1	0	2	2	2	0	2	0	2	0	2	0	2	2	0	2	2	0	2	0	0	2	0	2	2	0	0	2	0	0	2	2	0	2	0	0	0	0	2	0	2	0	0	2	0	0	0	-1	2	0	0	0	2	2	2	0	2	2	0	0	0	2	0	2	0	-1	0	0	2	0	2	0	0	2	0	0	2	2	0	2	2	0	0	2	0	0	2	2	0	0	0	2	2	2	0	2	2	0	0	0	0	0	0	0	2	2	2	2	2	2	2	0	2	2	0	0	0	2	2	2	0	2	0	2	2	2	2	2	2	2	2	2	2	2	0	0	2	0	0	0	0	2	0	2	2	2	2	0	0	0	0	2	2	0	2	0	2	2	2	2	-1	2	2	2	2	2	0	0	2	2	0	0	2	0	0	0	2	2	0	0	2	2	0	0	0	0	2	0	2	2	0	2	0	2	2	0	0	0	2	0	2	2	2	0	2	2
Bin_2_47734863	2	0	2	0	2	2	2	2	0	2	0	2	2	0	0	2	0	0	2	0	-1	0	2	2	2	0	2	0	2	0	2	0	2	2	0	2	2	0	2	0	0	2	0	2	2	0	0	2	0	0	2	2	0	2	0	0	0	0	2	0	2	0	0	2	0	0	0	-1	2	0	0	0	2	2	2	0	2	2	0	0	0	2	0	2	0	-1	0	0	2	0	2	0	0	2	0	0	2	2	0	2	2	0	0	2	0	0	2	2	0	0	0	2	2	2	0	2	2	0	0	0	0	0	0	0	2	2	2	2	2	2	2	0	2	2	0	0	0	2	2	2	0	2	0	2	2	2	2	2	2	2	0	2	2	2	0	0	2	0	0	0	0	2	0	2	2	2	2	0	0	0	0	2	2	0	2	0	2	2	2	2	-1	2	2	2	2	2	0	0	2	2	0	0	2	0	0	0	2	2	0	0	2	2	0	0	0	0	2	0	2	2	0	2	0	2	2	0	0	0	2	0	2	2	2	0	2	2
Bin_3_547697	2	0	2	0	2	0	2	2	2	2	0	0	2	2	0	0	0	0	2	0	2	2	2	2	2	0	2	0	0	0	2	0	2	2	2	0	0	0	2	0	0	0	0	2	2	2	0	0	2	0	0	0	0	2	0	0	2	2	2	2	0	0	2	0	2	2	2	-1	0	0	0	0	2	0	0	-1	0	2	2	2	0	-1	0	0	2	0	0	-1	0	2	2	0	0	2	0	2	0	2	0	0	0	0	2	0	0	2	0	2	0	0	2	0	2	0	2	2	2	2	0	0	0	0	0	2	0	0	0	2	0	0	2	0	2	0	2	0	2	2	0	0	2	2	0	0	2	0	2	0	0	0	0	0	2	0	0	2	0	2	2	2	0	2	0	0	2	2	0	2	-1	0	0	2	2	2	2	2	0	0	2	0	2	2	2	0	2	2	0	0	0	0	0	2	0	2	0	0	0	2	0	2	0	0	2	0	0	2	0	2	0	2	0	0	2	0	2	0	0	0	0	0	0	2	2	2	2	0
Bin_3_1253639	2	0	2	0	2	0	2	2	2	2	0	0	2	2	0	0	0	0	2	0	2	2	2	2	2	0	2	0	0	0	2	0	2	2	2	0	0	0	2	0	0	0	0	2	2	2	0	0	2	0	0	2	0	2	0	0	2	2	2	2	0	0	2	0	0	2	2	-1	0	0	0	0	2	0	0	-1	0	2	2	2	0	-1	0	0	2	0	0	-1	0	2	2	0	0	2	0	2	0	2	0	0	0	0	2	0	0	2	0	2	0	0	2	0	2	0	2	2	2	2	0	0	0	0	0	2	0	0	0	2	0	0	2	0	2	0	2	0	2	2	0	0	2	2	0	0	2	0	2	0	0	0	0	0	2	0	0	2	0	2	2	2	0	2	0	0	2	2	0	2	-1	0	0	2	2	2	2	2	0	0	2	0	2	2	2	0	2	2	0	0	0	0	0	2	0	2	0	0	0	2	0	2	0	0	2	0	0	2	0	2	0	2	0	0	2	0	2	0	0	0	0	0	0	2	2	2	2	0
Bin_3_1474132	2	0	2	0	2	0	2	2	2	2	0	0	2	2	0	0	0	0	2	0	2	2	2	2	2	0	2	0	0	0	2	0	2	2	2	0	0	0	2	0	0	0	0	2	2	2	0	0	2	0	0	2	0	2	0	0	2	2	2	2	0	0	2	0	0	2	2	-1	0	0	0	0	2	0	0	-1	0	2	2	2	0	-1	2	0	2	0	0	-1	0	2	2	0	0	2	0	2	0	2	0	0	0	0	2	0	0	2	0	2	0	0	2	0	2	0	2	2	2	2	0	0	0	0	0	2	0	0	0	2	0	0	2	0	2	0	2	0	2	2	0	0	2	2	0	0	2	0	2	0	0	0	0	0	2	0	0	2	0	2	2	2	0	2	0	0	2	2	0	2	-1	0	0	2	2	2	2	2	0	0	2	0	2	2	2	0	2	2	0	0	0	0	0	2	0	2	0	0	0	2	0	2	0	0	2	0	0	2	0	2	0	2	0	0	2	0	2	0	0	0	0	0	0	2	2	2	2	0
Bin_3_1572241	2	0	2	0	2	0	2	2	2	2	0	0	2	2	0	0	0	0	2	0	2	2	2	2	2	0	2	0	0	0	2	0	2	2	2	0	2	0	2	0	0	0	0	2	2	2	0	0	2	0	0	2	0	2	0	0	2	2	2	2	0	0	2	0	0	2	2	-1	0	0	0	0	2	0	0	-1	0	2	2	2	0	-1	2	0	2	0	0	-1	0	2	2	0	0	2	0	2	0	2	0	0	0	0	2	0	0	2	0	2	0	0	2	0	2	0	2	2	2	2	0	0	0	0	0	2	0	0	0	2	0	0	2	0	2	0	2	0	2	2	0	0	2	2	0	0	2	0	2	0	0	0	0	0	2	0	0	2	0	2	2	2	0	2	0	0	2	2	0	2	-1	0	0	2	2	2	2	2	0	0	2	0	2	2	2	0	2	2	0	0	0	0	0	2	0	2	0	0	0	2	0	2	0	0	2	0	0	2	0	2	0	2	0	0	2	0	2	0	0	0	0	0	0	2	2	2	2	0
Bin_3_1808109	2	0	2	0	2	0	2	2	2	2	0	2	2	2	0	0	0	0	2	2	2	2	2	2	2	0	2	0	2	0	2	0	2	2	2	0	2	0	2	0	0	0	0	2	2	2	0	2	2	0	0	2	0	2	0	0	2	2	2	2	2	0	2	0	0	2	2	-1	0	0	2	0	2	0	0	-1	0	2	2	2	0	-1	2	0	2	0	0	-1	0	2	2	0	0	2	0	2	0	2	0	2	0	0	2	0	0	2	0	2	0	0	2	0	2	0	2	2	2	2	0	2	0	0	0	2	2	0	0	2	2	0	2	0	2	0	2	0	2	2	0	0	2	2	0	0	2	0	2	0	0	0	0	0	2	0	0	2	0	2	2	2	0	2	0	0	2	2	0	2	-1	2	2	2	2	2	2	2	0	0	2	0	2	2	2	0	2	2	0	0	0	2	0	2	0	2	0	0	0	2	2	2	0	2	2	0	0	2	0	2	0	2	0	0	2	0	2	0	0	0	0	0	2	2	2	2	2	0
Bin_3_2104960	2	0	2	0	2	0	2	2	2	2	0	2	2	2	2	2	0	0	2	2	2	2	2	2	2	0	2	0	2	0	2	0	2	2	2	0	2	0	2	0	0	0	0	2	2	2	0	2	2	0	0	2	2	2	0	0	2	2	2	2	2	2	2	0	0	2	2	2	0	0	2	0	2	2	0	-1	0	2	2	2	0	-1	2	0	2	0	0	-1	0	2	2	2	2	2	0	2	0	2	0	2	0	0	2	0	0	2	0	2	0	0	2	0	2	0	2	2	2	2	2	2	0	0	2	2	2	0	0	2	2	2	2	0	2	0	2	0	2	2	0	0	2	2	0	0	2	2	2	0	0	0	0	2	2	0	0	2	0	2	2	2	0	2	0	0	2	2	0	2	-1	2	2	2	2	2	2	2	2	0	2	0	2	2	2	0	2	2	0	0	0	2	0	2	0	2	0	0	0	2	2	2	0	2	2	0	0	2	0	0	0	2	0	0	2	0	2	0	0	0	0	2	2	2	2	2	2	0
Bin_3_2357270	2	0	2	0	2	0	2	2	2	2	0	2	2	2	2	2	0	0	2	2	2	2	2	2	2	0	2	0	2	2	2	0	2	2	2	0	2	2	2	0	0	0	0	2	2	2	0	2	2	0	0	2	2	2	0	0	2	2	2	2	2	2	2	0	0	2	2	2	0	0	2	0	2	2	0	-1	0	2	2	2	2	-1	2	0	2	0	0	-1	0	2	2	2	2	2	0	2	0	2	0	2	0	0	2	0	0	2	0	2	2	0	2	0	2	2	2	2	2	2	2	2	0	0	2	2	2	0	0	2	2	2	2	0	2	0	2	2	2	2	0	0	2	2	0	0	2	2	2	0	0	0	0	2	2	0	2	2	0	2	2	2	0	2	0	0	2	2	0	2	-1	2	2	2	2	2	2	2	2	0	2	0	2	2	2	0	2	2	2	0	0	2	0	2	0	2	0	0	2	2	2	2	0	2	2	0	0	2	0	0	0	2	0	0	2	0	2	0	0	0	0	2	2	2	2	2	2	0
Bin_3_2629360	2	0	2	2	2	0	2	2	2	2	0	2	2	2	2	2	0	0	2	2	2	2	2	2	2	0	2	0	2	2	2	0	2	2	2	0	2	2	2	0	0	0	0	2	2	2	2	2	2	0	0	2	2	2	0	0	2	2	2	2	2	2	2	0	0	2	2	2	0	0	2	0	2	2	0	-1	0	2	2	2	2	-1	2	0	2	0	0	-1	0	2	2	2	2	2	0	2	0	2	0	2	0	0	2	0	0	2	0	2	2	0	2	0	2	2	2	2	2	2	2	2	0	0	2	2	0	0	0	2	2	2	2	0	2	0	2	2	2	2	0	0	2	2	0	0	2	2	2	0	0	0	0	2	2	0	2	2	0	2	2	2	0	2	0	0	2	2	2	2	-1	2	2	2	2	2	2	2	2	0	2	0	2	2	2	0	2	2	2	0	0	2	0	2	0	2	0	0	2	2	2	2	0	2	2	0	0	2	0	0	0	2	0	0	2	0	2	0	0	0	0	2	2	2	2	2	2	0
Bin_3_2767999	2	0	2	2	2	0	2	2	2	2	0	2	2	2	2	2	0	0	2	2	2	2	2	2	2	0	2	0	2	2	2	0	2	2	2	0	2	2	2	0	0	0	0	2	2	2	2	2	2	0	0	2	2	2	0	0	2	2	2	2	2	2	2	0	0	2	2	2	0	0	2	0	2	2	0	-1	2	2	2	2	2	-1	2	0	2	0	0	-1	0	2	2	2	2	2	0	2	0	2	0	2	0	0	2	0	0	2	0	2	2	0	2	0	2	2	2	2	2	2	2	2	0	0	2	2	0	0	0	2	2	2	2	0	2	0	2	2	2	2	0	0	2	2	0	0	2	2	2	0	0	0	0	2	2	0	2	2	0	2	2	2	0	2	0	0	2	2	2	2	-1	2	2	2	2	2	2	2	2	0	2	0	2	2	2	0	2	2	2	0	0	2	0	2	0	2	0	0	2	2	2	2	0	2	2	0	0	2	0	0	0	2	0	0	2	0	2	0	0	0	0	2	2	2	2	2	2	0
Bin_3_2900764	2	0	2	2	2	0	2	2	2	2	0	2	2	2	2	2	0	0	2	2	2	2	2	2	2	0	2	0	2	2	2	0	2	2	2	0	2	2	2	0	0	0	0	2	2	2	2	2	2	0	0	2	2	2	0	0	2	2	2	2	2	2	2	0	0	2	2	2	0	0	2	0	2	2	0	-1	2	2	2	2	2	-1	2	0	2	0	0	-1	0	2	2	2	2	2	0	2	0	2	0	2	0	0	2	0	0	2	0	2	2	0	2	0	2	2	2	2	2	2	2	2	0	0	2	2	0	0	0	2	2	2	2	0	2	0	2	2	2	2	0	0	2	2	0	0	2	2	2	0	0	0	0	2	2	0	2	0	0	2	2	2	0	2	0	0	2	2	2	2	-1	2	2	2	2	2	2	2	2	0	2	0	2	2	2	0	2	2	2	0	0	2	0	2	0	2	0	0	2	2	2	2	0	2	2	0	0	2	0	0	0	2	0	0	2	0	2	0	0	0	0	2	2	2	2	2	2	0
Bin_3_3031858	2	0	2	2	2	0	2	2	2	2	2	2	2	2	2	2	0	0	2	2	2	2	2	2	2	0	2	0	2	2	2	0	2	2	2	0	2	2	2	0	0	0	0	2	2	2	2	2	2	0	0	2	2	2	0	0	2	2	2	2	2	2	2	0	0	2	2	2	0	0	2	0	2	2	0	-1	2	2	2	2	2	-1	2	0	2	0	0	-1	0	2	2	2	2	2	2	2	2	2	0	2	0	0	2	0	0	2	0	2	2	0	2	0	2	2	2	2	2	2	2	2	0	0	2	2	0	0	0	2	2	2	2	0	2	0	2	2	2	2	0	0	2	2	0	0	2	2	2	0	0	0	0	2	2	0	2	0	0	2	2	2	0	2	0	0	2	2	2	2	-1	2	2	2	2	2	2	2	2	0	2	0	2	2	2	0	2	2	2	0	0	2	0	2	0	2	0	0	2	2	2	2	0	2	2	0	0	2	0	0	0	2	0	0	2	0	2	0	0	0	0	2	2	2	2	2	2	0
Bin_3_3080945	2	0	2	2	2	0	2	2	2	2	2	2	2	2	2	2	0	0	2	2	2	2	2	2	2	0	2	0	2	2	2	0	2	2	2	0	2	2	2	0	0	0	0	2	2	2	2	2	2	0	0	2	2	2	0	0	2	2	2	2	2	2	2	0	0	2	2	2	0	0	2	0	2	2	0	-1	2	2	2	2	2	-1	2	0	2	0	0	-1	0	2	2	2	2	2	2	2	2	2	0	2	0	0	2	0	0	2	0	2	2	0	2	0	2	2	2	2	2	2	2	2	0	0	2	2	0	0	0	2	2	2	2	0	2	0	2	2	2	2	0	0	2	2	0	0	2	2	2	0	0	0	0	2	2	0	2	0	0	2	2	2	0	2	0	0	2	2	2	2	-1	2	2	2	2	2	2	2	2	0	2	0	2	2	2	0	2	2	2	0	0	2	0	2	0	2	0	0	2	2	2	2	0	2	2	0	0	2	0	0	0	2	0	2	2	0	2	0	0	0	0	2	2	2	2	2	2	0
Bin_3_3369849	2	0	2	2	2	0	2	2	2	2	2	2	2	2	2	2	0	0	2	2	2	2	2	2	2	0	2	0	2	2	2	0	2	2	2	0	2	2	2	0	0	0	0	2	2	2	2	2	2	0	0	2	2	2	0	0	2	2	2	2	2	2	2	0	0	2	2	2	0	0	2	0	2	2	0	-1	2	2	2	2	0	-1	2	0	2	0	0	-1	0	2	2	2	2	2	2	2	2	2	0	2	0	0	2	0	0	2	0	2	2	0	2	0	2	2	2	2	2	2	2	2	0	0	2	2	0	0	0	2	2	2	2	0	2	0	2	2	2	2	0	0	2	2	0	0	2	2	2	0	0	0	0	2	2	0	2	0	0	2	2	2	0	2	0	0	2	2	2	2	-1	2	2	2	2	2	2	2	2	0	2	0	2	2	2	0	2	0	2	0	0	2	0	2	0	2	0	0	2	2	2	2	0	2	2	0	0	2	0	0	0	2	0	2	2	0	2	0	0	0	0	2	2	2	2	2	2	0
Bin_3_3647874	2	0	2	2	2	0	2	2	2	2	2	2	2	2	2	2	0	0	2	2	2	2	2	2	2	0	2	0	2	2	2	0	2	2	2	0	2	2	2	0	0	0	0	2	2	2	2	2	2	0	0	2	2	2	0	0	2	2	2	2	0	2	2	0	0	2	2	2	0	0	2	0	2	2	0	-1	2	2	2	2	0	-1	2	0	2	0	0	-1	0	2	2	2	2	2	2	2	2	2	0	2	0	0	2	0	0	2	0	2	2	0	2	0	2	2	2	2	2	2	2	2	0	0	2	2	0	0	0	2	2	2	2	0	2	0	2	2	2	2	0	0	2	2	0	0	2	2	2	0	0	0	0	2	2	0	2	0	0	2	2	2	0	2	0	0	2	2	2	2	-1	2	2	2	2	2	2	2	2	0	2	0	2	2	2	0	2	0	2	0	0	2	0	2	0	2	0	0	2	2	2	2	0	2	2	0	0	2	0	0	0	2	0	2	2	0	2	0	0	0	0	2	2	2	2	2	2	0
Bin_3_3971663	2	0	2	2	2	0	2	2	2	2	2	2	2	2	2	2	0	0	2	2	2	2	2	2	2	0	2	0	2	2	2	0	2	2	2	0	2	2	2	0	0	0	0	2	2	2	2	2	2	0	0	2	2	2	0	0	2	2	2	2	0	2	2	0	0	2	2	2	0	0	2	0	2	2	0	-1	2	2	2	2	0	-1	2	0	2	0	0	-1	0	2	2	2	2	2	2	2	2	2	0	2	0	0	2	0	0	2	0	2	2	0	2	0	2	2	2	2	2	2	2	2	0	0	2	2	0	0	0	2	2	2	2	0	2	0	2	2	2	2	0	0	2	2	0	0	2	2	2	0	0	0	0	2	2	0	2	0	0	2	2	2	0	2	0	2	2	2	2	2	-1	2	2	2	2	2	2	2	2	0	2	0	2	2	2	0	2	0	2	0	0	2	0	2	0	2	0	0	2	2	2	2	0	2	2	0	0	2	0	0	0	2	0	2	2	0	2	0	0	0	0	2	2	2	2	2	2	0
Bin_3_4805339	2	0	2	2	2	0	2	2	2	2	2	2	2	2	2	2	0	0	2	2	2	2	2	2	2	0	2	0	2	2	2	0	2	2	2	0	2	2	2	0	0	0	0	2	2	2	2	2	2	0	0	2	2	2	0	0	2	2	2	2	0	2	2	0	0	2	2	2	0	0	2	0	2	2	0	-1	2	2	2	2	0	-1	2	0	2	0	0	-1	0	2	2	2	2	2	2	2	2	2	0	2	0	0	2	0	0	2	0	2	2	0	2	0	2	2	2	2	2	2	2	2	0	0	2	2	0	0	0	2	2	2	2	0	2	0	2	2	2	2	0	0	2	2	0	0	2	2	2	0	0	0	0	2	2	0	2	0	0	2	2	2	0	2	0	2	2	2	2	2	-1	2	2	2	2	2	2	2	2	0	2	0	2	2	2	0	2	0	2	0	0	2	0	2	0	2	0	0	2	2	2	2	0	2	2	0	0	2	0	0	0	2	0	0	2	0	2	0	0	0	0	2	2	2	2	2	2	0
Bin_3_5365517	2	0	2	2	2	2	2	2	2	2	2	2	2	2	2	2	0	0	2	2	2	2	2	2	2	0	2	0	2	2	2	0	2	2	2	0	2	2	2	0	0	0	0	2	2	2	2	2	2	0	0	2	2	2	0	0	2	2	2	2	0	2	2	0	0	2	2	2	0	0	2	0	2	2	0	2	2	2	2	2	2	-1	2	0	2	0	0	-1	0	2	2	2	2	2	2	2	2	2	0	0	0	0	2	0	0	2	0	2	2	0	2	0	2	2	2	2	2	2	2	2	0	0	2	2	0	0	0	2	2	2	2	0	2	0	2	2	2	2	0	2	2	2	0	0	2	2	2	2	2	0	0	2	2	0	2	2	0	2	2	2	0	2	0	2	2	2	2	2	-1	2	2	2	2	2	2	2	2	0	2	0	2	2	2	0	2	0	2	0	0	2	0	2	0	2	0	0	2	2	2	2	0	2	2	0	0	2	0	0	0	2	0	0	2	0	2	0	0	0	0	2	2	2	2	0	2	0
Bin_3_5546188	2	0	2	2	2	2	2	2	2	2	2	2	2	2	2	2	0	0	2	2	2	2	2	2	2	0	2	0	2	2	2	0	2	2	2	0	2	2	2	0	0	0	0	2	2	2	2	2	2	0	2	2	2	2	0	0	2	2	2	2	0	2	2	0	0	2	2	2	0	0	2	0	2	2	0	2	2	2	2	2	2	-1	2	0	2	0	0	-1	0	2	2	2	2	2	2	2	2	2	0	0	0	0	2	0	0	2	0	2	2	0	2	0	2	2	2	2	2	2	2	2	0	0	2	2	0	0	0	2	2	2	2	0	2	0	2	2	2	2	0	2	2	2	0	0	2	2	2	2	2	0	0	2	2	0	2	2	0	2	2	2	0	2	0	2	2	2	2	2	-1	2	2	2	2	2	2	2	2	0	2	0	2	2	2	0	2	0	2	0	0	2	0	2	0	2	0	0	2	2	2	2	0	2	2	0	0	2	0	0	0	2	0	0	2	0	2	0	0	0	0	2	2	2	2	0	2	0
Bin_3_6072520	2	0	2	2	2	2	2	2	2	2	2	2	2	2	2	2	0	0	2	2	2	2	2	2	2	0	2	0	2	2	2	0	2	2	2	0	2	2	2	0	0	0	0	2	2	2	2	2	2	0	2	2	2	2	0	0	2	2	2	2	0	2	2	0	0	2	2	2	0	0	2	0	2	2	0	2	2	2	2	2	2	-1	2	0	2	0	0	-1	0	2	2	2	2	2	2	2	2	2	0	0	0	0	2	0	0	2	0	2	2	0	2	0	2	2	2	2	2	2	2	2	0	0	2	2	0	0	0	2	2	2	2	0	2	0	2	2	2	2	0	2	2	2	0	0	2	2	2	2	2	0	0	2	2	0	2	2	0	2	2	2	0	2	0	2	2	2	2	2	-1	2	2	2	2	2	2	2	2	0	2	0	2	2	2	0	2	0	2	0	0	2	0	2	0	2	0	0	2	2	2	0	0	2	2	0	0	2	0	0	0	2	0	0	2	0	2	0	0	0	0	2	2	2	2	0	2	0
Bin_3_6494622	2	0	2	2	2	2	2	2	2	2	2	2	2	2	2	2	0	0	2	2	2	2	2	2	2	0	2	0	2	2	2	0	2	2	2	0	2	2	2	0	0	0	0	2	2	2	2	2	2	0	2	2	2	2	0	0	2	2	2	2	0	2	2	0	0	2	2	2	0	0	2	0	2	2	0	2	2	2	2	2	2	-1	2	0	2	0	0	-1	0	2	2	2	2	2	2	2	2	2	0	0	0	0	2	0	0	2	0	2	2	0	2	0	2	2	2	2	2	2	2	2	0	0	2	2	0	0	0	2	2	2	2	0	2	0	2	2	2	2	0	2	2	2	0	0	2	2	2	2	2	0	0	2	2	0	2	2	0	2	2	2	0	2	0	2	2	2	2	2	-1	2	2	2	2	2	2	2	2	0	2	0	2	2	2	0	2	0	2	0	0	2	0	2	0	2	0	0	2	2	2	0	0	2	2	0	0	2	0	0	0	2	0	0	2	0	2	0	0	2	0	2	2	2	2	0	2	0
Bin_3_6618372	2	0	2	2	2	2	2	2	2	2	2	2	2	2	2	2	0	0	2	2	2	2	2	2	2	0	2	0	2	2	2	0	2	2	2	0	2	2	2	0	0	0	0	2	2	2	2	2	2	2	2	2	2	2	0	2	2	2	2	2	2	2	2	0	0	2	2	2	2	2	2	2	2	2	2	2	2	2	2	2	2	-1	2	0	2	0	0	-1	0	2	2	2	2	2	2	2	2	2	0	2	0	2	2	0	2	2	0	2	2	2	2	2	2	2	2	2	2	2	2	2	0	0	2	2	2	2	2	2	2	2	2	0	2	2	2	2	2	2	2	2	2	2	0	0	2	2	2	2	2	0	0	2	2	0	2	2	0	2	2	2	2	2	2	2	2	2	2	2	-1	2	2	2	2	2	2	2	2	0	2	0	2	2	2	0	2	0	2	2	0	2	0	2	0	2	0	0	2	2	2	0	0	2	2	0	0	2	0	0	0	2	0	2	2	2	2	0	2	2	0	2	2	2	2	0	2	2
Bin_3_12097675	2	0	2	2	2	2	2	2	2	2	2	2	2	2	2	2	0	0	2	2	2	2	2	2	2	0	2	0	2	2	2	0	2	2	2	0	2	2	2	0	0	0	0	2	2	2	2	2	2	2	2	2	2	2	0	2	2	2	2	2	2	2	2	0	0	2	2	2	2	2	2	2	2	2	2	2	2	2	2	2	2	-1	2	0	2	0	0	-1	0	2	2	2	2	2	2	2	2	2	0	2	0	2	2	0	2	2	0	2	0	2	2	2	2	2	2	2	2	2	2	2	0	0	2	2	2	2	2	2	2	2	2	0	2	2	2	2	2	2	2	2	2	2	0	0	2	2	2	2	2	0	0	2	2	0	2	2	0	2	2	2	2	2	2	2	2	2	2	2	-1	2	2	2	2	2	2	2	2	0	2	0	2	2	2	0	2	0	2	2	0	2	0	2	0	2	0	0	2	2	2	0	0	2	2	0	0	2	0	0	0	2	0	2	2	2	2	0	2	2	0	2	2	2	2	0	2	2
Bin_3_17669304	2	0	2	2	2	2	2	2	2	2	2	2	2	2	2	2	0	0	2	2	2	2	2	2	2	0	2	0	2	2	2	0	2	2	2	0	2	2	2	0	0	0	0	2	2	2	2	2	2	2	2	2	2	2	0	2	2	2	2	2	2	2	2	0	0	2	2	2	2	2	2	2	2	2	2	2	2	2	2	2	2	-1	2	0	2	0	0	-1	0	2	2	2	2	2	2	2	2	2	0	2	0	2	2	0	2	2	2	2	0	2	2	2	2	2	2	2	2	2	2	2	0	0	2	2	2	2	2	2	2	2	2	0	2	2	2	2	2	2	2	2	2	2	0	0	2	2	2	2	2	0	0	2	2	0	2	2	0	2	2	2	2	2	2	2	2	2	2	2	-1	2	2	2	2	2	2	2	2	0	2	0	2	2	2	0	2	0	2	2	0	2	0	2	0	2	0	0	2	2	2	0	0	2	2	0	0	2	0	0	0	2	0	2	2	2	2	0	2	2	0	2	2	2	2	0	2	2
Bin_3_17968404	2	0	2	2	2	2	2	2	2	2	2	2	2	2	2	2	0	0	2	2	2	2	2	2	2	0	2	0	2	2	2	0	2	2	2	0	2	2	2	0	0	0	0	2	2	2	2	2	2	2	2	2	2	2	0	2	2	2	2	2	2	2	2	0	0	2	2	2	2	2	2	2	2	2	2	2	2	2	2	2	2	-1	2	0	2	0	0	-1	0	2	2	2	2	2	2	2	2	2	0	2	0	2	2	0	2	2	2	2	0	2	2	2	2	2	2	2	2	2	2	2	0	0	2	2	2	2	2	2	2	2	2	0	2	2	2	2	2	2	2	2	2	2	0	0	2	2	2	2	2	0	0	2	2	2	2	2	0	2	2	2	2	2	2	2	2	2	2	2	-1	2	2	2	2	2	2	2	2	0	2	0	2	2	2	0	2	0	2	2	0	2	0	2	0	2	0	0	2	2	2	0	0	2	2	0	0	2	0	0	0	2	0	2	2	2	2	0	2	2	0	2	2	2	2	0	2	2
Bin_3_18897316	2	0	2	2	2	2	2	2	2	2	2	2	2	2	2	2	0	0	2	2	2	2	2	2	2	0	2	0	2	2	2	0	2	2	2	0	2	2	2	0	0	0	0	2	2	2	2	2	2	2	2	0	2	2	0	2	2	2	2	2	2	2	2	0	0	2	2	2	2	2	2	2	2	2	2	2	2	2	2	2	2	-1	2	0	2	0	0	-1	0	2	2	2	2	2	2	2	2	2	0	2	0	2	2	0	2	2	2	2	0	2	2	2	2	2	2	2	2	2	2	2	0	0	2	2	2	2	2	2	2	2	2	0	2	2	2	2	2	2	2	2	2	2	0	0	2	2	2	2	2	0	0	2	2	2	2	2	0	2	0	2	2	2	2	2	2	2	2	2	-1	2	2	2	2	2	2	2	2	0	2	0	2	2	2	0	2	0	2	2	0	2	0	2	0	2	0	0	2	2	2	0	0	2	2	0	0	2	0	0	0	2	0	2	2	2	2	0	2	2	0	2	2	2	2	0	2	2
Bin_3_19803540	2	0	2	0	2	2	2	2	2	2	0	0	2	2	2	2	0	0	2	2	2	2	2	2	2	0	2	0	0	2	2	0	2	2	2	0	2	2	2	2	0	0	0	2	2	2	0	0	2	2	2	0	2	2	0	2	2	2	2	2	2	2	2	0	2	2	2	2	2	2	0	2	2	2	2	2	0	2	2	2	2	-1	2	0	2	-1	0	-1	0	2	2	2	2	2	2	2	2	2	0	2	2	2	2	0	2	2	2	2	0	2	2	2	2	2	2	2	2	2	2	0	0	2	2	2	2	2	2	2	0	2	2	0	2	2	2	2	2	2	0	0	2	2	2	0	2	0	2	2	2	0	0	2	2	2	2	2	0	2	0	2	2	2	2	0	2	2	2	2	-1	0	0	2	2	2	2	2	2	0	2	0	2	2	2	0	2	0	2	2	0	2	0	2	0	2	0	0	2	2	0	0	0	0	2	0	0	2	0	0	0	2	0	2	2	2	2	0	2	2	2	2	0	2	2	0	2	2
Bin_3_23439253	2	0	2	0	2	2	2	2	2	2	0	0	2	2	2	2	0	0	2	2	2	2	2	2	2	0	2	0	0	2	2	0	2	2	2	0	2	0	2	2	0	0	0	2	2	2	0	0	2	2	2	0	2	2	0	2	2	2	2	2	2	2	2	0	2	2	2	2	2	2	0	2	2	2	2	2	0	2	2	2	2	-1	2	0	2	-1	0	-1	2	2	2	2	2	2	2	2	2	2	0	2	2	2	2	0	2	2	2	2	0	2	2	2	2	2	2	2	2	2	2	0	0	2	2	2	2	2	2	2	0	2	2	0	2	2	2	2	2	2	0	0	2	0	2	0	2	0	2	2	2	0	0	2	2	2	2	2	0	2	0	2	2	2	2	0	2	2	2	2	-1	0	0	2	2	2	2	2	2	0	2	0	2	2	2	0	2	2	2	2	0	2	0	2	0	2	0	0	2	2	0	0	0	0	2	0	0	2	0	0	0	2	0	2	2	2	2	0	2	2	2	2	0	2	2	0	2	2
Bin_3_28243785	2	0	2	0	2	2	2	2	2	2	0	0	2	2	2	2	0	0	2	2	2	2	2	2	2	0	2	0	0	2	2	0	2	2	2	0	2	0	2	2	0	0	0	2	2	2	0	0	2	2	2	0	2	2	0	2	2	2	2	2	2	2	2	0	2	2	2	2	2	2	0	2	2	2	2	2	0	2	2	2	2	2	2	0	2	-1	0	-1	2	2	2	2	2	2	2	2	2	2	0	2	2	2	2	0	2	2	2	2	0	2	2	2	2	2	2	2	2	2	2	0	0	2	2	2	2	2	2	2	0	2	2	2	2	2	2	2	2	2	0	0	2	0	2	0	2	0	2	2	2	0	0	2	2	2	2	2	0	2	0	2	2	2	2	0	2	2	2	2	-1	0	0	2	2	2	2	2	2	0	2	0	2	2	2	0	2	2	2	2	0	2	0	2	0	2	0	0	2	2	0	0	0	0	2	0	0	2	0	0	0	2	0	2	2	2	2	0	2	2	2	2	0	2	2	0	2	2
Bin_3_30295045	2	0	2	0	2	2	2	2	2	2	0	0	2	2	2	2	0	0	2	2	2	2	2	2	2	0	2	0	0	2	2	0	2	2	2	0	2	0	2	2	0	0	0	2	2	2	0	0	2	2	2	0	2	2	0	2	2	2	2	2	2	2	2	0	2	2	2	2	2	2	0	2	2	2	2	2	0	2	2	2	2	2	2	0	2	-1	0	-1	2	2	2	2	2	2	2	2	2	2	0	2	2	2	2	0	2	2	2	2	0	2	2	2	2	2	2	2	2	2	2	0	0	2	2	2	2	2	2	2	0	2	2	2	2	2	2	2	2	2	0	0	2	0	2	0	2	0	2	2	2	0	0	2	2	2	2	2	0	2	0	2	2	2	2	0	2	2	2	2	-1	0	0	2	2	2	2	2	2	0	2	0	2	2	2	0	2	2	2	2	0	2	0	2	0	2	0	0	2	2	0	0	0	0	2	0	0	2	0	0	0	2	0	2	2	2	2	0	2	2	2	2	0	2	2	2	2	2
Bin_3_31567291	2	0	2	0	2	2	2	2	2	2	0	0	2	2	2	2	0	0	2	2	2	2	2	2	2	0	2	0	0	2	2	0	2	2	2	0	2	0	2	2	0	0	0	2	2	2	0	0	2	2	2	0	2	2	0	2	2	2	2	2	2	2	2	0	2	2	2	2	2	2	0	2	2	2	2	2	0	2	2	2	2	2	2	0	2	-1	0	-1	2	2	2	2	2	2	2	2	2	2	0	2	2	2	2	0	2	2	2	2	0	2	2	2	2	2	2	2	2	2	2	0	0	2	2	2	2	2	2	2	0	2	2	2	2	2	2	2	2	2	0	0	2	0	2	0	2	0	2	2	2	0	0	2	2	2	2	2	0	2	0	2	2	2	2	0	2	2	2	2	-1	0	0	2	2	2	2	2	2	0	2	0	2	2	2	0	2	2	2	2	0	2	0	0	0	2	0	0	2	2	0	0	0	0	2	0	0	2	0	0	0	2	0	2	2	2	2	0	2	2	2	2	0	2	2	2	2	2
Bin_3_32381149	2	0	2	0	2	2	2	2	2	2	0	0	2	2	2	2	0	0	2	2	2	2	2	2	2	0	2	0	0	2	2	0	2	2	2	0	2	0	2	2	0	0	0	2	2	2	0	0	2	2	2	0	2	2	0	2	2	2	2	2	2	2	2	0	2	2	2	2	2	2	0	2	2	2	2	2	0	2	2	2	2	2	2	0	2	-1	0	0	2	2	2	2	2	2	2	2	2	2	0	2	2	2	2	0	2	2	2	2	0	2	2	2	2	2	2	2	2	2	2	0	0	2	2	2	2	2	2	2	0	2	2	2	2	2	2	2	2	2	0	0	2	0	2	0	2	0	2	2	2	0	0	2	2	2	2	2	0	2	0	2	2	2	2	0	2	2	2	2	-1	0	0	2	2	2	2	2	2	0	2	0	2	2	2	0	2	2	2	2	0	2	0	0	0	2	0	0	2	2	0	0	0	0	2	0	0	2	0	0	0	2	0	2	2	2	2	0	2	2	2	2	0	2	2	2	2	2
Bin_3_32834918	2	0	2	0	2	2	2	2	2	2	0	0	2	2	2	2	0	0	2	2	2	2	2	2	2	0	2	0	0	2	2	0	2	2	2	0	2	0	2	2	0	0	0	2	2	2	0	0	2	2	2	0	2	2	0	2	2	2	2	2	2	2	2	0	2	2	2	2	2	2	0	2	2	2	2	2	0	2	2	2	2	2	2	0	2	-1	0	0	2	2	2	2	2	2	2	2	2	0	0	2	2	2	2	0	2	2	2	2	0	2	2	2	2	2	2	2	2	2	2	0	0	2	2	2	2	2	2	2	0	2	2	2	2	2	2	2	2	2	0	0	2	0	2	0	2	0	2	2	2	0	0	2	2	2	2	2	0	2	0	2	2	2	2	0	2	2	2	2	-1	0	0	2	2	2	2	2	2	0	2	0	2	2	2	0	2	2	2	2	0	2	0	0	0	2	0	0	2	2	0	0	0	0	2	0	0	2	0	0	0	2	0	2	2	2	2	0	2	2	2	2	0	2	2	2	2	2
Bin_3_33457443	2	0	2	0	2	2	2	2	2	2	0	0	2	2	2	2	0	0	2	2	2	2	2	2	2	0	2	0	0	2	2	0	2	2	2	0	2	0	2	2	0	0	0	2	2	2	0	0	2	2	2	0	2	2	0	2	2	2	2	2	2	2	2	0	2	2	2	2	2	2	0	2	2	2	2	2	0	2	2	2	2	2	2	0	2	-1	0	0	2	2	2	2	2	2	2	2	2	0	0	2	2	2	2	0	2	2	2	2	0	2	2	2	2	2	2	2	2	2	2	0	0	2	2	2	2	2	2	2	0	2	2	2	2	2	2	2	2	2	0	0	2	0	2	0	2	0	2	2	2	0	0	2	2	2	2	2	0	2	0	2	2	2	2	0	2	2	2	2	-1	0	0	2	2	2	2	2	2	0	2	0	2	2	2	0	2	2	2	2	0	2	0	0	0	2	0	0	2	2	0	0	0	0	2	0	0	2	0	0	0	2	0	2	2	2	2	0	2	2	2	2	0	2	2	0	2	2
Bin_3_34104446	2	0	2	2	2	2	2	2	0	2	0	0	2	2	2	2	2	0	2	2	2	2	2	2	2	0	2	0	0	2	2	0	2	2	2	0	2	0	2	2	0	0	0	2	2	2	0	0	2	2	2	0	2	0	0	2	0	2	2	2	2	2	2	0	2	2	2	2	2	2	0	2	2	2	2	2	0	2	2	2	2	2	2	0	0	-1	0	0	2	2	2	2	2	2	2	2	2	0	0	2	2	2	2	0	2	2	2	2	0	0	0	2	2	2	2	0	2	2	2	0	0	2	2	2	2	2	2	2	0	2	2	2	2	2	2	2	2	2	0	0	2	0	2	0	2	0	0	2	2	0	0	2	2	2	2	2	0	2	0	2	0	2	2	0	2	2	2	2	-1	0	0	2	2	2	0	2	2	0	2	0	2	2	2	0	2	2	2	2	0	2	0	0	0	2	0	0	2	2	0	0	0	0	2	0	0	2	0	0	0	2	0	2	2	2	2	0	2	2	2	2	0	2	2	0	2	2
Bin_3_34329367	2	0	2	2	2	2	2	2	0	2	0	0	2	2	2	2	2	0	2	2	2	2	2	2	2	0	0	0	0	2	0	0	2	2	2	0	2	0	2	0	0	0	0	2	2	0	0	0	2	2	2	0	2	0	0	2	0	2	2	2	2	2	2	0	0	2	2	2	2	2	0	2	2	2	2	2	0	2	2	2	2	2	2	0	0	-1	0	0	0	2	2	2	2	2	2	2	2	0	0	2	2	2	2	0	2	2	0	2	0	0	0	2	2	2	2	0	2	2	2	0	0	2	2	2	2	2	2	2	0	2	2	2	2	2	0	2	2	2	0	0	2	0	2	0	2	0	0	2	2	0	0	2	2	2	2	0	0	2	0	2	0	2	2	0	0	2	0	0	0	0	0	0	2	2	0	2	2	0	2	0	2	2	2	0	2	2	2	2	0	2	0	0	0	2	0	0	2	2	0	0	2	0	2	0	0	2	0	0	0	2	0	2	2	2	2	0	2	2	0	2	0	2	2	0	2	2
Bin_3_34623409	2	0	2	2	2	2	2	2	0	2	0	0	2	2	2	2	2	0	2	2	2	2	2	2	2	0	0	0	0	2	0	0	2	2	2	0	2	0	2	0	0	0	0	2	2	0	0	0	2	2	2	0	2	0	0	2	0	2	2	2	2	2	2	0	0	2	2	2	2	2	0	2	2	2	2	0	0	2	2	2	2	2	2	0	0	-1	0	0	0	2	2	2	2	2	2	2	2	0	0	2	2	2	2	0	2	2	0	2	0	0	0	2	2	2	2	0	2	2	2	2	0	2	2	2	2	2	2	2	0	2	2	2	2	2	0	2	2	2	0	0	2	0	2	0	2	0	0	2	2	0	0	2	2	2	2	0	0	2	0	2	0	2	2	0	0	2	0	0	0	0	0	0	2	2	0	2	2	0	2	0	2	2	2	0	2	2	2	2	0	2	0	0	0	2	0	0	2	2	0	0	2	0	2	0	0	2	0	0	0	2	0	2	2	2	2	0	2	2	0	2	0	2	2	0	2	2
Bin_3_34904871	2	0	2	2	2	2	2	2	0	2	0	0	2	2	2	2	2	0	2	2	2	2	2	2	2	0	0	0	0	2	0	0	2	2	2	0	2	2	2	0	0	0	0	2	2	0	0	0	2	2	2	0	2	0	0	2	0	2	2	2	0	2	2	0	0	2	2	2	2	2	0	2	2	2	2	0	0	2	2	2	2	2	2	0	0	-1	0	0	0	2	2	2	2	2	2	2	2	0	0	2	2	2	2	0	2	2	0	2	0	0	0	2	2	2	2	0	2	2	2	2	0	2	2	2	2	2	2	2	0	2	2	2	2	2	0	2	2	2	0	0	2	0	2	0	2	0	0	2	2	0	0	2	0	2	2	0	0	2	0	2	0	2	2	0	0	2	0	0	0	0	0	0	2	2	0	2	2	0	2	0	2	2	2	0	2	2	2	2	0	2	0	0	0	2	0	0	2	2	0	0	2	0	2	0	0	0	0	0	0	2	0	2	2	2	2	0	2	2	0	2	0	2	2	2	2	2
Bin_3_34990010	2	0	2	2	2	2	2	2	0	2	0	0	2	2	2	2	2	0	2	2	2	2	2	2	2	0	0	0	0	2	0	0	2	2	2	0	2	2	2	0	0	0	0	2	2	0	0	0	2	0	2	0	2	0	0	2	0	2	2	2	0	2	2	0	0	2	2	2	2	2	0	2	2	2	2	0	0	2	2	2	2	2	2	0	0	-1	0	0	0	2	2	2	2	2	2	2	2	0	0	2	2	2	2	0	2	2	0	2	0	0	0	2	2	2	2	0	2	2	2	2	0	2	2	2	2	2	2	2	0	2	2	2	2	2	0	2	2	2	0	0	2	2	2	0	2	0	0	2	2	0	2	2	0	2	2	0	0	2	2	2	0	2	2	0	0	2	0	0	0	0	0	0	2	2	0	2	2	0	2	2	2	2	2	0	0	2	2	2	0	2	0	0	0	2	0	0	2	2	0	0	2	0	2	0	0	0	0	0	0	2	0	0	2	2	2	2	2	2	0	2	0	2	2	2	2	2
Bin_3_35208431	2	0	2	2	2	2	2	2	0	2	0	0	2	2	2	2	2	0	2	2	2	2	2	2	2	0	0	0	0	2	0	0	2	2	2	0	2	2	2	0	0	0	0	2	2	0	0	0	2	0	2	0	2	0	0	2	0	2	2	2	0	2	2	0	0	2	2	2	2	2	0	2	2	2	2	0	2	2	2	2	2	2	2	0	0	-1	0	0	0	2	2	2	2	2	2	2	2	0	0	2	2	2	2	0	2	2	0	2	0	0	0	2	2	2	2	0	2	2	2	2	0	2	2	2	2	2	2	2	0	2	2	2	2	2	0	2	2	2	0	0	2	2	2	0	2	0	0	2	2	0	2	2	0	2	2	0	0	2	2	2	0	2	2	0	0	2	0	0	0	0	0	0	2	2	0	2	2	0	2	2	2	2	2	0	0	2	2	2	0	2	0	0	0	2	0	0	2	2	0	0	2	0	2	0	0	0	0	0	0	2	0	0	2	2	2	2	2	2	0	2	0	2	2	2	2	2
Bin_3_35464197	2	0	2	2	2	2	2	2	0	2	0	0	2	2	2	2	2	0	2	2	2	2	2	2	2	0	0	0	0	2	2	0	2	2	2	0	2	2	2	0	0	0	0	0	2	0	0	0	2	0	2	0	2	0	0	2	0	2	2	2	0	2	2	0	0	2	2	2	2	2	0	2	2	2	2	0	2	2	2	2	2	2	2	0	0	-1	0	0	0	2	2	2	2	2	2	2	2	0	0	2	2	2	2	0	2	2	0	2	0	0	0	2	2	2	2	0	2	2	2	2	0	2	2	2	2	2	2	2	0	2	2	2	2	2	0	2	2	2	0	0	2	2	2	0	2	0	0	2	2	0	2	2	0	0	2	0	0	2	2	2	0	2	2	0	0	2	0	0	0	0	0	0	2	2	0	2	2	2	2	2	2	0	2	0	0	2	2	2	0	2	0	0	0	2	0	0	2	2	0	0	2	0	2	0	0	0	0	0	0	2	0	0	2	2	2	2	2	2	0	2	0	2	2	2	2	2
Bin_3_35615481	2	0	2	2	2	2	2	2	2	2	0	0	2	2	2	2	2	0	2	2	2	2	2	2	2	0	0	0	0	2	2	0	2	2	2	0	2	2	2	0	0	0	0	0	2	0	0	0	2	0	2	0	2	0	0	2	0	2	2	2	0	2	2	0	0	2	2	2	2	2	0	2	2	2	2	0	2	2	2	2	2	2	2	0	0	-1	0	0	0	2	2	2	2	2	2	2	2	0	0	2	0	2	2	0	2	2	0	2	0	0	0	2	2	2	2	0	2	2	2	2	0	2	2	2	2	2	2	2	0	2	2	2	2	2	0	2	2	2	0	0	2	2	2	0	2	0	0	2	2	0	2	2	0	0	2	0	0	2	2	2	0	2	2	0	0	2	0	0	0	0	0	0	2	2	0	2	2	2	2	2	2	0	2	0	0	2	2	2	0	2	0	0	0	2	0	0	2	2	0	0	2	0	2	0	0	0	0	0	0	2	0	0	2	2	2	2	2	2	0	2	0	2	2	2	2	2
Bin_3_35713903	2	0	2	2	2	2	2	2	2	2	0	0	2	2	2	2	0	0	2	2	2	2	2	2	2	0	0	0	0	2	2	0	2	2	2	0	2	2	2	0	0	0	0	0	2	0	0	0	2	0	2	0	2	0	0	2	0	2	2	2	0	2	2	0	0	2	2	2	2	2	0	2	2	2	2	0	2	2	2	2	2	-1	2	0	0	-1	0	0	0	2	2	2	2	2	0	2	0	0	0	2	0	2	0	0	2	2	0	2	0	0	0	2	0	2	2	0	2	2	2	2	0	2	2	2	2	2	2	2	0	2	2	2	2	2	0	2	2	2	0	0	2	2	2	0	2	0	0	2	2	0	2	2	0	0	2	0	0	2	2	2	0	2	2	0	0	2	0	0	0	0	0	0	2	2	0	2	2	2	2	2	2	0	2	0	0	2	2	2	0	2	0	0	0	2	0	0	2	2	0	0	2	0	2	0	0	0	0	0	0	2	0	0	2	2	2	2	2	2	0	2	0	2	2	2	2	2
Bin_3_35763004	2	0	2	2	2	0	2	2	2	2	0	0	2	2	2	2	0	0	2	2	2	2	2	2	2	0	0	0	0	2	2	0	2	2	2	0	2	2	2	0	0	0	0	0	2	0	0	0	2	0	2	0	2	0	0	2	0	2	2	2	0	2	2	0	0	2	2	2	2	2	0	2	2	2	2	0	2	2	2	2	2	-1	2	0	0	-1	0	0	0	2	2	2	2	2	0	2	0	0	0	2	0	2	0	0	2	2	0	2	0	0	0	2	0	2	2	0	2	2	2	2	0	2	2	2	2	2	2	2	0	2	2	2	2	2	0	2	2	2	0	0	2	2	2	0	2	0	0	2	2	0	2	2	0	0	2	0	0	2	2	2	0	2	2	0	0	2	0	0	0	0	0	0	2	2	0	2	2	2	2	2	2	0	2	0	0	2	2	2	0	2	0	0	0	2	0	0	2	2	0	0	2	0	2	0	0	0	0	0	0	2	0	0	2	2	2	2	2	2	0	2	0	2	2	2	2	2
Bin_3_35815408	2	0	2	2	2	0	2	2	2	2	0	0	2	2	2	2	0	0	2	2	2	2	2	2	2	0	0	0	0	2	2	0	2	2	2	0	2	2	2	0	0	0	0	0	2	0	0	0	2	0	2	0	2	0	0	2	0	2	2	2	0	2	2	0	0	2	2	2	2	2	0	2	2	2	2	0	2	2	2	2	2	-1	2	0	0	-1	0	0	0	2	2	2	2	2	0	2	0	0	0	2	0	2	0	0	2	2	0	2	0	0	0	2	0	2	2	0	2	2	2	2	0	0	2	2	2	2	2	2	0	2	2	2	2	2	0	2	2	2	0	0	2	2	2	0	2	0	2	2	2	0	2	2	0	0	2	0	0	2	2	2	0	2	2	0	0	2	0	0	0	0	0	0	2	2	0	2	2	2	2	2	2	0	2	0	0	2	2	2	0	2	0	0	0	2	0	0	2	2	0	0	2	0	2	0	0	0	0	0	0	2	0	0	2	2	2	2	2	2	0	2	0	2	2	2	2	2
Bin_3_35889386	2	0	2	2	2	0	2	2	2	2	0	0	2	2	2	2	0	0	2	2	2	2	2	2	2	0	0	0	0	2	2	0	2	2	0	0	2	2	2	0	0	0	0	0	2	0	0	0	2	0	2	0	2	0	0	2	0	2	2	2	0	2	2	0	0	2	2	2	2	2	0	2	2	2	2	0	2	2	2	2	2	-1	2	0	0	-1	0	0	0	2	2	2	2	2	0	2	0	0	0	2	0	2	0	0	2	2	0	2	0	0	0	2	0	2	2	0	2	2	2	2	0	0	2	2	2	2	2	2	0	2	2	2	2	2	0	2	2	2	0	0	2	2	2	0	2	0	2	2	2	0	2	2	0	0	2	0	0	2	2	2	0	2	2	0	0	2	0	0	0	0	0	0	2	2	0	2	2	2	2	2	2	0	2	0	0	2	2	2	0	2	0	0	0	2	0	0	2	2	0	0	2	0	2	0	0	0	0	0	0	2	0	0	2	2	2	2	2	2	0	2	0	2	2	2	2	2
Bin_3_36040142	2	0	2	2	2	0	2	2	2	0	0	0	2	2	2	2	0	0	2	2	2	2	2	2	2	0	0	0	0	2	2	0	2	2	0	0	2	2	2	0	0	0	0	0	2	0	0	0	2	0	2	0	2	0	0	2	0	2	2	2	0	2	2	0	0	2	2	2	2	2	0	2	2	2	2	0	2	2	2	2	2	-1	2	0	0	-1	0	0	0	2	2	2	2	2	0	2	0	0	0	2	0	2	0	0	2	2	0	2	0	0	0	2	0	2	2	0	2	2	2	2	0	0	2	2	2	-1	2	2	0	2	2	2	2	2	0	2	2	2	0	0	2	2	2	0	2	0	2	2	2	0	2	2	0	0	2	0	0	2	2	2	0	2	2	0	0	2	0	0	0	0	0	0	2	2	0	2	2	2	2	2	2	0	2	0	0	2	2	2	0	2	0	0	0	2	0	0	2	2	0	0	2	0	2	0	0	0	0	0	0	2	0	0	2	2	2	2	2	2	0	2	0	2	2	2	2	2
Bin_3_36171457	2	0	2	2	0	0	2	2	2	0	0	0	2	2	2	2	0	2	2	2	2	2	2	2	2	0	0	0	0	2	2	0	2	2	0	0	2	2	2	0	0	0	2	0	2	0	0	0	2	0	2	0	2	0	0	2	0	2	2	2	0	2	2	0	0	2	2	2	2	2	0	2	2	2	2	0	2	2	2	2	2	-1	2	0	0	-1	0	0	0	2	2	2	2	2	0	2	0	0	0	2	0	2	0	0	2	2	0	2	2	0	2	0	0	2	2	0	2	2	2	2	0	0	2	2	2	-1	2	2	0	2	2	2	2	2	0	2	2	2	0	0	2	2	2	2	2	0	2	2	2	2	2	2	0	0	2	0	0	2	2	2	0	2	2	0	0	2	0	0	0	0	0	2	2	2	0	2	2	2	2	2	2	0	2	0	0	2	2	2	0	2	0	0	0	2	0	0	2	2	0	0	2	0	2	0	2	0	0	0	0	2	0	0	2	2	2	2	2	2	0	2	0	2	2	2	2	0
Bin_3_36340895	2	0	2	2	0	0	2	2	2	0	0	0	2	2	2	2	0	2	2	2	2	2	2	2	2	0	0	0	0	2	2	0	2	2	0	0	2	2	2	0	0	0	2	0	2	0	0	0	2	0	2	0	2	0	0	2	0	2	2	2	0	2	2	0	0	2	2	2	2	2	0	2	2	2	2	0	2	2	2	2	2	-1	2	0	0	-1	0	0	0	2	2	2	2	2	0	2	0	0	0	2	0	2	0	0	2	2	0	2	2	0	2	0	0	2	2	0	2	2	2	2	0	0	2	2	2	-1	2	2	0	2	2	2	2	2	0	2	2	2	0	0	2	2	2	2	2	0	2	2	2	2	2	2	0	0	2	0	0	2	2	2	0	2	2	2	0	2	0	0	0	0	0	2	2	2	0	2	2	2	2	2	2	0	2	0	0	2	2	2	0	2	0	0	0	0	0	0	2	2	0	0	2	0	2	0	2	0	0	0	0	2	0	0	2	2	2	2	2	2	0	2	0	2	2	2	2	0
Bin_3_36573747	2	0	2	2	0	0	2	2	2	0	0	0	2	2	2	2	0	2	2	2	2	2	2	2	2	0	0	0	0	2	2	0	2	2	0	0	2	2	2	0	0	0	2	0	2	0	0	0	2	0	2	0	2	0	0	2	0	2	2	2	0	2	2	0	0	2	2	2	2	2	0	2	0	2	2	0	2	2	2	2	2	-1	2	0	0	-1	0	0	0	2	2	2	2	2	0	2	0	0	0	2	0	2	0	0	2	2	0	2	2	0	2	0	0	2	2	0	2	2	2	2	0	0	2	2	2	-1	2	2	0	2	2	2	2	2	0	2	2	2	0	0	2	2	0	2	2	0	2	2	2	2	2	2	0	0	2	0	0	2	2	2	0	2	2	2	0	2	0	0	0	0	0	2	2	2	0	2	2	2	2	2	2	0	2	0	0	2	2	2	0	2	0	0	0	0	0	0	2	2	0	0	2	0	2	0	2	0	0	0	0	2	0	0	2	2	2	2	2	2	0	2	0	2	2	2	2	0
Bin_3_36810915	2	0	2	2	0	0	2	2	2	0	0	0	2	2	2	2	0	2	2	2	2	2	2	2	2	0	0	0	0	2	2	0	2	2	0	0	2	2	2	0	0	0	2	0	2	0	0	0	2	0	2	0	2	0	0	2	0	2	2	2	0	2	2	0	0	2	2	2	2	2	0	2	0	2	2	0	2	2	2	2	2	-1	2	0	0	-1	0	0	0	2	2	2	2	2	0	2	0	0	0	2	0	2	0	0	2	2	0	2	2	0	2	0	0	2	2	0	2	2	2	2	0	0	2	2	2	-1	2	2	0	2	2	2	2	2	0	2	2	2	0	0	2	2	0	2	2	0	2	2	2	2	2	2	0	0	2	0	0	2	2	2	0	2	2	2	2	2	0	0	0	0	0	2	2	2	0	2	2	2	2	2	2	0	2	0	0	2	2	2	0	2	0	0	0	0	0	0	2	2	0	0	2	0	2	0	2	0	0	0	0	2	0	0	2	2	2	2	2	2	0	2	0	2	2	2	2	0
Bin_3_37153032	2	0	2	2	0	0	2	2	2	2	0	0	2	2	2	2	0	2	2	2	2	2	2	2	2	0	2	0	0	2	2	0	2	2	0	0	2	2	2	2	2	0	2	0	2	2	0	0	2	0	2	0	2	0	0	2	0	2	2	2	0	2	2	0	2	2	2	2	2	2	0	2	0	2	0	0	2	2	2	2	2	-1	2	0	0	-1	0	2	2	2	2	2	2	2	0	2	0	0	0	0	0	2	0	0	2	2	2	2	2	0	2	0	0	2	2	0	2	2	2	2	0	0	2	2	2	-1	0	2	0	2	2	2	2	2	0	2	2	2	0	0	2	2	0	2	2	0	2	2	2	2	2	2	0	0	2	2	0	2	2	2	0	2	2	2	2	2	0	2	2	0	0	2	2	2	0	2	2	2	2	2	2	0	2	0	0	2	2	2	0	2	0	2	0	0	0	0	2	2	0	0	2	0	2	0	2	0	0	0	0	2	0	0	0	2	2	2	2	2	2	2	0	2	2	2	2	0
Bin_3_37409005	2	0	2	0	0	0	2	2	2	2	0	0	2	2	2	2	0	2	2	2	2	2	2	2	2	2	2	0	0	2	2	0	2	2	0	0	2	2	2	2	2	0	2	0	2	2	0	0	2	0	2	0	2	0	0	2	0	2	2	2	0	2	2	0	2	2	2	2	2	2	0	2	0	2	0	0	2	2	2	2	2	-1	2	2	0	-1	2	2	2	2	2	2	2	2	0	2	0	0	0	0	0	2	0	0	2	2	2	2	2	0	2	0	0	2	2	0	2	2	2	2	2	0	2	2	0	-1	0	2	0	2	2	2	2	0	0	2	2	2	0	0	2	2	0	2	2	0	2	2	2	2	2	2	0	0	2	2	2	2	2	2	0	2	2	2	2	2	0	2	2	0	0	2	0	2	0	2	2	2	2	2	2	0	2	0	0	2	2	2	2	2	2	2	0	0	0	0	2	2	0	0	2	0	2	0	2	0	0	2	2	2	0	0	0	2	2	2	2	2	2	2	0	2	2	2	2	0
Bin_3_37477607	2	0	2	0	0	0	2	2	2	2	0	0	2	2	2	2	0	2	2	2	2	2	2	2	2	2	2	0	0	2	2	0	2	2	0	0	2	2	2	2	2	0	2	0	2	2	0	0	2	0	2	0	2	0	0	2	0	2	2	2	0	2	2	0	2	2	2	2	2	2	0	2	0	2	0	0	2	2	2	2	2	-1	2	2	0	-1	2	2	2	2	2	2	2	2	0	2	0	0	0	0	0	2	0	0	2	2	2	2	2	0	2	0	0	2	2	0	2	2	2	2	2	0	2	2	0	-1	0	2	0	2	2	2	2	0	0	2	2	2	0	0	2	2	0	2	2	0	2	2	2	2	2	2	0	0	2	2	2	2	2	2	0	2	2	2	2	2	0	2	2	0	0	2	0	2	0	2	2	2	2	2	2	0	2	0	0	2	2	2	2	2	2	2	0	0	0	0	2	2	0	0	2	0	2	0	2	0	2	2	2	2	2	0	0	2	2	2	2	2	2	2	0	2	2	2	2	0
Bin_3_37609656	2	0	2	0	0	0	2	2	2	2	0	0	2	2	2	2	0	2	2	2	2	2	2	2	2	2	2	0	2	2	2	0	2	2	0	0	2	2	2	2	2	0	2	0	2	2	0	0	2	0	2	0	2	0	0	2	0	2	2	2	0	2	2	0	2	2	2	2	2	2	0	2	0	2	0	0	2	2	2	2	2	-1	2	2	0	-1	2	2	2	2	2	2	2	2	0	2	0	0	0	0	0	2	0	0	2	2	2	2	2	0	2	0	0	2	2	0	2	2	2	2	2	0	2	2	0	-1	0	2	0	2	2	2	2	0	0	2	2	2	0	0	2	2	0	2	2	0	2	2	2	2	2	2	0	0	2	2	2	2	2	2	0	2	2	2	2	2	0	2	2	0	0	2	0	2	0	2	2	2	2	2	2	0	2	0	0	2	2	2	2	2	2	2	0	0	0	0	2	2	0	0	2	0	2	0	2	0	2	2	2	2	2	0	0	2	2	2	2	2	2	2	0	2	2	2	2	0
Bin_3_37954684	2	0	2	0	0	0	2	2	2	2	0	0	2	2	2	2	0	2	2	2	2	2	2	2	2	2	2	0	2	2	2	0	2	2	0	0	2	2	2	2	2	0	2	0	2	2	0	0	2	0	2	0	2	0	0	2	0	2	2	2	0	2	2	0	2	2	2	2	2	2	0	2	0	2	0	0	2	2	2	2	2	-1	2	2	0	-1	2	2	2	2	2	2	2	2	0	2	0	0	0	0	0	2	0	0	2	2	2	2	2	0	2	0	0	2	2	0	2	2	2	2	2	0	2	2	0	-1	0	2	0	2	2	2	2	0	0	2	2	2	0	0	2	2	0	2	2	0	2	2	2	2	2	2	0	0	2	2	2	2	2	2	0	2	2	2	2	2	2	2	2	0	0	2	0	2	0	2	2	2	2	2	2	0	2	0	0	2	2	2	2	2	2	2	0	0	0	0	2	2	0	0	2	0	2	0	2	0	2	2	2	2	2	0	0	2	2	2	2	2	2	2	0	2	2	2	2	0
Bin_3_38269307	2	0	2	0	0	0	2	2	0	2	0	0	2	0	2	2	0	2	0	2	2	2	2	2	2	2	2	0	2	2	2	0	2	2	0	0	2	2	2	2	2	0	2	0	0	2	0	0	2	0	2	0	2	0	0	2	0	2	2	2	0	2	0	0	2	2	2	2	2	2	0	2	0	2	0	0	2	2	2	2	2	-1	2	2	0	-1	2	2	2	2	2	2	2	2	0	2	0	0	0	0	0	2	0	0	2	2	2	2	2	0	0	0	0	2	2	0	2	2	2	2	2	0	2	0	0	-1	0	2	0	2	-1	2	0	0	0	2	2	2	0	0	2	2	0	2	2	0	0	2	2	2	2	2	0	0	2	2	2	0	2	2	0	0	2	2	2	0	2	2	2	0	0	2	0	2	0	2	2	2	0	2	-1	0	2	0	0	2	2	2	2	2	2	2	0	0	0	0	2	0	0	0	2	0	2	0	2	0	2	2	2	2	2	0	0	2	0	2	2	2	2	2	0	2	2	2	2	0
Bin_3_38408563	2	0	2	0	0	0	2	2	0	2	0	0	2	0	2	2	0	2	0	2	2	2	2	2	2	2	2	0	2	2	2	0	2	2	0	0	2	2	2	2	2	0	2	0	0	2	0	0	2	0	2	0	2	0	0	2	0	2	2	2	0	2	0	0	2	2	2	2	2	2	0	2	0	2	0	0	2	2	2	2	2	-1	2	2	0	-1	2	2	2	2	2	2	2	2	0	2	0	0	0	0	0	2	0	0	0	2	2	2	2	0	0	0	0	2	2	0	2	2	2	2	2	0	2	0	0	-1	0	2	0	2	-1	2	0	0	0	2	2	2	0	0	2	2	0	2	2	0	0	2	2	2	2	2	0	0	2	2	2	0	2	2	0	0	2	2	2	0	2	2	2	0	0	2	0	2	0	2	2	2	0	2	-1	0	2	0	0	2	2	2	2	2	2	2	0	0	0	0	2	0	0	0	2	0	2	0	2	0	2	2	2	2	2	0	0	2	0	2	2	2	2	2	0	2	2	2	2	0
Bin_3_38641835	2	0	2	0	0	0	2	2	0	2	0	0	2	0	2	2	0	2	0	0	2	2	2	2	2	2	2	0	2	2	2	0	2	2	0	0	2	2	2	2	2	0	2	0	0	2	0	0	2	0	2	0	2	0	0	2	0	2	2	2	0	2	0	0	2	2	2	2	2	2	0	2	0	2	0	0	2	2	2	2	2	-1	2	2	0	-1	2	2	2	2	2	2	2	2	0	2	0	0	0	0	0	2	0	0	0	2	2	2	2	0	0	0	0	2	2	0	2	2	2	2	2	0	2	0	0	-1	0	2	0	2	-1	2	0	0	0	2	2	2	0	0	2	2	0	2	2	0	0	2	2	2	2	2	0	0	2	2	2	0	2	2	0	0	2	2	2	0	2	2	2	0	0	2	0	2	0	2	2	2	0	2	-1	0	2	0	0	2	2	2	2	2	2	2	0	0	0	0	2	0	2	0	2	0	2	0	2	0	2	2	2	2	2	0	0	2	0	2	2	2	2	2	0	2	2	2	2	0
Bin_3_38919239	2	0	2	0	0	0	2	2	0	2	0	0	2	0	2	2	0	2	0	0	2	2	2	2	2	2	2	0	2	2	2	0	2	2	0	0	2	2	2	2	2	0	2	0	0	2	0	0	2	0	2	0	2	0	0	0	0	2	2	2	0	2	0	0	2	2	2	2	2	2	0	2	0	2	2	0	2	2	2	2	2	-1	2	2	0	-1	2	2	2	2	2	2	2	2	0	2	0	0	0	0	0	2	0	0	0	2	2	2	2	0	0	0	0	2	2	0	2	2	2	2	2	0	2	0	0	-1	0	2	0	2	-1	2	0	0	0	2	2	2	0	0	2	2	0	2	2	0	0	2	2	2	2	2	0	0	2	2	2	0	2	2	0	0	2	2	2	0	2	2	2	0	0	2	0	2	0	2	2	2	0	2	-1	0	2	0	0	2	2	2	2	2	2	2	0	0	0	0	2	0	2	0	2	0	2	0	2	0	2	2	2	2	2	0	0	2	0	2	2	2	2	2	0	2	2	2	2	0
Bin_3_39035881	2	0	2	0	0	0	2	2	0	2	0	0	2	0	2	2	0	2	0	0	2	2	2	2	2	2	2	0	2	2	2	0	2	2	0	0	2	2	2	2	2	0	2	0	0	2	0	0	2	0	2	0	2	0	0	0	0	2	2	2	0	2	0	0	2	2	2	2	2	2	0	2	0	2	2	0	2	2	2	2	2	2	2	2	0	-1	2	2	2	2	2	2	2	2	0	2	0	0	0	0	0	2	0	0	0	2	2	2	2	0	0	0	0	2	2	0	2	2	2	2	2	0	2	0	0	-1	0	2	0	2	-1	2	0	0	0	2	2	2	0	0	2	2	0	2	2	0	0	2	2	2	2	2	0	0	2	2	2	0	2	2	0	0	2	2	2	0	2	2	2	0	0	2	0	2	0	2	2	2	0	2	-1	0	2	0	0	2	2	2	2	2	2	2	0	0	0	0	2	0	2	0	2	0	2	0	2	0	2	2	2	2	2	0	0	2	0	2	2	2	2	2	0	2	2	2	2	0
Bin_3_39317409	2	0	2	0	0	2	2	2	0	2	0	0	2	0	2	2	0	2	0	0	2	2	2	2	2	2	2	2	2	2	2	0	2	2	0	0	2	2	2	2	2	0	2	0	0	2	0	0	2	0	2	0	2	0	0	0	0	2	2	2	0	2	0	0	2	2	2	2	2	2	0	2	0	2	2	0	2	2	2	2	2	2	2	2	0	-1	2	2	2	2	2	2	2	2	0	2	0	2	0	0	2	2	0	0	0	2	2	2	2	0	0	0	2	2	2	0	2	2	2	2	2	0	2	0	0	-1	0	2	0	2	-1	2	0	0	0	2	2	2	0	0	2	2	0	2	2	0	0	2	2	2	2	2	0	2	2	2	2	0	2	2	0	0	2	2	2	0	2	2	2	0	0	2	0	2	0	2	2	2	0	2	-1	0	2	0	0	2	2	2	2	2	2	2	0	0	2	0	2	0	2	2	2	0	2	0	2	0	2	2	2	2	2	0	0	2	0	2	2	2	2	2	0	2	2	2	2	0
Bin_3_39898759	2	0	2	0	0	2	2	2	0	2	0	0	2	0	2	2	0	2	0	0	2	2	2	2	2	2	2	2	2	2	2	0	2	2	0	0	2	2	2	2	2	0	2	0	0	2	0	0	2	0	2	0	2	0	0	0	0	2	2	2	0	2	0	0	2	2	2	2	2	0	0	2	0	2	2	0	2	2	2	2	2	2	2	2	0	-1	2	2	2	2	2	2	2	2	2	2	2	2	0	0	2	2	0	0	0	2	2	2	2	0	0	0	0	2	2	0	2	2	2	2	2	0	2	0	0	-1	0	2	0	2	-1	2	0	0	0	2	2	2	0	0	2	2	0	2	2	0	0	2	2	2	2	2	0	2	2	2	2	0	2	2	0	0	2	2	2	0	2	2	2	0	0	2	0	2	0	2	2	2	0	2	-1	0	2	0	0	2	2	2	2	2	2	2	0	0	2	0	2	0	2	2	2	0	2	0	2	0	2	2	2	2	2	0	0	2	0	2	2	2	2	2	0	2	2	2	2	0
Bin_3_40576368	2	0	2	0	0	2	2	2	0	2	0	0	2	0	2	2	0	2	0	0	2	2	2	2	2	2	2	2	2	2	2	0	2	2	0	2	2	2	2	2	2	0	2	0	0	2	0	0	2	0	2	0	2	0	2	0	0	2	2	2	0	2	0	0	2	2	2	2	0	0	0	2	0	2	2	0	2	2	2	2	2	2	2	2	0	2	2	2	2	2	2	2	2	2	2	2	2	2	2	0	2	2	0	2	0	2	2	2	2	0	0	0	0	2	2	0	0	2	2	2	2	0	2	0	0	-1	0	2	0	2	-1	2	0	0	0	2	2	2	0	0	2	2	0	2	2	0	0	2	2	2	2	2	0	2	2	2	2	0	2	2	0	0	2	2	2	0	2	2	2	0	0	2	0	2	0	2	2	2	0	2	-1	0	2	2	0	2	2	2	2	2	2	2	2	0	2	2	2	0	2	0	2	0	2	2	2	0	2	2	2	2	0	0	0	2	0	2	2	2	2	2	0	2	2	2	2	0
Bin_3_41168170	2	0	0	0	2	2	2	2	0	2	0	0	2	0	0	0	0	2	0	-1	-1	2	2	2	2	2	2	2	2	2	2	0	0	2	0	2	0	2	2	2	2	2	2	0	0	2	0	0	2	0	2	0	0	0	2	0	0	2	2	2	0	0	0	0	2	2	2	2	0	0	0	2	0	0	2	0	2	2	0	2	2	2	0	2	0	2	2	2	2	2	2	2	2	2	2	2	2	2	2	0	2	2	0	2	0	2	2	2	2	0	0	0	0	2	0	0	0	2	2	2	2	0	2	0	0	-1	0	2	0	0	-1	2	0	0	0	2	2	2	0	0	2	2	0	2	2	0	0	2	2	2	2	0	0	2	2	2	2	0	2	2	0	0	2	2	2	0	2	2	2	0	0	2	2	2	0	2	2	2	0	2	-1	0	2	2	0	2	2	2	2	0	2	2	2	0	2	2	2	0	2	0	2	0	2	2	2	0	2	2	2	2	0	0	0	2	0	2	2	2	2	2	0	2	2	2	2	0
Bin_3_41830713	2	0	0	0	2	2	2	2	0	2	0	0	2	0	0	0	0	2	0	-1	-1	2	2	2	2	2	2	2	0	2	2	0	0	2	0	2	0	2	2	2	2	2	2	0	0	2	0	0	2	0	2	0	0	0	2	0	0	2	2	2	0	0	0	0	2	2	2	2	0	0	0	2	0	0	2	0	0	2	0	2	2	2	0	2	0	2	2	2	2	2	2	2	2	2	2	2	2	0	2	0	2	0	0	2	0	2	2	2	2	0	0	0	0	2	0	0	0	2	2	0	2	0	2	0	0	-1	0	2	0	0	-1	2	0	0	0	2	2	2	0	0	2	2	0	2	2	0	0	2	2	2	2	0	0	2	2	2	2	0	2	2	0	0	0	0	2	0	2	2	2	0	0	2	2	2	0	2	2	2	0	2	-1	0	2	2	0	2	2	0	2	0	2	2	2	0	2	2	2	0	0	0	2	0	2	2	2	0	2	2	2	2	0	0	0	0	0	2	0	0	2	2	0	2	2	2	2	0
Bin_3_42429627	2	0	0	0	2	2	2	2	0	2	0	0	2	0	0	0	0	2	0	-1	-1	2	2	2	2	2	2	2	0	2	2	0	0	2	0	2	2	2	2	2	2	2	2	0	0	2	0	0	2	0	2	0	0	0	2	0	0	2	2	2	0	0	0	0	2	2	2	2	0	0	0	2	0	0	2	0	0	2	0	2	2	2	0	2	0	2	2	2	2	2	2	2	2	2	2	2	2	0	2	0	2	0	0	2	0	2	2	2	2	0	0	0	0	2	0	0	0	2	2	0	2	0	2	0	0	-1	0	2	0	0	-1	2	0	0	0	2	2	2	0	0	2	2	0	2	2	0	0	2	2	2	2	0	0	2	0	2	2	0	2	2	0	0	0	0	2	0	2	2	2	0	0	2	2	2	0	2	2	2	0	2	-1	0	2	2	0	2	2	0	2	0	2	2	2	0	2	2	2	0	0	0	2	0	2	2	2	0	2	2	2	2	0	0	0	0	0	2	0	0	2	2	0	2	2	2	2	0
Bin_3_42997961	2	0	0	2	2	2	2	2	0	2	0	0	2	0	0	0	0	2	0	-1	-1	2	2	2	2	0	2	2	0	2	2	0	0	2	0	0	2	2	2	2	2	2	0	0	0	2	2	2	2	0	0	0	0	0	2	0	0	2	2	2	0	0	0	0	2	2	2	2	0	2	2	2	0	0	2	0	0	2	0	2	0	2	0	2	0	2	2	2	2	2	2	2	2	2	2	2	2	0	2	0	2	0	0	0	2	2	2	2	0	2	0	0	0	0	0	0	0	2	2	0	0	0	2	0	0	-1	0	2	2	0	-1	0	0	0	0	0	2	2	2	2	2	2	0	0	2	0	0	0	0	0	2	0	0	2	0	2	2	0	2	2	0	0	0	0	2	0	2	2	2	2	2	2	2	2	0	2	2	2	0	2	-1	0	2	2	0	2	2	0	2	0	0	2	0	0	2	2	0	0	0	2	2	2	2	0	-1	0	2	2	2	2	0	0	-1	0	0	2	0	0	2	2	2	2	2	2	2	0
Bin_3_43477710	2	0	2	2	2	2	2	2	0	2	0	0	2	0	0	0	0	2	0	-1	-1	2	2	2	2	0	2	2	0	2	2	0	0	2	0	0	2	2	2	2	2	2	0	0	0	2	2	2	2	0	0	0	0	0	2	0	0	2	2	2	0	0	0	0	2	2	2	2	2	2	2	2	0	0	2	0	0	2	0	2	0	2	0	2	0	2	2	2	2	2	2	2	2	2	2	2	2	0	2	0	2	0	0	0	2	2	2	2	0	2	0	0	0	0	0	0	2	2	2	0	0	0	2	0	0	-1	0	2	2	0	-1	0	0	0	0	0	2	0	2	2	2	2	0	0	2	0	0	0	0	0	2	0	0	2	0	2	2	0	2	2	0	0	0	0	2	0	2	2	2	2	2	2	2	2	0	2	2	2	0	2	-1	0	2	2	0	2	2	0	2	0	0	2	0	0	2	2	0	0	0	2	2	2	2	0	-1	0	2	2	0	2	0	2	-1	0	0	2	0	0	2	2	2	2	2	2	2	0
Bin_3_43705966	2	0	2	2	2	2	2	2	0	2	0	0	2	0	0	0	0	2	0	-1	-1	2	2	0	2	0	2	2	0	2	2	0	0	2	0	0	2	2	2	2	2	2	0	0	0	2	2	2	2	0	0	0	0	0	2	0	0	2	2	2	0	0	0	0	2	2	2	2	2	2	2	2	0	0	2	0	0	2	0	2	0	2	0	0	0	2	0	2	2	2	2	2	2	0	2	2	2	0	2	0	2	0	0	0	2	2	2	2	0	2	0	0	0	0	0	0	2	2	2	0	0	0	2	0	0	-1	0	0	2	0	-1	0	0	0	0	0	2	0	2	2	2	2	0	0	2	0	0	0	0	0	2	0	0	2	0	2	2	0	2	2	0	0	0	0	2	0	2	2	2	2	2	2	2	2	0	2	2	2	0	2	-1	0	2	2	0	2	2	0	2	0	0	2	0	0	2	2	0	0	0	2	2	2	2	0	-1	0	2	2	0	2	0	2	-1	0	0	2	0	0	2	2	2	2	2	0	2	0
Bin_3_43969785	2	0	2	2	2	2	2	2	0	2	0	0	2	0	0	0	0	2	0	-1	-1	2	2	0	2	0	2	2	0	2	2	0	0	2	0	0	2	2	2	2	2	2	0	0	0	2	2	2	2	0	0	0	0	0	2	0	0	2	2	2	0	2	0	0	2	2	2	2	2	2	2	2	0	0	2	0	0	2	0	2	0	2	0	0	0	2	0	2	2	2	2	2	2	0	2	2	2	0	2	0	2	0	0	0	2	2	2	2	0	2	0	0	0	0	0	0	2	2	2	0	0	0	2	0	0	-1	0	0	2	0	-1	0	0	0	0	0	2	0	2	2	2	2	2	0	2	0	0	0	0	0	2	0	0	2	0	2	0	0	2	2	0	0	0	0	2	0	2	2	2	2	2	2	2	2	0	2	2	2	0	2	-1	0	2	2	0	2	2	0	2	0	0	2	0	0	2	2	0	0	0	2	2	2	2	0	-1	0	2	2	0	2	2	2	-1	0	0	2	0	0	2	2	2	2	2	0	2	0
Bin_3_44116050	2	0	2	2	2	2	0	0	0	2	2	0	-1	0	0	0	0	2	0	-1	-1	2	2	0	0	0	2	2	0	2	2	0	0	2	0	0	2	2	0	2	2	2	0	0	0	2	2	2	2	0	0	0	0	0	2	0	0	0	2	2	0	2	0	0	2	2	2	2	2	2	2	2	0	0	2	-1	0	0	2	0	0	2	0	0	0	2	0	2	2	2	0	2	2	0	2	0	2	0	2	0	2	0	0	0	2	0	2	2	0	2	0	0	0	0	0	0	2	2	2	0	0	0	2	0	0	-1	0	0	2	0	-1	0	0	0	0	0	2	0	2	2	2	2	2	0	0	0	0	0	0	0	2	0	0	2	0	2	0	0	2	2	0	0	0	0	2	0	2	2	2	2	2	2	2	2	0	0	2	2	0	2	0	0	2	2	0	2	2	0	2	0	0	2	0	0	2	2	0	0	0	2	0	2	2	0	-1	0	2	2	0	2	2	2	-1	0	0	2	0	0	2	2	2	2	0	0	2	0
Bin_3_44242115	2	0	2	2	2	2	0	0	0	2	2	0	-1	0	0	0	0	2	0	-1	-1	2	2	0	0	0	2	2	0	2	2	0	0	2	0	0	2	2	0	2	2	2	0	0	0	2	2	2	2	0	0	0	0	0	2	0	0	0	2	2	0	2	0	0	2	2	2	2	2	2	2	2	0	0	2	-1	0	0	2	0	0	2	0	0	0	2	0	2	2	2	0	2	2	0	2	0	2	0	2	0	2	0	0	0	2	0	2	2	0	2	0	0	0	0	0	0	2	2	2	0	0	0	2	0	0	-1	0	0	2	0	-1	0	0	0	0	0	2	0	2	2	2	2	2	0	0	0	0	0	0	0	2	0	0	2	0	2	0	0	2	2	0	0	0	0	2	0	2	2	2	2	2	2	2	2	0	0	2	2	0	2	0	0	2	2	0	2	2	0	2	0	0	2	0	0	2	2	0	0	0	2	0	2	2	0	-1	0	0	2	0	2	2	2	-1	0	0	2	0	0	2	2	2	2	0	0	2	0
Bin_3_44380789	2	0	2	2	2	2	2	0	0	2	2	0	-1	0	0	0	0	2	0	-1	-1	2	2	0	0	0	2	2	0	2	2	0	0	2	0	0	2	2	0	2	2	2	0	0	0	2	2	2	2	0	0	0	0	0	2	0	0	0	2	2	0	2	0	0	2	2	2	2	2	2	2	2	0	0	2	-1	0	0	2	0	0	2	0	0	0	2	0	2	2	2	0	2	2	0	2	0	2	0	2	0	2	0	0	0	2	0	2	2	0	2	0	0	0	0	0	0	2	2	2	0	0	0	2	0	0	-1	0	0	2	0	-1	0	0	0	0	0	2	0	2	2	2	2	2	0	0	0	0	0	0	0	2	0	0	2	0	2	0	0	2	2	0	0	0	0	2	0	2	2	2	2	2	2	2	2	0	0	2	2	0	2	0	0	2	2	0	2	2	0	2	0	0	2	2	0	2	2	0	0	0	2	0	2	2	0	-1	0	0	2	0	2	2	2	-1	0	0	2	0	0	2	2	2	2	0	0	2	0
Bin_3_44453985	2	0	2	2	2	2	2	0	0	2	2	0	-1	0	0	0	2	2	0	-1	-1	2	2	0	0	0	2	2	0	2	2	2	0	2	0	0	2	2	0	2	2	2	0	0	0	2	2	2	2	0	0	2	0	0	2	0	0	0	2	2	0	2	0	2	2	2	2	2	2	2	2	2	0	0	2	2	0	0	0	0	0	2	0	0	0	2	0	2	2	2	0	2	2	0	2	0	2	2	2	0	2	0	2	0	2	0	2	2	0	2	0	0	2	0	0	0	2	2	2	0	0	0	2	0	0	-1	0	0	2	0	-1	0	0	0	0	0	2	0	2	2	2	2	2	0	0	0	0	0	0	0	2	0	0	2	0	2	0	0	2	2	0	0	0	0	2	0	2	2	2	2	2	2	2	2	0	0	2	2	0	2	0	0	2	2	0	2	2	0	2	0	0	2	2	0	2	2	0	0	0	2	0	2	2	0	-1	0	0	2	0	2	2	2	-1	0	0	2	0	0	2	2	2	2	0	0	2	0
Bin_3_44637415	2	0	2	2	2	2	2	0	0	2	2	0	-1	0	0	0	2	2	0	-1	-1	2	2	0	0	0	2	2	0	2	2	2	0	2	0	0	2	2	0	2	2	2	0	0	0	2	2	2	2	0	0	2	0	0	2	0	0	0	2	2	0	2	0	2	2	2	2	2	2	2	2	2	0	0	2	2	0	0	0	0	0	2	0	0	0	2	0	2	2	2	0	2	2	0	2	0	2	2	2	0	2	0	2	0	2	0	2	2	0	2	0	0	2	0	0	0	2	2	2	0	0	2	2	0	0	-1	0	0	2	0	-1	0	0	0	0	0	2	0	2	2	2	2	2	0	0	0	0	0	0	0	2	0	0	2	0	2	0	0	2	2	0	0	0	0	2	0	2	2	2	2	2	2	2	2	0	0	2	2	0	2	0	0	2	2	0	2	2	0	2	0	0	2	2	0	2	2	0	0	0	2	0	2	2	0	-1	0	0	2	0	2	2	2	-1	0	0	2	0	0	2	2	2	2	0	2	2	0
Bin_3_44807085	2	0	2	2	2	2	2	0	0	2	2	0	-1	0	0	0	2	2	0	-1	-1	2	2	0	0	0	2	2	0	2	2	2	0	2	0	0	2	2	0	2	2	2	0	0	0	2	2	2	2	0	0	2	0	0	2	0	0	0	2	2	0	2	0	2	2	2	2	2	2	2	2	2	0	0	2	2	0	0	0	0	0	2	0	0	0	2	0	2	2	2	0	2	2	0	2	0	2	2	2	0	2	0	2	0	2	0	2	2	2	2	0	0	2	0	0	0	2	2	2	0	0	2	2	0	0	-1	0	0	2	0	-1	0	0	0	0	0	2	0	2	2	2	2	2	0	0	0	0	0	0	0	2	0	0	2	0	2	0	0	2	2	0	0	0	0	2	0	2	2	2	2	2	2	2	2	0	0	2	2	0	2	0	0	2	2	0	2	2	0	2	0	0	2	2	0	2	2	0	0	0	2	0	2	2	0	-1	0	0	2	0	2	2	2	-1	0	0	2	0	0	2	2	2	2	0	2	2	0
Bin_3_44974263	2	0	2	2	2	2	2	0	0	2	2	0	-1	0	0	0	2	2	0	-1	-1	2	2	0	0	0	2	2	0	2	2	2	0	2	0	0	2	2	0	2	2	2	0	0	0	2	2	2	2	0	0	2	0	0	2	0	0	0	2	2	0	2	0	2	2	2	2	2	2	2	2	2	0	0	2	2	0	0	0	0	0	2	0	0	0	2	0	2	2	2	0	2	2	0	2	0	2	2	2	0	2	0	2	0	2	0	2	2	2	2	0	0	2	0	0	0	2	2	2	0	0	2	2	0	0	-1	0	0	2	0	-1	0	0	0	0	0	2	0	2	2	2	2	2	0	0	0	0	0	0	0	2	0	0	2	0	2	0	0	2	2	0	0	0	0	2	0	2	2	2	2	2	2	2	2	0	0	2	2	0	2	0	0	2	2	0	2	2	0	2	0	0	2	2	0	2	2	0	0	0	2	0	2	2	0	0	0	0	2	0	2	2	2	-1	0	0	2	0	0	2	2	2	2	0	2	2	0
Bin_3_45194384	2	0	2	2	2	2	2	0	0	2	2	0	-1	0	2	0	2	2	0	-1	-1	2	2	0	0	0	2	2	0	2	2	2	0	2	0	0	2	2	0	2	2	2	0	0	0	2	-1	2	2	0	0	2	0	0	2	0	0	0	2	2	0	2	0	2	2	2	2	2	2	2	2	2	0	0	2	2	0	0	0	0	0	2	0	0	0	2	0	2	2	2	0	2	2	0	2	0	2	2	2	0	2	0	2	0	2	0	2	2	2	2	0	0	2	0	0	0	2	2	2	0	0	2	2	0	0	-1	0	0	2	0	-1	0	0	0	0	0	2	0	2	2	2	2	2	0	0	0	0	0	0	0	2	0	0	2	0	2	0	0	2	2	0	2	0	0	2	0	2	2	2	2	2	2	2	2	0	0	2	2	0	2	0	0	2	2	0	2	2	0	2	0	0	2	2	0	2	2	0	0	0	2	0	2	2	0	0	0	0	2	0	2	2	2	-1	0	0	2	0	0	2	2	2	2	0	2	2	0
Bin_3_45325207	2	0	2	2	2	2	2	0	0	2	2	0	-1	0	2	0	2	2	0	-1	-1	2	2	0	0	0	2	2	0	2	2	2	0	2	0	0	2	2	0	2	2	2	0	0	0	2	-1	2	2	0	0	2	0	0	2	0	0	0	2	2	0	2	0	2	2	2	2	2	2	2	2	2	0	0	2	2	0	0	0	0	0	2	0	0	0	2	0	2	2	2	0	2	2	0	2	0	2	2	2	0	2	0	2	0	2	0	2	2	2	2	0	0	2	0	0	0	2	2	2	0	0	2	2	0	0	-1	0	0	2	0	-1	0	0	0	0	0	2	0	2	2	2	2	2	0	0	0	0	0	0	0	2	0	0	2	0	2	0	0	2	2	0	2	0	0	2	0	2	2	2	2	2	2	2	2	0	0	2	2	0	2	0	0	2	2	0	2	2	0	2	0	0	2	2	0	2	2	0	0	0	2	0	2	0	0	0	0	0	2	0	2	2	2	-1	0	0	2	0	0	2	2	2	2	0	2	2	0
Bin_3_45491522	2	0	2	2	2	2	2	0	0	2	2	0	-1	0	2	0	2	2	0	-1	-1	2	2	0	0	0	2	2	0	2	2	2	0	2	0	0	2	2	0	2	2	2	0	0	0	2	-1	2	2	0	0	2	0	0	2	0	0	0	2	2	0	2	0	2	2	2	2	2	2	2	2	2	0	0	2	2	0	0	0	0	0	2	0	0	0	2	0	2	2	2	0	2	2	0	2	0	2	2	2	0	2	0	2	0	2	0	2	2	2	2	0	0	2	0	2	0	2	2	2	0	0	2	2	0	0	-1	0	0	2	0	-1	0	0	0	0	0	2	0	2	2	2	2	2	0	0	0	0	0	0	0	2	0	0	2	0	2	0	0	2	2	0	2	0	0	2	0	2	2	2	2	2	2	2	2	0	0	2	2	0	2	0	0	2	2	0	2	2	0	2	0	0	2	2	0	2	2	0	0	0	2	0	2	0	0	0	0	0	2	0	2	2	2	-1	0	0	2	0	0	2	2	2	2	0	2	2	0
Bin_4_2390551	2	0	0	0	2	2	0	0	0	0	0	2	0	0	0	0	2	2	0	0	-1	2	0	2	2	0	2	2	0	2	-1	2	0	2	0	0	0	2	2	2	0	0	2	0	0	0	0	2	0	2	2	2	0	0	0	2	0	2	0	0	0	0	0	2	2	0	0	0	0	0	2	2	0	0	2	2	0	2	0	0	2	2	0	0	0	0	0	-1	2	2	0	0	0	0	2	2	2	2	0	0	2	2	2	0	0	2	0	2	2	0	0	0	-1	2	0	0	0	2	0	2	0	0	0	0	0	0	2	2	2	0	-1	2	0	0	0	2	0	0	0	0	2	0	2	2	0	2	0	2	2	2	0	0	0	2	2	0	0	0	0	2	2	0	0	0	0	0	2	2	0	2	2	2	0	2	0	0	-1	2	0	0	-1	0	2	0	2	0	2	2	0	0	0	0	0	0	2	0	2	0	-1	2	2	2	0	0	2	0	0	2	0	0	0	2	0	0	0	2	0	-1	-1	0	2	2	2	0	2	0
Bin_4_5027981	2	0	2	0	2	0	0	0	2	0	2	2	0	0	0	0	0	2	0	0	-1	2	2	2	2	0	0	2	2	2	-1	2	0	2	2	0	0	0	2	2	0	0	2	0	0	2	0	0	0	2	2	2	2	0	0	2	0	2	0	0	2	2	2	2	0	0	0	0	2	2	0	0	0	0	0	0	0	2	2	0	2	2	2	0	2	0	0	-1	2	2	0	2	0	2	0	2	0	0	0	0	2	2	2	0	2	2	0	2	2	2	2	2	-1	2	0	0	0	2	2	0	0	0	2	0	0	0	0	2	0	0	-1	2	2	0	2	2	0	0	0	0	2	0	2	2	2	0	0	2	2	2	0	0	2	2	2	0	0	0	0	2	2	2	0	0	0	0	0	0	2	0	2	2	2	0	0	0	-1	2	0	0	-1	0	2	0	2	0	2	2	0	0	0	2	0	0	2	0	2	0	-1	0	2	2	2	0	2	0	0	2	0	2	0	2	2	2	0	0	0	-1	-1	2	0	2	2	2	2	2
Bin_4_5546346	2	0	2	0	2	0	0	0	2	0	2	2	0	0	0	0	0	2	0	0	-1	2	2	2	2	0	0	2	2	2	-1	2	0	2	2	0	0	0	2	2	0	0	2	0	0	2	0	0	2	2	2	2	2	0	0	2	0	2	0	0	2	2	2	2	0	0	0	0	2	2	0	0	0	0	0	0	2	2	2	0	2	2	2	0	2	0	0	-1	2	2	0	2	0	2	0	2	0	0	0	0	2	2	2	0	2	2	0	2	2	2	2	2	-1	2	0	0	0	2	2	0	0	0	2	0	0	0	0	2	0	0	-1	2	2	0	2	2	0	0	0	0	2	0	0	0	2	0	0	0	0	0	0	0	2	2	2	0	0	0	0	2	2	2	0	0	0	0	0	0	2	0	2	2	2	0	0	0	-1	2	0	0	-1	0	2	0	2	0	2	2	0	0	0	2	0	0	2	0	2	0	-1	0	0	2	2	0	2	0	0	2	0	2	0	2	2	2	0	0	0	-1	-1	2	0	2	2	2	2	2
Bin_4_5849393	2	0	2	0	2	0	0	0	2	0	2	2	0	0	0	0	0	2	0	0	-1	2	2	2	2	2	0	2	2	2	-1	2	0	0	2	2	0	0	2	2	0	2	2	0	0	2	0	0	2	2	2	2	2	0	2	2	0	2	2	0	2	2	2	2	0	0	0	0	2	2	0	0	0	0	0	0	2	2	2	0	2	2	2	2	2	0	0	-1	2	2	0	2	0	2	0	2	0	0	0	0	2	2	2	2	2	2	0	2	2	2	2	2	-1	2	0	0	2	2	2	0	0	0	2	0	0	0	0	2	0	0	-1	2	2	0	2	2	0	0	0	0	2	0	0	0	2	0	0	0	0	0	0	0	2	2	2	0	0	0	0	2	2	2	0	0	0	0	0	0	2	0	2	2	2	0	0	0	-1	2	0	0	-1	0	2	2	2	0	2	2	0	0	0	2	2	0	2	0	2	0	-1	0	0	2	2	2	2	0	0	2	2	2	0	2	2	2	0	0	0	-1	-1	2	0	2	2	2	2	2
Bin_4_6015782	2	0	2	0	2	0	0	0	2	0	2	2	0	0	0	0	0	2	0	0	-1	2	2	2	2	2	0	2	2	2	-1	2	0	0	2	2	0	0	2	2	0	2	2	0	0	2	0	0	2	2	2	2	2	0	2	2	0	2	2	0	2	2	2	2	0	0	0	0	2	2	0	0	0	0	0	0	2	2	2	0	2	2	2	2	2	0	0	-1	2	2	0	2	0	2	0	2	0	0	0	0	2	2	2	2	2	2	0	2	2	2	2	2	-1	2	0	0	2	2	2	0	0	0	2	0	0	0	0	0	0	0	-1	2	2	0	2	2	0	0	0	0	2	0	0	0	2	0	0	0	0	0	0	0	2	2	2	0	0	0	0	2	2	2	0	0	0	0	0	0	2	0	2	2	2	0	0	0	-1	2	0	0	-1	0	2	2	2	0	2	2	0	0	0	2	2	0	2	0	2	0	-1	0	0	2	2	2	2	0	0	2	2	2	0	2	2	2	0	0	0	-1	-1	2	0	2	2	2	2	2
Bin_4_6206942	2	0	2	0	2	0	0	0	2	0	2	2	0	0	0	0	0	2	0	0	-1	2	2	2	2	2	0	2	2	2	-1	2	0	0	2	2	0	0	2	2	0	2	2	0	0	2	0	0	2	2	2	2	2	0	2	2	0	2	2	0	2	2	2	2	0	0	0	0	2	2	0	0	0	0	0	0	2	2	2	0	2	2	2	2	2	0	0	-1	2	2	0	2	0	2	0	2	0	0	0	0	2	2	2	2	2	2	0	2	2	2	2	2	-1	2	0	0	2	2	2	0	0	0	2	0	0	0	0	0	0	0	-1	0	2	0	2	2	0	0	0	0	2	0	0	0	2	0	0	0	0	0	0	0	2	2	2	0	0	0	0	2	2	2	0	0	0	0	0	0	2	0	2	2	2	0	0	0	-1	2	0	0	-1	0	2	2	2	0	2	2	0	0	0	2	2	0	2	0	0	0	-1	0	0	2	2	2	2	0	0	2	2	2	0	2	2	2	0	0	0	-1	-1	2	0	2	2	2	2	2
Bin_4_6308179	2	0	2	0	2	0	0	0	2	0	2	2	0	0	0	0	0	2	0	0	-1	2	2	2	2	2	0	2	2	2	-1	2	0	0	2	2	0	0	2	2	0	2	2	0	0	2	0	0	2	2	2	2	2	0	2	2	0	2	2	0	2	2	2	2	0	0	0	0	2	2	0	0	0	0	0	0	2	2	2	0	2	2	2	2	2	0	0	-1	2	2	0	2	0	2	0	2	0	0	0	0	2	2	2	2	2	2	0	2	2	2	2	2	-1	2	0	0	2	2	2	0	0	0	2	0	0	0	0	0	0	0	-1	0	2	0	2	2	0	0	0	0	2	0	0	0	2	0	0	0	0	0	0	0	2	2	2	0	0	0	0	2	2	2	0	0	0	0	0	0	2	0	2	2	2	0	0	0	-1	2	0	0	-1	0	2	2	2	0	2	0	0	0	0	2	2	0	2	0	0	0	-1	0	0	2	2	2	2	0	0	2	2	2	0	2	2	2	0	0	0	-1	-1	2	0	2	2	2	2	2
Bin_4_6417675	2	0	2	0	2	0	2	2	2	0	2	2	2	0	0	0	0	2	0	0	-1	2	2	2	2	2	0	2	2	0	-1	2	0	0	2	2	0	0	2	2	0	2	2	0	0	2	0	0	2	2	2	2	2	0	2	2	0	2	2	2	2	2	2	2	0	0	0	0	2	2	0	0	0	0	0	0	2	2	2	2	2	2	2	2	2	0	0	-1	2	2	2	2	0	2	0	2	0	0	0	0	2	2	2	2	2	2	0	2	2	2	2	2	-1	2	0	0	2	2	2	0	0	0	2	0	0	0	0	0	0	0	-1	0	2	0	2	2	0	0	0	0	2	0	0	0	2	0	0	0	0	0	0	0	2	2	2	0	0	0	0	2	2	2	0	0	0	0	0	0	2	0	2	2	2	0	0	2	-1	2	0	0	-1	0	2	2	2	0	2	0	0	0	0	2	2	0	2	0	0	0	-1	0	0	2	2	2	2	0	0	2	2	2	0	2	2	2	0	0	0	-1	-1	2	0	2	2	2	2	2
Bin_4_6626168	2	0	2	0	2	0	2	2	2	0	2	2	2	0	0	0	0	2	0	0	-1	2	2	2	2	2	0	2	2	0	-1	2	0	0	2	2	0	0	2	2	0	2	2	0	0	2	0	0	2	2	2	2	2	0	2	2	0	2	2	2	2	2	2	2	0	0	0	0	2	2	0	0	0	0	0	0	2	2	2	2	2	2	2	2	2	0	0	-1	2	2	2	2	0	2	0	2	0	0	0	0	2	2	0	2	2	2	0	2	2	2	2	2	-1	2	0	0	2	2	2	0	0	0	2	0	0	-1	0	0	0	0	-1	0	0	0	2	0	0	0	0	0	2	0	0	0	2	0	0	0	0	0	0	0	2	0	2	0	0	0	0	2	2	2	0	0	0	0	0	0	2	0	2	2	2	0	0	2	-1	2	0	0	-1	0	2	2	2	0	2	0	2	0	0	2	2	0	2	0	0	0	-1	0	0	2	2	2	2	0	0	2	2	2	0	2	2	2	0	0	0	-1	-1	2	0	2	2	2	2	2
Bin_4_6789033	2	0	2	0	2	0	2	2	2	0	2	2	2	0	0	0	0	2	0	0	-1	2	2	2	2	2	0	2	2	0	0	2	0	0	2	2	0	0	2	2	0	2	2	0	0	2	0	0	2	2	2	2	2	0	2	2	0	2	2	2	2	2	2	2	0	2	2	0	2	2	0	2	0	0	0	0	2	2	2	2	2	2	2	2	2	0	2	-1	2	2	2	2	0	2	0	2	0	0	0	0	2	2	0	2	2	2	0	2	2	2	2	0	-1	2	0	0	2	2	2	0	0	0	2	0	0	-1	0	0	0	0	-1	0	0	0	2	0	2	0	0	0	2	0	0	0	2	0	2	0	0	0	0	0	0	0	2	0	0	0	0	2	2	2	0	0	0	0	0	0	2	0	0	2	0	0	0	2	-1	2	0	0	-1	0	2	2	2	0	2	0	2	0	0	2	2	0	0	0	0	0	-1	0	0	2	2	2	2	0	2	2	2	2	2	2	2	2	0	0	0	-1	-1	2	0	2	2	2	2	0
Bin_4_6926044	2	0	2	0	2	0	2	2	2	0	2	2	2	0	0	0	0	2	0	0	-1	2	2	2	2	2	0	2	2	0	0	2	0	0	2	2	0	0	2	2	0	2	2	0	0	2	0	0	2	2	2	2	2	0	2	2	0	2	2	2	2	2	2	2	0	2	2	0	2	2	0	2	0	0	0	0	2	2	2	2	2	2	2	2	2	0	2	-1	2	2	2	2	0	2	0	2	0	0	2	0	2	2	0	2	2	2	0	2	2	2	2	0	-1	2	0	0	2	2	2	0	0	0	2	0	0	-1	0	0	0	0	-1	0	0	0	2	0	2	0	0	0	2	0	0	0	2	0	2	0	0	0	0	0	0	0	2	0	0	0	0	2	2	2	0	0	0	0	0	0	2	0	0	2	0	0	2	2	-1	2	0	0	-1	0	2	2	2	0	2	0	2	0	0	2	2	0	0	2	0	0	-1	0	0	2	2	2	2	0	2	2	2	2	2	2	2	2	0	0	0	-1	-1	2	0	2	2	2	2	0
Bin_4_7118893	2	0	2	0	2	0	2	2	2	0	2	2	2	0	0	0	0	2	0	0	-1	2	2	2	2	2	0	2	2	0	0	2	0	0	2	2	0	0	2	2	0	2	2	0	0	2	0	0	2	2	2	2	2	0	2	2	0	2	2	2	2	2	2	2	0	2	2	0	2	2	0	2	0	0	0	0	2	2	2	2	2	2	2	2	2	-1	2	-1	2	2	2	2	0	2	0	2	0	0	2	0	2	2	0	2	2	2	0	2	2	2	2	0	-1	2	0	0	2	2	2	0	2	0	2	0	0	-1	0	0	0	0	-1	0	0	0	2	0	2	0	0	0	2	0	0	0	2	0	2	0	0	0	0	0	0	0	2	0	2	0	0	2	2	2	0	0	0	0	0	0	2	0	0	2	0	0	2	2	-1	2	0	0	-1	0	2	2	2	0	2	0	2	0	2	2	2	0	0	2	0	0	-1	0	0	2	2	2	2	0	2	2	2	2	2	2	2	2	0	0	0	-1	-1	2	0	2	2	2	2	0
Bin_4_7259025	2	0	2	0	2	0	2	2	2	0	2	2	2	0	0	0	0	2	0	0	-1	2	2	2	2	2	0	2	2	0	0	2	0	0	2	2	0	0	2	2	0	2	2	0	0	2	0	0	2	2	2	2	2	0	2	2	0	2	2	2	2	2	2	2	0	2	2	0	2	2	0	2	0	0	0	0	2	2	2	2	2	2	2	2	2	-1	2	-1	2	2	2	2	0	2	0	2	0	0	2	0	2	2	0	2	2	2	0	2	2	2	2	0	-1	2	0	0	2	2	2	0	2	0	2	0	0	-1	0	0	0	0	-1	0	0	0	2	0	2	0	0	0	2	0	0	2	2	2	2	0	0	0	0	0	0	0	0	0	2	0	0	2	2	2	0	2	0	0	0	0	2	0	0	2	0	0	2	2	-1	2	0	0	-1	0	2	2	2	0	2	0	2	0	2	2	2	0	0	2	0	0	-1	0	0	2	2	2	2	0	2	2	2	2	2	2	2	2	0	0	0	-1	-1	2	0	2	2	2	2	0
Bin_4_7587921	2	0	2	0	2	0	2	2	2	0	2	2	2	0	0	0	0	2	0	0	-1	2	2	2	2	2	0	2	2	0	0	2	0	0	2	2	0	0	2	2	0	2	2	0	0	2	0	0	2	2	0	2	2	0	2	2	0	2	2	2	2	2	2	2	0	2	2	0	2	2	0	2	0	0	0	0	2	2	2	2	2	2	2	2	2	-1	2	-1	2	2	2	2	0	2	0	2	0	0	2	0	2	2	0	2	2	2	0	2	2	2	2	0	-1	2	0	0	2	2	2	0	2	0	2	0	0	-1	0	0	0	0	-1	0	0	0	2	0	2	0	0	0	2	0	0	2	2	2	2	0	0	0	0	0	0	0	0	0	2	0	0	2	2	2	0	2	0	0	0	0	2	0	0	2	0	0	2	2	-1	2	0	0	-1	0	2	2	2	0	2	0	2	0	2	2	2	0	0	2	0	0	-1	0	0	2	2	2	0	0	2	2	2	2	2	2	2	2	0	0	0	-1	-1	2	0	2	2	2	2	0
Bin_4_7920719	2	0	2	0	2	0	2	2	2	0	2	2	2	0	0	0	0	2	0	0	-1	2	2	2	2	2	0	0	2	0	0	2	0	0	2	2	0	0	2	2	0	2	2	0	0	2	0	0	2	0	0	2	2	0	2	2	0	2	2	2	2	2	2	2	0	2	2	0	2	2	0	2	0	0	0	0	2	2	2	2	2	2	2	2	0	-1	2	2	2	2	2	2	0	2	0	2	2	0	2	0	2	2	0	2	2	2	0	2	2	2	2	0	2	2	0	0	2	2	2	0	2	0	2	0	0	-1	0	0	0	0	-1	0	0	0	2	0	2	0	0	0	2	0	0	2	2	2	2	0	0	0	0	0	0	0	0	0	2	0	0	2	2	2	0	2	0	0	0	0	2	0	0	2	0	0	2	2	0	2	0	0	-1	0	2	2	2	0	2	0	2	0	2	2	2	0	0	2	0	0	-1	0	0	2	2	2	0	0	2	2	2	2	2	2	2	2	0	0	0	-1	-1	2	0	2	2	2	2	0
Bin_4_8042847	2	0	2	0	2	0	2	2	2	0	2	2	2	0	2	0	0	2	0	0	-1	2	2	2	2	2	0	0	0	0	0	2	0	0	2	2	2	0	2	2	0	2	2	0	0	2	0	0	2	0	0	2	2	0	2	2	0	2	2	2	2	2	2	2	0	2	2	0	2	2	0	2	0	0	0	0	2	2	2	2	2	2	2	2	0	-1	2	2	2	2	2	2	0	2	0	2	2	0	2	0	2	2	0	2	2	2	0	2	2	2	2	0	2	2	0	0	2	2	2	0	2	0	2	0	0	-1	0	0	0	0	-1	0	0	0	2	0	2	0	0	0	2	0	0	2	2	2	2	0	0	0	0	0	0	0	0	0	2	0	0	2	2	2	0	2	0	0	0	0	2	0	0	2	0	0	2	2	0	2	0	0	-1	0	2	2	2	0	2	0	2	0	2	2	2	0	0	2	0	0	-1	0	0	2	2	2	0	0	2	2	2	2	2	2	2	2	0	0	2	-1	-1	2	0	2	2	2	2	0
Bin_4_8126955	2	0	2	0	2	0	2	2	2	0	2	2	2	0	2	0	0	2	0	0	-1	2	2	2	2	2	0	0	0	0	0	2	0	0	2	2	2	0	2	2	0	2	2	0	0	2	0	0	2	0	0	2	2	0	2	2	0	2	2	2	2	2	2	2	0	2	2	0	2	2	0	2	0	0	0	0	2	2	0	2	2	2	2	2	0	-1	2	2	2	2	2	2	0	2	0	2	2	0	2	0	2	2	0	2	2	2	0	2	2	2	2	0	2	2	0	0	2	2	0	0	2	0	2	0	0	-1	0	0	0	0	-1	0	0	0	2	0	2	0	0	0	2	0	0	2	2	2	2	0	0	0	0	0	0	0	0	0	2	0	0	2	2	2	0	2	0	0	0	0	2	0	0	2	0	0	2	2	0	2	0	0	-1	0	2	2	2	0	0	0	2	0	2	2	2	0	0	2	0	0	-1	0	0	2	2	2	0	0	2	2	2	2	2	2	2	2	0	0	2	2	-1	2	2	2	2	2	2	0
Bin_4_8220341	2	0	2	0	2	0	2	2	2	0	2	2	2	0	2	0	0	2	0	0	-1	2	2	2	2	2	0	0	0	0	0	2	0	0	2	2	2	0	2	2	0	2	2	0	2	2	0	0	2	0	0	2	2	0	2	2	0	2	2	2	2	2	2	2	0	2	2	0	2	2	0	2	0	0	0	0	2	2	0	2	2	2	2	2	0	-1	2	2	2	2	2	2	0	2	0	2	2	0	2	0	2	2	0	2	2	2	0	2	2	2	2	0	2	2	0	0	2	2	0	0	2	0	2	0	0	-1	0	0	0	0	-1	0	0	0	2	0	2	0	0	0	2	0	0	2	2	2	2	0	0	0	0	0	0	0	0	0	2	0	0	2	2	2	0	2	0	0	0	0	2	0	0	2	0	0	2	2	0	2	0	0	-1	0	2	2	2	0	0	0	2	0	2	2	2	0	0	2	0	0	-1	0	0	2	2	2	0	0	2	2	2	2	2	2	2	2	0	0	2	2	-1	2	2	2	2	2	2	0
Bin_4_8321164	2	0	2	0	2	0	2	2	2	0	2	2	2	0	2	0	0	2	0	0	-1	2	2	2	2	2	0	0	0	0	0	2	0	0	2	2	2	0	2	2	0	2	2	0	2	2	0	0	2	0	0	2	2	0	2	2	0	2	2	2	2	2	2	2	0	2	2	0	2	2	0	2	0	0	0	0	2	2	0	2	2	-1	2	2	0	-1	2	2	2	2	2	2	0	2	0	2	2	0	2	0	2	2	0	2	2	2	0	2	2	2	2	0	2	2	0	0	2	2	0	0	2	0	2	0	0	-1	0	0	0	0	-1	0	0	0	2	0	2	0	0	0	2	0	0	2	2	2	2	0	0	0	0	0	2	0	0	0	2	0	0	2	2	2	0	2	0	0	0	0	2	0	0	2	0	0	2	2	0	2	0	0	-1	0	2	2	2	0	0	0	2	0	2	2	2	0	0	2	0	0	-1	0	0	2	2	2	0	0	2	2	2	2	2	2	2	2	0	0	2	2	-1	2	2	2	2	2	2	0
Bin_4_8454432	2	0	2	0	2	0	2	2	2	0	2	2	2	0	2	0	0	2	0	0	-1	2	2	2	2	2	0	0	0	0	0	2	0	0	2	2	2	0	2	2	0	2	2	0	2	2	0	0	2	0	0	2	2	0	2	2	0	2	2	2	2	2	2	2	0	2	2	0	2	2	0	2	0	0	0	0	2	2	0	2	2	-1	2	2	0	-1	2	2	2	2	2	2	0	2	0	2	2	0	2	0	0	2	0	2	2	2	0	2	2	2	2	0	2	2	0	0	2	2	0	0	2	0	2	0	0	-1	0	0	0	0	-1	0	0	0	2	0	2	0	0	0	2	0	0	2	2	2	2	0	0	0	0	0	2	0	0	0	2	0	0	2	2	2	0	2	0	0	0	0	2	0	0	2	0	0	2	2	0	2	0	0	-1	0	2	2	2	0	0	0	2	0	2	2	2	0	0	2	0	0	-1	0	0	2	2	2	0	0	2	2	2	2	2	2	2	2	0	0	2	2	-1	2	2	2	2	2	2	0
Bin_4_8661414	2	0	2	0	2	0	2	2	2	0	2	2	2	0	2	0	0	2	0	0	-1	2	2	2	2	2	0	0	0	0	0	2	0	0	2	2	2	0	2	2	0	2	2	0	2	2	0	0	2	0	0	2	0	2	2	2	0	2	2	2	2	2	2	2	0	2	2	-1	2	0	0	2	0	0	0	0	2	2	0	2	2	-1	2	2	0	-1	2	2	2	2	2	2	2	2	0	2	2	0	2	0	0	2	0	2	2	2	0	2	2	2	0	0	2	2	0	0	2	2	0	0	2	0	2	0	0	-1	0	0	0	0	-1	0	0	0	2	0	2	0	0	0	2	0	0	2	2	2	2	0	0	0	0	0	2	0	0	0	2	0	0	2	2	2	0	2	0	0	2	0	2	0	0	2	0	0	2	2	0	2	0	0	-1	0	2	2	2	2	0	0	2	0	2	2	2	0	0	2	0	0	-1	0	0	2	2	2	0	0	2	2	2	2	2	2	2	2	0	0	2	2	2	2	2	2	2	2	2	0
Bin_4_8823207	2	0	2	0	2	0	2	2	2	0	2	2	2	0	2	0	0	2	0	0	2	2	2	2	2	2	0	0	0	0	0	2	0	0	2	2	2	0	2	2	0	2	2	0	2	2	0	0	2	0	0	2	0	2	2	2	0	2	2	2	2	2	2	2	0	2	2	-1	2	0	0	2	0	0	0	0	2	2	0	2	2	-1	2	2	0	-1	2	2	2	2	2	2	2	2	0	2	2	0	2	0	0	2	0	2	2	2	0	2	2	2	0	0	2	2	0	0	2	2	0	0	2	0	2	0	0	-1	0	0	0	0	-1	0	0	0	2	0	2	0	0	0	2	0	0	2	2	2	2	0	0	0	0	0	2	0	0	0	2	0	0	2	2	2	0	2	0	0	2	0	2	0	0	2	0	0	2	2	0	2	0	0	-1	0	2	2	2	2	0	0	2	0	2	2	2	0	0	2	0	0	-1	0	0	2	2	2	0	0	2	2	2	2	2	2	2	2	0	0	2	2	2	2	2	2	2	2	2	0
Bin_4_8894270	2	0	2	0	2	0	2	2	2	0	2	2	2	0	2	0	0	2	0	0	2	2	2	2	2	2	0	0	0	0	0	2	0	0	2	2	2	0	2	2	0	2	2	0	2	2	0	0	2	0	0	2	0	2	2	2	0	2	2	2	2	2	2	2	0	2	2	-1	2	0	0	2	0	0	0	0	2	2	0	2	2	-1	0	2	0	-1	2	2	2	2	2	2	2	2	0	2	2	0	2	0	0	2	0	2	2	2	0	2	2	2	0	0	2	2	0	0	2	2	0	0	2	0	2	0	0	-1	0	2	0	0	-1	0	0	0	2	0	2	2	0	0	2	0	0	2	2	2	2	0	0	0	0	0	2	0	0	0	2	0	0	2	2	2	0	2	0	0	2	0	2	0	0	2	2	0	2	2	0	2	0	0	-1	0	2	2	2	2	0	0	2	0	2	2	2	0	0	2	0	0	-1	0	0	2	2	2	0	0	2	2	2	2	2	2	2	2	0	0	2	2	2	2	2	2	2	2	2	0
Bin_4_8970678	2	0	2	0	2	0	2	2	2	0	2	2	2	0	2	0	0	2	0	0	2	2	2	2	2	2	0	0	0	0	0	2	0	0	2	2	2	0	2	2	0	2	2	0	2	2	0	0	2	0	0	2	0	2	2	2	0	2	2	2	2	2	2	2	0	2	2	-1	2	0	0	2	0	0	0	0	2	2	0	2	2	-1	0	2	0	-1	2	2	2	2	2	2	2	2	0	2	2	0	2	0	0	2	0	2	2	2	0	2	2	2	0	0	2	2	0	0	2	2	0	0	2	0	2	0	0	-1	0	2	0	0	-1	0	0	0	2	0	2	2	0	0	2	0	0	2	2	2	2	0	0	0	0	0	2	0	0	0	2	0	0	2	2	2	0	2	0	0	2	0	2	0	0	2	2	0	2	2	0	2	0	0	-1	0	2	2	2	2	0	0	2	0	2	2	2	0	0	2	0	0	2	0	0	2	2	2	0	0	2	2	2	2	2	2	2	2	0	0	2	2	2	2	2	2	2	2	2	0
Bin_4_9070967	2	0	2	0	2	0	2	2	2	0	2	2	2	0	2	0	0	2	0	0	2	2	2	2	2	2	0	0	0	2	0	2	0	0	2	2	2	0	2	2	0	2	2	0	2	2	0	0	2	0	0	2	0	2	2	2	0	2	2	2	2	2	2	2	0	2	2	-1	2	0	0	2	0	0	0	0	2	2	0	2	2	-1	0	2	0	-1	2	2	2	2	2	2	2	2	0	2	2	0	2	0	0	2	0	2	2	2	0	2	2	2	2	0	2	2	0	0	2	2	0	0	2	0	2	0	0	-1	0	2	0	0	-1	0	0	0	2	0	2	2	0	0	2	0	0	2	2	2	2	0	0	0	0	0	2	0	0	0	2	0	0	2	2	2	0	2	0	0	2	0	2	0	0	2	2	0	2	2	0	2	0	0	-1	0	2	2	2	2	0	0	2	0	2	2	2	0	0	2	0	0	2	0	0	2	2	2	0	0	2	2	2	2	2	2	2	0	0	0	2	2	2	2	2	2	2	2	2	0
Bin_4_9168655	2	0	2	0	2	0	2	2	2	0	2	2	2	0	2	0	0	2	0	0	2	2	2	2	2	2	0	0	0	2	0	2	0	0	2	2	2	0	2	2	0	2	2	0	2	2	0	0	2	0	0	2	0	2	2	2	0	2	2	2	2	2	2	2	0	2	2	-1	2	0	0	2	0	0	2	0	2	2	0	2	2	-1	0	2	0	-1	2	2	2	2	2	2	2	2	0	2	2	0	2	0	0	2	0	2	2	2	0	2	2	2	2	0	2	2	0	0	2	2	0	0	2	0	2	0	0	-1	0	2	0	0	-1	0	0	0	2	0	2	2	0	0	2	0	0	2	2	2	2	0	0	0	0	0	2	0	0	0	2	0	0	2	2	2	0	2	0	0	2	0	2	0	0	2	2	0	2	2	0	2	0	0	-1	0	2	2	2	2	0	0	2	0	2	2	2	0	0	2	0	0	2	0	0	2	2	2	0	0	2	2	2	2	2	2	2	0	0	0	2	0	2	2	2	2	2	2	2	0
Bin_4_9284869	2	0	2	0	2	0	2	2	2	0	2	2	2	0	2	0	0	2	0	0	2	2	2	2	2	2	0	0	0	2	0	2	0	0	2	2	2	0	2	2	0	2	2	0	2	2	0	0	2	0	0	2	0	2	2	2	0	2	2	2	2	2	2	2	0	2	2	-1	2	0	0	2	0	0	2	0	2	2	0	2	2	-1	0	2	0	-1	2	2	2	2	2	2	2	2	0	2	2	0	2	0	0	2	0	2	2	2	0	2	2	2	2	0	2	2	0	0	2	2	0	0	2	0	2	0	2	-1	0	2	0	0	-1	0	0	0	2	0	2	2	0	0	2	0	0	2	2	2	2	0	0	0	0	0	2	0	0	0	2	0	0	2	2	2	0	2	0	0	2	0	2	0	0	2	2	0	2	2	0	2	0	0	-1	0	2	2	2	2	0	0	2	0	2	2	2	0	0	2	0	0	2	0	0	2	2	2	0	0	2	0	2	2	2	2	2	0	0	0	0	0	2	2	2	2	2	2	2	0
Bin_4_9408307	2	0	2	0	2	0	2	2	2	0	2	2	2	2	2	0	0	2	2	0	2	2	2	2	2	2	0	0	0	2	0	2	0	0	2	2	2	0	2	2	0	2	2	2	2	2	0	0	2	0	0	2	0	2	2	2	2	2	2	2	2	2	2	2	0	2	2	-1	2	0	0	2	2	0	2	0	2	2	0	2	2	-1	0	2	2	-1	2	2	2	2	2	2	2	2	0	2	2	0	2	0	0	2	0	2	2	2	0	2	2	2	2	0	2	2	0	2	2	2	0	0	2	0	2	2	2	-1	0	2	0	0	2	0	2	0	2	0	2	2	0	0	2	0	0	2	2	2	2	0	0	0	0	0	2	0	0	0	2	2	0	2	2	2	0	2	0	2	2	0	2	0	0	2	2	0	2	2	0	2	2	0	-1	2	2	2	2	2	0	0	2	0	2	2	2	2	0	2	0	2	2	0	0	2	2	2	0	2	2	0	2	2	2	2	2	0	2	0	0	0	2	2	2	2	2	2	2	0
Bin_4_9491797	2	0	2	0	2	0	2	2	2	0	2	2	2	2	2	0	0	2	2	0	2	2	2	2	2	2	0	0	0	2	0	0	0	0	2	2	2	0	2	2	0	2	2	2	2	2	0	0	2	0	0	0	0	2	2	2	2	2	2	2	2	2	2	0	0	2	2	-1	2	0	0	2	2	0	2	0	2	2	0	2	2	-1	0	2	2	-1	2	2	2	2	2	2	2	2	0	2	0	0	2	0	0	2	0	2	2	2	0	2	2	2	2	0	0	2	0	2	2	2	0	0	2	0	2	2	2	-1	0	2	0	0	2	0	2	0	2	0	2	2	0	0	2	0	0	2	2	2	2	0	0	0	0	0	2	0	0	0	2	2	0	2	2	2	0	2	0	2	2	0	2	0	0	2	2	0	2	2	0	2	2	0	-1	2	2	2	2	2	0	0	2	0	2	2	2	2	0	2	0	2	2	0	0	2	2	2	0	2	2	0	2	2	2	2	2	0	2	0	0	0	2	2	0	2	2	2	2	0
Bin_4_9575209	2	0	2	0	2	0	2	2	2	0	2	2	2	2	2	0	0	2	2	0	2	2	2	2	2	2	0	0	0	2	0	0	0	0	2	2	2	0	2	0	0	2	2	2	2	0	0	0	2	0	0	0	0	2	2	2	2	2	2	2	2	2	2	0	0	2	2	-1	2	0	0	2	2	0	2	0	2	2	0	2	2	-1	0	2	2	-1	2	2	2	2	2	2	2	2	0	2	0	0	2	0	0	2	0	2	2	0	0	2	2	2	2	0	0	2	0	2	2	2	0	0	2	0	2	2	2	-1	0	2	0	0	2	0	2	0	2	0	2	2	0	0	2	0	0	2	2	2	2	0	0	0	0	0	2	0	0	0	2	2	0	2	2	2	0	2	0	2	2	0	2	0	0	2	2	0	2	2	0	2	2	0	-1	2	2	2	2	2	0	0	2	0	2	2	2	2	0	2	0	2	2	0	0	2	2	2	0	2	2	0	2	2	2	2	2	0	2	0	0	0	2	2	0	2	2	2	2	0
Bin_4_12608005	2	0	2	0	2	0	2	2	2	0	2	0	2	2	2	0	0	2	2	0	2	2	0	-1	2	0	0	0	0	2	0	0	0	0	2	2	2	0	0	0	0	2	2	2	2	0	0	0	2	0	0	0	2	2	2	2	2	2	2	0	0	2	2	0	0	2	2	-1	2	0	0	2	2	0	2	0	2	0	0	0	2	-1	0	0	2	-1	0	2	2	0	2	2	2	0	0	2	0	0	-1	0	0	2	0	0	2	0	0	2	2	2	2	0	0	2	0	2	2	0	0	0	2	0	2	2	2	-1	2	2	0	0	2	0	2	0	2	0	2	2	0	0	2	0	0	2	0	2	2	0	0	0	0	0	2	0	0	0	0	2	0	2	2	2	0	2	0	2	2	0	2	0	0	2	2	0	2	2	0	2	2	0	-1	2	2	0	2	2	0	0	0	0	0	2	0	2	0	2	0	2	2	0	0	2	2	0	0	2	0	0	0	2	2	2	2	0	2	0	0	0	2	2	0	2	0	2	0	0
Bin_4_15605346	2	0	2	0	2	0	2	0	2	0	2	0	2	2	2	0	0	2	2	0	2	2	0	-1	2	0	0	0	0	2	0	0	0	0	2	2	2	0	0	0	0	2	2	2	2	0	0	0	2	0	0	0	2	2	2	2	2	2	2	0	0	2	2	0	0	2	2	-1	2	0	0	2	2	0	2	0	2	0	0	0	2	-1	0	0	2	-1	0	2	2	0	2	2	2	0	0	2	0	0	-1	0	0	2	0	0	2	0	0	2	2	2	2	0	0	2	0	2	2	0	0	0	2	0	2	2	2	-1	2	2	0	0	2	0	2	0	2	0	2	2	0	0	2	0	0	2	0	2	2	0	0	0	0	0	2	0	0	0	0	2	0	2	2	2	0	2	0	2	2	0	2	0	0	2	2	0	2	2	0	2	2	0	-1	2	2	0	2	2	0	0	0	0	0	2	0	2	0	2	0	2	2	0	0	2	2	0	0	2	0	0	0	2	2	2	2	0	2	0	0	0	2	2	0	2	0	2	0	0
Bin_4_16748047	2	0	2	0	2	0	2	0	2	0	2	0	2	2	2	0	0	2	2	0	2	2	0	2	2	0	0	0	0	2	0	0	0	0	2	2	2	0	0	0	0	2	2	2	2	0	0	0	2	0	0	0	2	2	2	2	2	2	2	0	0	2	2	0	0	2	2	-1	2	0	0	2	2	0	2	0	2	0	0	0	2	-1	0	0	2	-1	0	2	2	0	2	2	2	0	0	2	0	0	-1	0	0	2	0	0	2	0	0	2	2	2	2	0	0	2	0	2	2	0	0	0	2	0	2	2	2	-1	2	2	0	0	2	0	2	0	2	0	2	2	0	0	2	0	0	2	0	2	2	0	0	0	0	0	2	0	0	0	0	2	0	2	2	2	0	2	0	2	2	0	2	0	0	2	2	0	2	2	0	2	2	0	-1	2	2	0	2	2	0	0	0	0	0	2	0	2	0	2	0	2	2	0	0	2	2	0	0	2	0	0	0	2	2	2	2	0	2	0	0	0	2	2	0	2	0	2	0	0
Bin_4_18007732	2	0	2	0	2	0	2	0	2	0	2	0	2	2	2	0	0	2	2	0	2	2	0	2	2	0	0	0	0	2	0	0	0	0	2	2	2	0	0	0	0	2	2	2	2	0	0	0	2	0	0	0	2	2	2	2	2	2	2	0	0	2	2	0	0	2	2	-1	2	0	0	2	2	0	2	0	2	0	0	0	2	-1	0	0	2	-1	0	2	2	0	2	2	2	0	0	2	0	0	2	0	0	2	0	0	2	0	0	2	2	2	2	0	0	2	0	2	2	0	0	0	2	0	2	2	2	-1	2	2	0	0	2	0	2	0	2	0	2	2	0	0	2	0	0	2	0	2	2	0	0	0	0	0	2	0	0	0	0	2	0	2	2	2	0	2	0	2	2	0	2	0	0	2	2	0	2	2	0	2	2	0	-1	2	2	0	2	2	0	0	0	0	0	2	0	2	0	2	0	2	2	0	0	2	2	0	0	2	0	0	0	2	2	2	2	0	2	0	0	0	2	2	0	2	0	2	0	0
Bin_4_19383181	2	0	2	0	2	0	2	0	2	0	2	0	2	2	2	0	0	2	2	0	2	2	0	2	2	0	0	0	0	2	0	0	0	0	2	2	2	0	0	0	0	2	2	2	2	0	0	0	2	0	0	0	2	2	2	2	2	2	2	0	0	2	2	0	0	2	2	-1	2	0	0	2	2	0	2	0	2	0	0	0	2	-1	0	0	2	-1	0	2	2	0	2	2	2	0	0	2	0	0	2	0	0	2	0	0	2	0	0	2	2	2	2	0	0	2	0	2	2	0	0	0	2	0	2	2	2	-1	2	2	0	0	2	0	2	0	2	0	2	2	0	0	2	0	0	2	0	2	2	0	0	0	0	0	2	0	0	0	0	2	0	2	2	2	0	2	0	2	2	0	2	0	0	2	2	0	2	2	0	2	2	0	-1	2	2	0	2	2	0	0	0	0	0	2	0	2	0	2	0	2	2	0	0	2	2	0	0	2	0	0	2	2	2	2	2	0	2	0	0	0	2	2	0	2	0	2	0	0
Bin_4_27564059	2	0	2	0	2	0	2	0	2	0	2	0	2	2	2	0	0	2	2	0	2	2	0	2	2	0	0	0	0	2	0	0	0	0	2	2	2	0	0	0	0	2	2	2	2	0	0	0	2	0	0	0	2	2	2	2	2	2	2	0	0	2	2	0	0	2	2	-1	2	0	0	2	2	0	2	0	2	0	0	0	2	-1	0	0	2	-1	0	2	2	0	2	2	2	0	0	2	0	0	2	0	0	2	0	0	2	0	0	2	2	2	2	0	0	2	0	2	2	0	0	0	2	0	2	2	2	-1	2	2	0	0	2	0	2	0	2	0	2	2	0	0	2	0	0	2	0	2	2	0	0	0	0	0	2	0	0	0	0	2	0	2	2	2	0	2	0	2	2	0	2	0	0	2	2	0	2	2	0	2	2	0	-1	2	2	0	2	2	0	0	0	0	0	2	0	2	0	2	0	2	2	0	0	2	2	0	0	2	0	0	2	2	2	2	2	0	2	0	0	0	2	2	0	2	0	2	2	0
Bin_4_37247865	2	0	2	0	2	0	2	0	2	0	2	0	2	2	2	0	0	2	2	0	2	2	0	2	2	2	0	0	0	2	0	0	0	0	2	2	2	0	0	0	0	2	2	2	2	0	0	0	2	0	0	0	2	2	2	2	2	2	2	0	0	2	2	0	0	2	2	-1	2	0	0	2	2	0	2	0	0	0	0	0	2	-1	0	0	2	-1	0	2	2	0	2	2	2	0	0	2	0	0	2	0	0	2	0	0	2	0	0	2	2	2	2	0	0	2	0	2	2	0	0	0	2	0	2	2	2	-1	2	2	0	0	2	0	2	0	2	0	2	2	0	0	2	0	0	2	0	2	2	0	0	0	0	0	2	0	0	0	0	2	0	2	2	2	0	2	0	2	2	0	2	0	0	2	2	0	2	2	0	2	2	0	-1	2	2	0	2	2	0	0	0	0	0	2	0	2	0	2	0	2	2	0	0	2	2	0	0	2	0	0	2	2	2	2	2	0	2	0	0	0	2	2	0	2	0	2	2	0
Bin_4_40602972	2	0	2	0	2	0	2	0	2	0	2	0	2	2	2	0	0	2	2	0	2	2	0	2	2	2	0	0	0	2	0	0	0	0	2	2	2	0	0	0	0	2	2	2	2	0	0	0	2	0	0	0	2	2	2	2	2	2	2	0	0	2	2	0	0	2	2	-1	2	0	0	2	2	0	2	0	0	0	0	0	2	-1	0	0	2	-1	0	2	2	0	2	2	2	0	0	2	0	0	2	0	0	2	0	0	2	0	0	2	2	2	2	0	0	2	0	2	2	0	0	0	2	0	0	2	2	-1	2	2	0	0	2	2	2	0	2	0	2	2	0	0	2	0	0	2	0	2	2	0	0	0	0	0	2	0	0	0	0	2	0	2	2	2	0	2	0	2	2	0	2	0	0	2	2	0	2	2	0	2	2	0	-1	2	2	0	2	2	0	0	0	0	0	2	0	2	0	2	0	2	2	0	0	2	2	0	0	2	0	0	2	2	2	2	2	0	2	0	0	0	2	2	0	2	0	2	2	0
Bin_4_41299189	2	0	2	0	2	0	2	0	2	0	2	0	2	2	2	0	0	2	2	0	2	2	0	2	2	2	0	0	0	2	0	0	0	0	2	2	2	0	0	0	0	2	2	2	2	0	0	0	2	0	0	0	2	2	2	2	2	2	2	0	0	2	2	0	0	2	2	-1	2	0	0	2	2	0	2	0	0	0	0	0	2	-1	0	0	2	-1	0	2	2	0	2	2	2	0	0	2	0	0	2	0	0	2	0	0	2	0	0	2	2	2	2	0	0	2	0	2	2	0	0	0	2	0	0	2	2	-1	2	2	2	0	2	2	2	0	2	0	2	2	0	0	2	0	0	2	0	2	2	0	0	0	0	0	2	0	0	0	0	2	0	2	2	2	0	2	0	2	2	0	2	0	0	2	2	0	2	2	0	2	2	0	-1	2	2	0	2	2	0	0	0	0	0	2	0	2	0	2	0	2	2	0	0	2	2	0	0	2	0	0	2	2	2	2	2	0	2	0	0	0	2	2	0	2	0	2	2	0
Bin_4_41458268	2	0	2	0	2	0	2	0	2	0	2	0	2	2	2	0	0	2	2	0	2	2	0	2	2	2	0	0	0	2	0	0	0	0	2	2	2	0	0	0	0	2	2	2	2	0	0	0	2	0	0	0	2	2	2	2	2	2	2	0	0	2	2	0	0	2	2	-1	2	0	0	2	2	0	2	0	0	0	0	0	2	-1	0	0	2	-1	0	2	2	0	2	2	2	0	0	2	0	0	2	0	0	2	0	0	2	0	0	2	2	2	2	0	0	2	0	2	2	0	0	0	2	0	0	2	2	2	2	2	2	0	2	2	2	0	2	0	2	2	0	0	2	0	0	2	0	2	2	0	0	0	0	0	2	0	0	0	0	2	0	2	2	2	0	2	0	2	2	0	2	0	0	2	2	0	2	2	0	2	2	0	-1	2	2	0	2	2	0	0	0	0	0	2	0	2	0	2	0	2	2	0	0	2	2	0	0	2	0	0	2	2	2	2	2	0	2	0	0	0	2	2	0	2	0	2	2	0
Bin_4_41559859	2	0	2	2	2	0	2	0	2	0	2	2	2	2	2	0	0	2	2	2	2	2	0	2	2	2	0	0	2	2	0	0	0	0	2	2	2	2	0	0	0	2	2	2	2	0	2	2	2	2	0	0	2	2	2	2	2	2	2	0	2	2	2	0	0	2	2	-1	2	2	2	2	2	0	2	0	2	0	0	0	2	-1	0	0	2	-1	0	2	2	0	2	2	2	0	0	2	0	0	2	2	0	2	0	0	2	0	0	2	2	2	2	2	0	2	0	2	2	0	0	2	2	0	0	2	2	2	2	2	2	0	2	2	2	2	2	0	2	2	2	2	2	0	0	2	0	2	2	0	0	0	0	0	2	0	0	0	0	2	0	2	2	2	2	2	0	2	2	0	2	2	2	2	2	0	2	2	0	2	2	0	-1	2	2	0	2	2	0	2	0	0	0	2	0	2	0	2	0	2	2	0	0	2	2	0	0	2	0	0	2	2	2	2	2	2	2	0	2	2	2	2	2	2	0	2	0	2
Bin_4_41868656	2	0	2	2	2	0	2	0	2	0	2	2	2	2	2	0	0	2	2	2	2	2	0	2	2	2	0	0	2	2	0	0	0	0	2	2	2	2	0	2	0	2	2	2	2	0	2	2	2	2	0	0	2	2	2	2	2	2	2	0	2	2	2	0	0	2	2	-1	2	2	2	2	2	0	2	0	2	0	0	0	2	-1	2	0	2	-1	0	2	2	0	2	2	2	0	0	2	0	0	2	2	0	2	0	0	2	0	0	2	2	2	2	2	0	2	0	2	2	0	0	2	2	0	0	2	2	2	2	2	2	0	2	2	2	2	2	0	2	2	2	2	2	0	0	2	0	2	2	0	0	0	0	0	2	0	0	0	0	2	0	2	2	2	2	2	0	2	2	0	2	2	2	2	2	0	2	2	0	2	2	0	-1	2	2	0	2	2	0	2	2	0	0	2	0	2	0	2	0	2	2	0	0	2	2	0	0	2	0	0	2	2	2	2	2	2	2	0	2	2	2	2	2	2	0	2	0	2
Bin_4_42266244	2	0	2	2	2	0	2	0	2	0	2	2	2	2	2	0	0	2	2	2	2	2	0	2	2	2	0	0	2	2	0	0	0	0	2	2	2	2	0	2	0	2	2	2	2	0	2	2	2	2	0	0	2	2	0	2	2	2	2	0	2	2	2	0	0	2	2	-1	2	2	2	2	2	0	2	0	2	0	0	0	2	-1	2	0	2	-1	0	2	2	0	2	2	2	0	0	2	0	0	2	2	0	2	0	0	2	0	0	2	2	2	2	2	0	2	0	2	2	0	0	2	2	0	0	2	2	2	2	2	2	0	2	2	2	2	2	0	2	2	2	2	2	0	0	2	0	2	2	0	0	0	0	0	2	0	0	0	0	2	0	2	2	2	2	2	0	2	2	0	2	2	2	2	2	0	2	2	0	2	2	0	-1	2	2	0	2	2	0	2	2	0	0	2	0	2	0	2	0	2	2	0	0	2	2	0	0	2	0	0	2	2	2	2	2	2	2	0	2	2	2	2	2	2	0	2	0	2
Bin_4_42761392	2	0	2	2	2	0	2	0	2	0	2	2	2	2	2	0	0	2	2	2	2	2	0	2	2	2	0	0	2	2	0	0	0	0	2	2	2	2	0	2	0	2	2	2	2	0	2	2	2	2	0	0	2	2	0	2	2	2	2	0	2	2	2	0	0	2	2	-1	2	2	2	2	2	0	2	0	2	0	0	0	2	-1	2	0	2	-1	0	2	2	0	2	2	2	0	0	2	0	0	2	2	0	2	0	0	2	0	2	2	2	2	2	2	0	2	0	2	2	0	0	2	2	0	0	2	2	2	2	2	2	0	2	2	2	2	2	0	2	2	2	2	2	0	0	2	0	2	2	0	0	0	0	0	2	0	0	0	0	2	0	2	2	2	2	2	0	2	2	0	2	2	2	2	2	0	2	2	0	2	2	0	-1	2	2	0	2	2	0	2	2	0	0	2	0	2	0	2	0	2	2	0	0	2	2	0	0	2	0	0	2	2	2	2	2	2	2	0	2	2	2	2	2	2	0	2	0	2
Bin_4_43581115	2	0	2	2	2	0	2	0	2	0	2	2	2	2	2	0	0	2	2	2	2	2	0	2	2	2	0	0	2	2	0	0	0	0	2	2	2	2	0	2	0	2	2	2	2	0	2	2	2	2	0	0	2	2	0	2	2	2	2	0	2	2	2	0	0	2	2	-1	2	2	2	2	2	0	2	0	2	0	0	0	2	-1	2	0	2	2	0	2	2	0	2	2	2	0	0	2	0	0	2	2	0	2	0	0	2	0	2	2	2	2	2	2	0	2	0	2	2	0	0	2	2	0	0	2	2	2	2	2	2	0	2	2	2	2	2	0	2	2	2	2	2	0	0	2	0	2	2	0	0	0	0	0	2	0	0	0	0	2	0	2	2	2	2	2	0	2	2	0	2	2	2	2	2	0	2	2	0	2	2	0	-1	2	2	0	2	2	0	2	2	0	0	2	0	2	0	2	0	2	2	0	0	2	2	0	0	2	0	0	2	2	2	2	2	2	2	0	2	2	2	2	2	2	0	2	0	2
Bin_4_44183194	2	0	0	2	0	0	2	0	2	0	2	2	2	2	0	0	0	2	2	2	-1	2	0	2	2	2	0	0	2	2	0	0	0	0	2	2	0	2	0	2	0	2	2	2	2	0	2	2	0	2	0	0	0	2	0	2	2	2	2	0	2	0	2	0	0	0	0	-1	2	2	2	2	2	0	2	0	2	0	0	0	2	-1	0	0	2	2	2	2	2	0	2	0	0	0	0	0	0	0	2	2	0	2	0	0	2	0	2	2	2	2	2	2	0	2	0	2	0	0	0	2	2	0	0	2	2	2	2	2	2	0	2	2	2	2	2	0	0	2	2	2	2	0	0	2	0	2	2	0	0	0	0	0	2	0	0	0	0	2	0	2	2	2	2	2	0	2	2	0	2	2	2	2	2	0	2	2	0	2	2	0	-1	2	2	0	0	2	0	2	2	0	0	2	0	2	0	2	0	2	2	0	0	2	0	0	0	2	0	0	2	0	2	2	2	2	2	0	2	2	2	0	2	2	2	2	0	2
Bin_4_45093466	2	0	0	2	0	0	2	0	2	0	2	2	2	2	0	0	0	2	2	2	-1	2	0	2	2	2	0	0	2	2	0	0	0	0	2	2	0	2	0	2	0	2	2	2	2	0	2	2	0	2	0	0	0	2	0	2	2	2	2	0	2	0	2	0	0	0	0	-1	2	2	2	2	2	0	2	0	2	0	0	0	2	-1	0	0	2	2	2	2	2	0	2	0	0	0	0	0	0	0	2	2	0	2	0	0	2	0	2	2	2	2	2	2	0	2	0	2	0	0	0	2	2	0	0	2	2	2	2	2	2	0	2	2	2	2	2	0	0	2	2	2	2	0	0	2	0	2	2	0	0	0	0	0	2	0	0	0	0	2	0	2	2	2	2	2	0	2	2	0	2	2	2	2	2	0	2	2	0	2	2	0	-1	2	2	0	0	2	0	2	0	0	0	2	0	2	0	2	0	2	2	0	0	2	0	0	0	2	0	0	2	0	2	2	2	2	2	0	2	2	2	0	2	2	2	2	0	2
Bin_4_45962072	2	0	0	2	0	0	2	2	2	0	2	2	2	2	0	0	0	2	2	2	-1	2	2	2	2	2	2	0	2	2	0	0	0	0	2	2	0	2	2	2	0	2	2	2	2	0	2	0	0	0	2	0	0	2	0	2	2	2	2	2	0	0	2	0	0	0	0	-1	0	2	2	2	2	0	2	0	2	2	0	2	2	-1	0	0	2	2	2	2	2	2	2	0	0	2	0	2	0	0	2	2	0	0	0	0	0	2	2	2	2	0	2	0	0	2	0	2	0	2	0	-1	2	0	0	2	0	2	2	2	0	0	2	2	2	0	2	0	0	2	2	2	2	2	0	2	2	0	2	0	0	0	0	0	2	0	0	0	2	2	0	2	0	2	0	0	0	2	2	2	2	0	2	2	2	0	2	2	0	2	2	2	2	2	2	0	0	2	0	2	0	0	0	2	0	2	0	2	0	2	0	0	0	2	0	0	0	2	2	0	2	0	2	2	2	0	2	0	2	2	2	0	0	2	2	2	2	0
Bin_4_46452864	2	0	0	2	0	0	2	2	2	2	2	2	2	2	0	0	0	2	2	2	-1	2	2	2	2	2	2	0	2	2	2	0	0	0	2	2	0	2	2	2	2	2	2	2	2	2	2	0	0	0	2	0	0	2	0	2	2	2	2	2	0	0	2	0	2	0	0	-1	0	2	2	2	2	0	2	0	2	2	0	2	2	-1	0	2	2	2	2	2	2	2	2	0	0	2	0	2	0	0	2	2	0	0	0	0	0	2	2	2	2	0	2	0	0	2	0	2	0	2	0	-1	2	0	0	2	0	2	2	2	0	0	2	2	2	0	2	2	0	2	2	2	2	2	0	2	2	0	2	2	2	2	2	0	2	0	2	2	2	2	2	2	0	2	0	0	2	2	2	2	2	0	2	2	2	2	2	2	2	2	2	2	2	2	2	0	0	2	2	2	0	0	0	2	0	2	0	2	2	2	0	0	2	2	0	0	2	2	2	2	2	0	2	2	2	0	2	2	2	2	2	0	0	2	2	2	2	0
Bin_4_46871699	2	0	0	2	0	0	2	2	2	2	2	2	2	2	0	0	0	2	2	2	-1	2	2	2	2	2	2	0	2	2	2	0	0	0	2	2	0	2	2	2	2	2	2	2	2	2	2	0	0	0	2	0	0	2	0	2	2	2	2	2	0	0	2	0	2	0	0	-1	0	2	2	2	2	0	2	0	2	2	0	2	2	-1	0	2	2	2	2	2	2	2	2	0	0	2	0	2	0	0	2	2	0	0	0	0	0	2	2	2	2	0	2	0	0	2	0	2	0	2	0	-1	2	0	0	2	0	2	0	2	0	0	2	2	2	0	2	2	0	2	2	2	2	2	0	2	2	0	2	2	2	2	2	0	2	0	2	2	2	2	2	2	0	2	0	0	2	2	2	2	2	0	2	2	2	2	2	2	2	2	2	2	2	2	2	0	0	2	2	2	0	0	0	2	0	2	0	2	2	2	0	0	2	2	0	0	2	2	2	2	2	0	2	2	2	0	2	2	2	2	2	0	0	2	2	2	2	0
Bin_4_47063864	2	0	0	2	0	0	2	2	2	0	2	2	2	2	0	0	0	2	2	2	-1	2	2	2	2	2	0	0	2	2	0	0	0	0	2	2	0	2	2	2	2	2	2	2	2	2	2	0	0	0	2	0	0	2	0	2	2	2	0	2	0	0	2	0	0	0	0	-1	0	2	2	2	2	0	2	0	2	2	0	2	2	-1	0	2	2	2	2	2	2	2	2	0	0	2	0	2	0	0	2	2	0	0	0	0	2	2	2	2	2	0	2	0	0	2	0	2	0	2	0	-1	2	0	0	2	0	2	0	2	0	0	2	2	2	0	2	2	0	2	2	2	2	2	0	2	2	0	2	2	2	2	0	0	2	0	2	0	2	2	2	2	0	2	0	0	0	2	2	0	2	0	2	2	2	0	2	2	0	2	2	2	2	2	2	0	0	2	2	2	2	0	0	2	0	2	0	2	2	2	0	0	2	2	0	0	2	2	2	0	2	0	0	2	2	0	2	2	2	2	2	0	0	2	2	2	2	0
Bin_4_47233161	2	0	0	2	0	0	2	2	2	0	2	2	2	2	0	0	0	2	2	2	-1	2	2	2	2	2	0	0	2	2	0	0	0	0	2	2	0	2	2	2	2	2	2	2	2	2	2	0	0	0	2	0	0	2	0	2	2	2	0	2	0	0	2	0	0	0	0	-1	0	2	2	2	2	0	2	0	2	2	0	2	2	-1	0	2	2	2	2	2	2	2	2	0	0	2	0	2	0	0	2	2	0	0	0	0	2	2	2	2	2	0	2	0	0	2	0	2	0	2	0	0	2	0	0	2	0	2	0	2	0	0	2	2	2	0	2	2	0	2	2	2	2	2	0	2	2	0	2	2	2	2	0	0	2	0	2	0	2	2	2	2	0	2	0	0	0	2	2	0	2	0	2	2	2	0	2	2	0	2	2	2	2	2	2	0	0	2	2	2	2	0	0	2	0	2	0	2	2	2	0	0	2	2	0	0	2	2	2	0	2	0	0	2	2	0	2	2	2	2	2	0	0	2	2	2	2	0
Bin_4_47361134	2	0	0	2	0	0	2	2	2	0	0	2	2	2	0	0	0	2	2	2	-1	2	2	2	2	2	0	0	2	2	0	0	0	0	2	2	0	2	2	2	2	2	2	2	2	2	2	0	0	0	2	0	0	2	0	2	2	2	0	2	0	0	2	0	0	0	0	0	0	2	2	2	2	0	2	0	2	2	0	2	2	-1	0	2	2	2	2	2	2	2	2	0	0	2	0	2	0	0	2	2	0	0	0	0	2	2	2	2	2	0	2	0	0	2	0	2	0	2	0	0	2	0	0	2	0	2	0	2	0	0	2	2	2	0	2	2	0	2	2	2	2	2	0	2	2	0	2	2	2	2	0	0	2	0	2	0	2	2	2	2	0	2	0	0	0	2	2	0	2	0	2	2	2	0	2	2	0	2	2	2	2	2	2	0	0	2	2	2	2	0	0	2	0	2	0	2	2	2	0	0	2	2	0	0	2	2	2	0	2	0	0	2	2	0	2	2	2	2	2	0	0	2	2	2	2	0
Bin_4_47658314	2	0	0	2	0	0	2	2	2	0	0	2	2	2	0	0	0	2	2	2	-1	2	2	2	2	2	0	0	2	2	0	0	0	0	2	2	0	2	2	2	2	0	2	2	2	2	2	0	0	0	2	0	0	2	0	2	2	2	0	2	0	0	2	0	0	0	0	0	0	2	2	2	2	0	2	0	2	2	0	2	2	-1	0	2	2	2	2	2	2	2	2	0	0	2	0	2	0	0	2	2	0	0	0	0	2	2	2	2	2	0	2	0	0	2	0	2	0	2	0	0	2	0	0	2	0	2	0	2	0	0	2	2	2	0	2	2	0	2	2	2	2	2	0	2	2	0	2	2	2	2	0	0	2	0	2	0	2	2	2	2	0	2	2	0	0	2	2	0	2	0	2	2	2	0	2	2	0	2	2	2	2	2	2	0	0	2	2	2	2	0	0	2	0	2	0	2	2	2	0	0	2	2	0	0	2	2	2	0	2	0	0	2	2	0	2	2	2	2	2	0	0	2	2	2	2	0
Bin_4_47876103	2	0	0	2	0	0	2	2	2	0	0	2	2	2	0	0	0	2	2	2	-1	2	2	2	2	2	0	0	2	2	0	0	0	0	2	2	0	2	2	0	0	0	2	2	2	0	2	0	0	0	2	0	0	2	0	2	2	2	0	2	0	0	2	0	0	0	0	0	0	2	2	2	2	0	2	0	2	2	0	2	2	-1	0	2	2	-1	2	2	0	2	2	0	0	2	0	2	0	0	2	2	0	0	0	0	2	2	0	2	2	0	2	0	0	2	0	2	0	2	0	0	2	0	0	2	0	2	0	2	0	0	2	2	2	0	2	2	0	2	2	2	2	0	2	2	2	0	2	2	2	2	0	0	2	0	2	0	2	2	0	2	0	2	2	0	0	2	2	0	0	2	2	0	2	0	2	2	0	2	2	0	2	2	2	0	0	0	2	2	2	0	0	0	0	2	0	2	2	2	0	0	2	2	0	0	2	2	2	0	2	0	0	2	2	0	2	0	2	2	2	0	0	2	2	2	2	0
Bin_4_48053005	2	0	0	2	0	0	2	2	2	0	0	2	2	2	0	0	0	2	2	2	-1	2	2	2	2	2	0	0	2	2	0	0	0	0	2	2	0	2	2	0	0	0	2	2	2	0	2	0	0	0	2	0	0	2	0	2	2	2	0	2	0	0	2	0	0	0	0	0	0	2	2	2	2	0	0	0	2	2	0	2	2	-1	0	2	2	-1	2	2	0	2	2	0	0	2	0	2	0	0	2	2	0	0	0	0	2	2	0	2	2	0	2	0	0	2	0	2	0	2	0	0	2	0	0	2	0	2	0	2	0	0	2	2	2	0	2	2	0	2	2	2	2	0	2	2	2	0	2	2	2	2	0	0	2	0	2	0	2	2	0	2	0	2	2	0	0	2	2	0	0	2	2	0	2	0	2	2	0	2	2	0	2	2	2	0	0	0	2	2	2	0	0	0	0	2	0	2	2	2	0	0	2	2	0	0	2	2	2	0	2	0	0	2	-1	0	2	0	2	2	2	0	0	2	2	2	2	0
Bin_4_48253885	2	0	0	2	0	2	2	2	2	0	0	2	2	2	0	0	2	2	2	2	-1	2	2	2	2	2	0	0	2	2	0	2	0	0	2	2	0	2	2	0	0	0	2	2	2	0	0	0	0	0	2	2	0	2	0	2	2	2	0	2	0	0	2	0	0	0	0	0	0	2	0	2	2	0	0	2	0	2	0	2	2	-1	0	2	2	-1	2	2	0	2	2	0	0	2	0	2	0	2	2	2	0	0	0	0	2	2	0	2	2	2	2	0	2	2	0	2	2	2	0	0	2	0	0	2	2	2	0	2	0	0	2	2	2	0	2	2	0	2	2	2	2	0	2	2	2	0	2	2	2	2	0	0	2	2	2	0	2	2	0	2	0	0	2	0	0	2	2	0	0	2	2	0	2	0	2	2	0	2	2	0	2	2	2	0	0	0	2	2	2	0	0	0	0	2	0	2	2	2	0	2	2	2	0	0	2	2	2	0	2	0	0	2	-1	0	2	0	2	2	-1	0	0	2	2	2	2	0
Bin_4_48314256	2	0	0	2	0	2	2	2	2	0	0	2	2	2	0	0	2	2	2	2	-1	2	2	2	2	2	0	0	2	2	0	2	0	0	2	2	0	2	2	0	0	0	2	2	2	0	0	0	0	0	2	2	0	2	0	2	2	2	0	2	0	0	2	0	0	0	0	0	0	2	0	2	2	0	0	2	0	2	0	2	2	-1	0	2	2	-1	2	2	0	2	2	0	0	2	0	2	0	2	2	2	0	0	0	0	2	2	0	2	2	2	2	0	2	2	0	2	2	2	0	0	2	0	0	2	2	2	0	2	0	0	2	2	2	0	2	2	0	2	2	2	2	0	2	2	2	0	2	2	2	2	0	0	2	2	2	0	2	2	0	2	0	0	2	0	0	2	2	0	0	2	2	0	2	0	2	2	0	2	2	0	2	2	2	0	0	0	2	2	0	0	0	0	0	2	0	2	2	2	0	2	2	2	0	0	2	2	2	0	2	0	0	2	-1	0	2	0	2	2	-1	0	0	2	2	2	2	0
Bin_4_48384330	2	0	0	2	0	2	2	2	2	0	0	2	2	2	0	0	2	2	2	2	-1	2	2	2	2	2	0	0	0	2	0	2	0	0	2	2	0	2	2	0	0	0	2	2	2	0	0	0	0	0	2	2	0	2	0	2	2	2	0	2	0	0	2	0	0	0	0	0	0	2	0	2	2	0	0	2	0	2	0	2	2	-1	0	2	2	-1	2	2	0	2	2	0	0	2	0	2	0	2	2	2	0	0	0	0	2	2	0	2	2	2	2	0	2	2	0	2	2	2	0	0	2	0	0	2	2	2	0	2	0	0	2	2	2	0	2	2	0	2	2	2	2	0	2	2	2	0	2	2	2	2	0	0	2	2	2	0	2	2	0	2	0	0	2	0	0	2	2	0	0	2	2	0	2	0	2	2	0	2	2	0	2	2	2	0	0	0	2	2	0	0	0	0	0	2	0	2	2	2	0	2	2	2	0	0	2	2	2	0	2	0	0	2	-1	0	2	0	2	2	-1	0	0	2	2	2	2	0
Bin_4_48572603	2	0	0	2	0	2	2	2	2	0	0	2	2	2	0	0	2	2	2	2	-1	2	2	2	2	2	0	0	0	2	0	2	0	0	2	2	0	2	2	0	0	0	2	2	2	0	0	0	0	0	2	2	0	2	0	2	2	2	0	2	0	0	2	0	0	0	0	0	0	2	0	2	2	0	0	2	0	2	0	2	2	-1	0	2	2	-1	2	2	0	2	2	0	0	2	0	2	0	2	2	2	0	0	0	0	2	2	0	2	2	2	2	0	2	2	0	2	2	2	0	0	2	0	0	2	2	2	0	2	0	0	2	2	2	0	2	2	0	2	2	2	2	0	2	2	2	0	2	2	2	2	0	0	2	2	2	0	2	2	0	2	0	0	2	0	0	2	2	0	0	2	2	0	2	0	2	2	0	2	2	0	2	2	2	0	0	0	2	2	0	0	0	0	0	2	0	2	2	2	0	2	2	2	0	0	2	2	2	0	2	0	0	-1	-1	0	2	0	2	2	-1	0	0	2	2	2	2	0
Bin_4_48849111	2	0	0	2	0	2	0	2	2	0	0	0	2	2	0	0	2	2	2	2	-1	2	2	2	2	2	0	0	0	2	0	2	0	0	2	2	0	2	2	0	0	0	2	2	2	0	0	0	0	0	2	2	0	2	0	2	2	0	0	0	0	0	2	0	0	0	0	0	0	2	0	2	2	0	0	2	0	2	0	2	2	-1	0	2	2	-1	2	2	0	0	2	0	0	2	0	2	0	2	2	2	0	0	0	0	2	2	0	2	2	2	2	0	2	2	0	2	2	2	0	0	2	0	0	2	2	2	0	2	0	0	2	2	2	0	2	2	0	2	2	2	2	0	2	2	2	0	2	2	2	2	0	0	2	2	2	0	2	2	0	2	0	0	2	0	0	2	2	0	0	2	2	0	2	0	2	2	0	2	2	0	2	2	2	0	0	0	2	2	0	0	0	0	0	2	2	2	2	2	0	2	2	2	0	0	2	2	2	0	2	0	0	-1	-1	0	2	0	2	2	-1	0	0	2	0	2	2	0
Bin_4_49045421	2	0	0	2	0	2	0	2	2	0	0	0	2	2	0	0	0	2	2	2	-1	2	2	2	2	2	0	0	0	2	0	2	0	0	2	2	0	2	2	0	0	0	2	2	2	0	0	0	0	0	2	2	0	2	0	2	2	0	0	0	0	0	2	0	0	0	0	0	0	2	0	2	2	0	0	2	0	2	0	2	2	-1	0	2	2	-1	2	2	0	0	2	0	0	2	0	2	0	2	2	2	0	0	0	0	0	2	0	2	2	2	2	0	2	2	0	2	2	2	0	0	2	0	0	2	2	2	0	2	0	0	2	2	2	0	2	2	0	2	2	2	2	0	2	2	2	0	2	2	2	2	0	0	2	2	2	0	2	2	0	2	0	2	2	0	0	2	2	0	0	2	2	0	2	0	2	2	0	2	2	0	2	2	2	0	0	0	2	2	2	0	2	0	0	2	2	0	2	2	0	2	2	2	0	0	2	2	2	0	2	0	0	-1	-1	0	2	0	2	2	-1	0	0	2	0	2	2	0
Bin_4_49154318	2	0	0	2	0	2	0	2	2	0	0	0	2	2	0	0	0	2	2	2	-1	2	2	2	2	2	0	0	0	2	0	2	0	0	2	2	0	2	2	0	0	0	2	2	2	0	0	0	0	0	2	2	0	2	0	2	2	0	0	0	0	0	2	0	0	0	0	0	0	2	0	2	2	0	0	2	0	2	0	2	2	-1	0	2	2	-1	2	2	0	0	2	0	0	2	0	2	0	2	2	2	0	0	0	0	0	2	0	2	2	2	2	0	0	2	0	2	2	2	0	0	2	0	0	2	2	2	0	2	0	0	2	2	2	0	2	2	0	2	2	2	2	0	2	2	2	0	2	2	2	2	0	0	2	2	2	0	2	2	0	2	0	2	2	0	0	2	2	0	0	2	2	0	2	0	2	2	0	2	2	0	2	2	2	0	0	0	2	2	2	0	2	0	0	2	2	0	2	2	0	2	2	2	0	0	2	2	2	0	2	0	0	-1	-1	0	2	0	2	2	-1	0	0	2	0	2	2	0
Bin_4_49258968	2	0	0	2	0	2	0	2	2	0	0	0	2	2	0	0	0	2	2	2	-1	2	2	2	2	2	0	0	0	2	0	2	0	0	2	2	0	2	2	0	0	0	2	2	2	0	0	0	0	0	2	2	0	2	0	2	2	0	0	0	0	0	2	0	0	0	0	0	0	2	0	2	2	0	0	2	0	2	0	2	2	-1	0	2	2	-1	2	2	0	0	2	0	0	2	0	2	0	2	2	2	0	0	0	0	0	2	0	2	2	2	2	0	0	2	0	2	0	2	0	0	2	0	0	2	2	2	0	2	0	0	2	2	2	0	2	2	0	2	2	2	2	0	2	2	2	0	2	2	2	2	0	0	2	2	2	0	2	2	0	2	0	2	2	0	0	2	2	0	0	2	2	0	2	0	2	2	0	2	2	0	2	2	2	0	0	0	2	2	2	0	2	0	0	2	2	0	2	2	0	2	2	2	0	0	2	2	2	0	2	0	0	-1	-1	0	2	0	2	2	-1	0	0	2	0	2	2	0
Bin_4_49365964	2	0	0	2	0	2	0	2	2	0	0	0	2	2	0	0	0	2	2	2	-1	2	2	2	2	2	0	0	0	2	0	2	0	0	2	2	0	2	2	0	0	0	2	2	2	0	0	0	0	0	2	2	0	2	0	2	2	0	0	0	0	0	2	0	0	0	0	0	0	2	0	2	2	0	0	2	0	2	0	2	2	-1	0	2	2	-1	2	2	0	0	2	0	0	2	0	2	0	2	2	2	0	0	0	0	0	2	0	2	2	2	2	0	0	2	0	2	0	2	0	0	2	0	0	2	2	2	0	2	0	0	2	2	2	0	2	2	0	2	2	2	2	0	2	2	2	0	2	2	2	2	0	0	2	2	2	0	2	2	0	2	0	2	2	2	0	2	2	0	0	2	2	0	2	0	2	2	0	2	2	0	2	2	2	0	0	0	2	2	2	0	2	0	0	2	2	0	2	2	0	2	2	2	0	0	2	2	2	2	2	0	0	-1	-1	0	2	0	2	2	-1	0	0	2	0	2	2	0
Bin_4_49510847	2	0	0	2	0	2	0	2	2	0	0	0	2	2	0	0	0	2	2	2	-1	2	2	2	2	2	0	0	0	2	0	2	0	0	2	2	0	2	2	0	0	0	2	2	2	0	0	0	0	0	2	2	0	2	0	2	2	0	0	0	0	0	2	0	0	0	0	0	0	2	0	2	2	0	0	2	0	2	0	2	2	2	0	2	2	0	2	2	0	0	0	0	0	2	0	2	0	2	0	2	2	0	0	0	0	2	0	2	2	2	2	0	0	2	0	2	0	2	0	0	2	0	0	2	2	2	0	2	0	0	2	2	2	0	2	2	0	2	2	2	2	0	2	2	2	0	2	2	2	2	0	0	2	2	2	0	2	2	0	2	0	2	2	2	0	2	2	0	0	2	2	0	2	0	2	2	0	2	2	0	2	2	2	0	0	0	2	2	2	0	2	0	0	2	2	0	2	2	0	2	2	2	0	0	2	2	2	2	2	0	0	-1	-1	0	2	0	2	2	-1	0	0	2	0	2	2	0
Bin_4_49642419	2	0	0	2	0	2	0	2	2	0	0	0	2	2	0	0	0	2	2	2	-1	2	2	2	2	2	0	0	0	2	0	2	0	0	2	2	0	2	2	0	0	0	2	2	2	0	0	2	0	0	2	2	0	2	0	2	2	0	0	0	0	0	2	0	0	0	0	0	0	2	0	2	2	0	0	2	0	2	0	0	2	2	0	2	2	0	2	2	0	0	0	0	0	2	0	2	0	2	0	2	2	0	0	0	0	2	0	2	2	2	2	0	0	2	0	2	0	2	0	0	2	0	0	2	2	2	0	2	0	0	2	2	2	0	2	2	0	2	2	2	2	0	2	2	2	0	2	2	2	2	0	0	2	2	2	0	2	2	0	2	0	2	2	2	0	2	2	0	0	2	2	0	2	0	2	2	0	2	2	0	2	2	2	0	0	0	2	2	2	0	2	0	0	2	2	0	2	2	0	2	2	2	0	0	2	2	2	2	2	0	0	-1	-1	0	2	0	2	2	-1	0	0	2	0	2	2	0
Bin_4_49972945	2	0	0	2	0	2	0	2	2	0	0	0	2	2	0	0	0	2	2	2	-1	2	2	2	2	2	0	0	0	2	0	2	0	0	2	2	0	2	2	0	0	0	2	2	2	0	0	2	0	0	2	2	0	2	0	2	2	0	0	0	0	0	2	0	0	0	0	0	0	2	0	2	2	0	0	2	0	2	0	0	2	2	0	2	2	0	2	-1	0	0	0	0	0	2	0	2	0	2	0	2	2	0	0	0	0	2	0	2	2	2	2	0	0	2	0	2	0	2	0	0	2	0	0	2	2	2	0	2	0	0	2	2	2	0	2	2	0	2	2	2	2	0	2	2	2	0	2	2	2	2	0	0	2	2	2	0	2	2	0	2	0	2	2	2	0	2	2	0	0	0	2	0	2	0	2	2	0	2	2	0	2	2	2	0	0	0	2	2	2	0	2	0	0	2	2	0	2	2	0	2	2	2	0	0	2	2	2	2	2	0	0	-1	-1	0	2	0	2	2	-1	0	0	2	0	2	2	0
Bin_4_50301267	2	0	0	2	0	2	0	2	2	0	0	0	2	2	0	0	0	2	2	2	-1	2	2	2	2	2	0	0	0	2	0	2	0	0	2	2	0	2	2	0	0	0	2	2	2	0	0	2	0	0	2	2	0	2	0	2	2	0	0	2	0	0	2	0	0	0	0	0	0	2	0	2	2	0	0	2	0	2	0	0	2	2	0	2	2	0	2	-1	0	0	0	0	0	2	0	2	0	2	0	2	2	0	0	0	0	2	0	2	2	2	2	0	0	2	0	2	0	2	0	0	2	0	0	2	2	2	0	2	0	0	2	2	2	0	2	2	0	0	2	2	2	0	2	2	2	0	2	2	2	2	0	0	2	2	2	0	2	2	0	2	0	2	2	2	0	2	2	0	0	0	2	0	2	0	2	2	0	2	2	0	2	2	2	0	0	0	2	2	2	0	2	0	0	2	2	0	2	2	0	2	2	2	0	0	2	2	2	2	2	0	0	-1	-1	0	2	0	2	0	-1	0	0	2	0	2	2	0
Bin_4_50376757	2	0	0	2	0	2	0	2	2	0	0	0	2	2	0	0	0	2	2	2	-1	2	2	2	2	2	0	0	0	2	0	2	0	0	2	2	0	2	2	0	0	0	2	2	2	0	0	2	0	0	2	2	0	2	0	2	2	0	0	2	0	0	2	0	0	0	0	0	0	2	0	2	2	0	0	2	0	2	0	0	2	2	0	2	2	0	2	-1	0	0	0	0	0	2	0	2	0	2	0	2	2	0	0	0	0	2	0	2	2	2	2	0	0	2	0	2	0	2	0	0	2	0	0	2	2	2	0	2	0	0	2	2	2	0	2	2	0	0	2	2	2	0	2	2	2	0	2	2	2	2	0	0	2	2	2	0	2	2	0	2	0	2	2	2	0	2	2	0	0	0	2	0	2	0	2	2	0	2	2	0	2	2	2	0	0	0	2	0	2	0	2	0	0	2	2	0	2	2	0	2	2	2	0	0	2	2	2	2	2	0	0	-1	-1	0	2	0	2	0	-1	0	0	2	0	2	2	0
Bin_4_50433884	2	0	0	2	0	2	0	2	2	0	0	0	2	2	0	0	0	2	2	2	-1	2	2	2	2	2	0	0	0	2	0	2	0	0	2	2	0	2	2	0	0	0	2	2	2	0	0	2	0	0	2	2	0	2	0	2	2	2	0	2	0	0	2	0	0	0	0	0	0	2	0	2	2	0	0	2	0	2	0	0	2	2	0	2	2	0	2	-1	0	0	0	0	0	2	0	2	0	2	0	2	2	0	0	0	0	2	0	2	2	2	2	0	0	2	0	2	0	2	0	0	2	0	0	2	2	2	0	0	0	0	2	2	2	0	2	2	0	0	2	2	2	0	2	2	2	0	2	2	2	2	0	0	2	2	2	0	2	2	0	2	0	2	2	2	0	2	2	0	0	0	2	0	2	0	2	2	0	2	2	0	2	2	2	0	0	0	2	0	2	0	2	0	0	2	2	0	2	2	0	2	2	2	0	0	2	2	2	2	2	0	0	-1	-1	0	2	0	2	0	-1	0	0	2	0	2	2	0
Bin_4_51109963	2	0	0	0	0	2	0	2	2	0	0	0	2	2	0	0	0	2	2	0	-1	2	2	2	2	2	0	0	0	2	0	2	0	0	2	2	0	0	2	0	0	0	2	2	2	0	0	0	0	0	2	2	0	2	0	0	2	2	0	2	0	0	2	0	0	0	0	0	0	0	0	2	2	0	0	2	0	2	0	0	2	2	0	2	2	0	2	-1	0	0	0	0	0	2	0	2	0	2	0	0	2	0	0	0	0	2	0	2	2	0	2	0	0	2	0	2	0	2	0	0	2	0	0	2	0	0	0	0	0	0	2	2	2	0	2	2	0	0	0	2	2	0	2	2	2	0	2	2	2	2	0	0	2	2	2	0	2	2	0	2	0	2	0	0	0	2	0	0	0	0	0	0	2	0	2	2	0	2	2	0	2	2	2	0	0	0	2	0	2	0	2	0	0	2	2	0	2	2	0	2	2	0	0	0	2	2	2	2	2	0	0	-1	-1	0	2	0	0	0	-1	0	0	2	0	2	2	0
Bin_5_312703	2	0	2	0	0	0	0	0	2	0	0	0	2	2	2	2	0	0	2	0	2	2	0	0	2	2	0	2	0	0	0	0	2	2	2	2	2	0	2	0	0	2	2	0	2	0	0	0	2	0	0	0	2	2	2	0	0	2	0	0	0	2	0	2	0	2	2	-1	0	0	0	0	0	2	0	2	0	2	2	2	2	2	2	2	0	-1	2	2	0	0	2	2	2	0	2	0	0	0	2	0	2	0	2	2	0	2	0	2	2	0	0	0	2	2	2	0	2	0	2	0	2	-1	2	2	0	0	0	2	0	2	-1	2	2	0	0	2	2	2	0	0	2	0	2	2	2	0	0	2	2	2	0	2	2	0	0	0	2	0	0	2	0	2	0	0	0	0	0	0	0	0	0	0	0	0	2	0	0	2	0	0	-1	0	2	2	0	0	0	0	2	2	2	0	2	2	2	2	0	2	0	0	2	0	2	2	0	2	2	2	2	2	-1	-1	-1	0	0	0	0	0	2	2	0	2	2	0	2	0
Bin_5_767304	2	0	2	0	0	0	0	0	0	0	0	0	2	2	2	2	0	0	2	0	2	2	0	0	2	2	0	2	0	0	0	0	2	2	2	2	2	0	2	0	0	2	2	0	2	0	0	0	2	0	0	0	2	2	2	0	0	2	0	0	0	2	0	2	0	2	2	-1	0	0	0	0	0	2	0	2	0	2	2	2	2	2	2	2	0	-1	2	2	0	0	2	2	2	0	2	0	0	0	2	0	2	0	2	2	0	2	0	2	2	0	0	0	2	2	2	0	2	0	2	0	2	-1	2	2	0	0	0	2	0	2	-1	2	2	0	0	2	2	2	0	0	2	0	2	2	2	0	0	2	2	2	0	2	2	0	0	0	2	0	0	2	0	2	0	0	0	0	0	0	0	0	0	0	0	0	2	0	0	2	0	0	-1	0	2	2	0	0	0	0	2	2	2	0	2	2	2	2	0	2	0	0	2	0	2	2	0	2	2	2	2	2	-1	-1	-1	0	0	0	0	0	2	2	0	2	2	0	2	0
Bin_5_1124800	2	0	2	0	0	0	0	0	0	0	0	0	2	2	2	2	0	0	2	0	2	2	0	0	2	2	0	2	0	0	0	0	2	2	2	2	2	0	2	0	0	2	2	0	2	0	0	0	2	0	0	0	2	2	2	0	0	2	0	0	0	2	0	2	0	2	2	-1	0	0	0	0	0	2	0	2	0	2	2	2	2	2	2	2	0	-1	2	2	0	0	2	2	2	0	2	0	0	0	2	0	2	0	2	2	0	2	0	2	2	0	0	0	2	2	2	0	2	0	2	0	2	-1	2	2	0	0	0	2	0	2	-1	2	2	0	0	2	2	2	0	0	2	0	2	2	2	0	0	2	2	2	0	2	2	0	0	0	2	0	0	2	0	2	0	0	0	0	0	0	0	0	0	0	0	0	2	0	0	2	0	0	-1	0	2	2	0	0	0	0	2	2	2	0	2	2	2	2	0	2	0	0	2	0	2	2	0	2	2	2	2	2	-1	-1	-1	0	0	0	0	0	0	2	0	2	2	0	2	0
Bin_5_1453684	2	0	2	0	0	0	0	2	0	0	0	0	2	2	2	2	0	0	2	0	2	2	0	0	2	2	0	2	0	0	0	0	2	2	0	2	2	0	2	0	0	2	2	0	2	0	0	0	2	0	0	0	2	2	2	0	0	2	0	0	0	2	0	2	0	2	2	-1	0	0	0	0	0	2	0	2	0	2	2	2	2	2	2	2	0	-1	2	2	0	0	2	2	2	0	2	0	0	0	2	0	2	0	2	2	0	2	0	2	2	0	0	0	2	2	2	0	2	0	2	0	2	-1	2	2	0	0	0	2	0	2	-1	2	0	0	0	2	2	2	0	0	2	0	2	2	2	0	0	2	2	2	0	2	2	0	0	0	2	0	0	2	0	2	0	0	0	0	0	0	0	0	0	0	0	0	2	2	0	2	0	0	-1	0	2	2	0	0	0	0	2	2	2	0	2	2	2	2	0	2	0	0	0	0	2	2	0	2	2	2	2	2	-1	-1	-1	0	0	0	0	0	0	2	0	2	2	0	2	0
Bin_5_1825208	2	0	2	0	0	0	0	2	0	0	0	0	2	2	2	2	0	0	2	0	2	2	0	0	2	2	0	2	0	0	0	0	2	2	0	2	2	0	2	0	0	2	2	0	2	0	0	0	2	0	0	0	2	2	2	0	0	2	0	0	0	2	0	2	0	2	2	-1	0	0	0	0	0	2	0	2	0	2	2	2	2	2	2	2	0	-1	2	2	0	0	2	2	2	0	2	0	0	0	2	0	2	0	2	2	0	2	0	0	2	0	0	0	2	2	2	0	0	0	2	0	2	-1	2	2	0	0	0	0	0	2	-1	2	0	0	0	2	2	0	0	0	2	0	2	2	2	0	0	2	2	2	0	2	2	0	0	0	2	0	0	2	0	2	0	0	0	0	0	0	0	0	0	0	0	0	2	2	0	0	0	0	-1	0	2	2	0	0	0	0	2	2	2	0	2	2	2	2	0	2	0	2	0	0	2	2	0	0	2	2	2	2	-1	-1	-1	0	0	0	0	0	0	2	0	2	2	0	2	0
Bin_5_2125976	2	0	2	0	0	0	0	2	0	0	2	2	2	0	2	2	0	0	0	0	2	2	0	0	2	2	0	2	2	0	2	2	2	2	0	2	2	0	2	2	0	2	2	0	0	0	0	2	2	0	0	0	2	0	2	0	0	2	2	0	2	2	0	2	2	2	2	-1	0	0	0	0	0	2	0	2	0	2	2	2	2	2	2	2	0	-1	2	2	0	0	2	2	2	0	2	0	0	0	2	2	2	0	2	2	0	2	0	0	2	0	0	2	2	2	2	0	0	0	2	2	2	-1	2	0	0	0	0	0	2	2	-1	2	0	0	0	2	2	0	0	2	2	2	0	2	2	0	0	2	2	2	0	2	0	2	0	0	2	0	0	2	2	0	0	0	2	0	0	2	0	2	2	2	0	2	0	2	2	0	0	0	-1	0	2	2	0	0	0	2	2	2	2	0	2	0	2	2	0	0	0	2	0	0	2	2	0	0	2	2	2	2	-1	-1	-1	0	0	2	0	0	0	2	2	2	2	0	2	2
Bin_5_2265767	2	0	2	0	0	0	0	2	0	0	2	2	2	0	2	2	0	0	0	0	2	2	2	0	2	2	0	2	2	0	2	2	2	2	0	2	2	0	2	2	0	2	2	0	0	0	0	2	2	0	0	0	2	0	2	0	0	2	2	0	2	2	0	2	2	2	2	-1	0	0	0	0	0	2	0	2	0	2	2	2	2	2	2	2	0	-1	2	2	0	0	2	2	2	0	2	0	0	0	2	2	2	0	2	2	0	2	0	0	2	0	0	2	2	2	2	0	0	0	2	2	2	-1	2	0	0	0	0	0	2	2	-1	2	0	0	0	2	2	0	0	2	2	2	0	2	2	0	0	2	2	2	0	2	0	2	0	0	2	0	0	2	2	0	0	0	2	0	0	2	0	2	2	2	0	2	0	2	2	0	0	0	-1	0	2	2	0	0	0	2	2	2	2	0	2	0	2	2	0	0	0	2	0	0	2	2	0	0	2	2	2	2	-1	-1	-1	0	0	2	0	0	0	2	2	2	2	0	2	2
Bin_5_2452027	2	0	2	0	0	0	0	2	0	0	2	2	2	0	2	2	0	0	0	0	2	2	2	0	2	2	0	2	2	0	2	2	2	2	0	2	2	0	2	2	0	2	2	0	0	0	0	2	2	0	0	0	2	0	2	0	0	2	2	0	2	2	0	2	2	2	2	-1	0	0	0	0	0	2	0	2	0	2	2	2	2	2	2	2	0	-1	2	2	0	0	2	2	2	0	2	0	0	0	2	2	2	0	2	2	0	2	0	0	2	0	0	2	2	2	2	0	0	0	2	2	2	-1	2	0	0	0	0	0	2	2	-1	2	0	0	0	2	2	0	0	2	2	2	0	2	2	0	0	2	2	2	0	2	0	2	0	0	2	0	0	2	2	0	0	0	2	0	2	2	0	2	2	2	0	2	0	2	2	0	0	0	-1	0	2	2	0	0	0	2	2	2	2	0	2	0	2	2	0	0	0	2	0	0	2	2	0	0	2	2	2	2	-1	-1	-1	0	0	2	0	0	0	2	2	2	2	0	2	2
Bin_5_2566388	2	0	2	0	0	0	0	2	0	0	2	2	2	0	2	2	0	0	0	0	2	2	2	0	2	2	0	2	2	0	2	2	2	2	0	2	2	0	2	2	0	2	2	0	0	0	0	2	2	0	0	2	2	0	2	0	0	2	2	0	2	2	0	2	2	2	2	-1	0	0	0	0	0	2	0	2	0	2	2	2	2	2	2	2	0	-1	2	2	0	0	2	2	2	0	2	0	0	0	2	2	2	0	2	2	0	2	0	0	2	0	0	2	2	2	2	0	0	0	2	2	2	-1	2	0	0	0	0	0	2	2	-1	2	0	0	0	2	2	0	0	2	2	2	0	2	2	0	0	2	2	2	0	2	0	2	0	0	2	0	0	2	2	0	0	0	2	0	2	2	0	2	2	2	0	2	0	2	2	0	0	0	-1	0	2	2	0	0	0	2	2	2	2	0	2	0	2	2	0	0	0	2	0	0	2	2	0	0	2	2	2	2	-1	-1	-1	0	0	2	0	0	0	2	2	2	2	0	2	2
Bin_5_2653934	2	0	2	0	0	0	2	2	0	0	2	2	2	0	2	2	0	0	0	0	2	2	2	2	2	2	0	2	2	0	2	2	2	2	0	2	2	0	2	2	0	2	2	0	0	0	0	2	2	0	0	2	2	0	2	0	0	2	2	2	2	2	0	2	2	2	2	-1	0	0	0	0	0	2	0	2	0	2	2	2	2	2	2	2	0	-1	2	2	0	2	2	2	2	2	2	2	0	0	2	2	2	0	2	2	0	2	0	0	2	0	0	2	2	2	2	0	0	2	2	2	2	-1	2	0	0	0	0	0	2	2	-1	2	0	0	0	2	2	0	0	2	2	2	0	2	2	0	0	2	2	2	0	2	0	2	0	0	2	0	0	2	2	0	0	0	2	0	2	2	0	2	2	2	0	2	0	2	2	0	0	0	-1	0	2	2	0	0	0	2	2	2	2	0	2	0	2	2	0	0	0	2	0	0	2	2	0	0	2	2	2	2	-1	-1	-1	0	0	2	0	0	0	2	2	2	2	0	2	2
Bin_5_2755059	2	0	2	0	0	0	2	2	0	0	2	2	2	0	2	2	0	0	0	0	2	2	2	2	2	2	0	2	2	0	2	2	2	2	0	2	2	0	2	2	0	2	2	0	0	0	0	2	2	0	0	2	2	0	2	0	0	2	2	2	2	2	0	2	2	2	2	-1	0	0	0	0	0	2	0	2	0	2	2	2	2	2	2	2	0	-1	2	2	0	2	2	2	2	2	2	2	0	0	2	2	2	0	2	2	0	2	0	0	0	0	0	2	2	2	2	0	0	2	2	2	2	-1	2	0	0	0	0	0	2	2	-1	2	0	0	0	2	2	0	0	2	2	2	0	2	2	0	0	2	2	2	0	2	0	2	0	0	2	0	0	2	2	0	0	0	2	0	2	0	0	2	2	2	0	2	0	2	2	0	0	0	-1	0	2	2	0	0	0	2	2	2	2	0	2	0	2	2	0	0	0	2	0	0	2	2	0	0	2	2	2	2	-1	-1	-1	0	0	2	0	0	0	2	2	2	2	0	2	2
Bin_5_2821541	2	0	2	0	0	0	2	2	0	0	2	2	2	0	2	2	0	0	0	0	2	2	2	2	2	2	0	2	2	0	2	2	2	2	0	2	2	0	2	2	0	2	2	0	0	0	0	2	2	0	0	2	2	0	2	0	0	2	2	2	2	2	0	2	2	2	2	-1	0	0	0	0	0	2	0	2	0	2	2	2	0	2	2	2	0	-1	2	2	0	2	2	2	2	2	2	2	0	0	2	2	2	0	2	2	0	2	0	0	0	0	0	2	2	2	2	0	0	2	2	2	2	-1	2	0	0	0	0	0	2	2	-1	2	0	0	0	2	2	0	0	2	2	2	0	2	2	0	0	2	2	2	0	2	0	2	0	0	2	0	0	2	2	0	0	0	2	0	2	0	0	2	2	2	0	2	0	2	2	0	0	0	-1	0	2	2	0	0	0	2	2	2	2	0	2	0	2	2	0	0	0	0	0	0	2	2	0	0	2	2	2	2	-1	-1	-1	0	0	2	0	0	0	2	2	2	2	0	2	2
Bin_5_3063120	2	0	2	0	0	0	2	2	0	0	2	2	2	0	2	2	0	0	0	0	2	2	2	2	2	2	0	2	2	0	0	2	2	2	0	2	2	0	2	2	0	2	2	0	0	0	0	2	2	0	0	2	2	0	2	0	0	2	2	2	2	2	0	2	2	2	2	-1	0	0	0	0	0	2	0	2	0	2	2	2	0	2	2	2	0	-1	2	2	0	2	2	2	2	2	2	2	0	0	2	2	2	0	2	2	0	2	0	0	0	0	0	2	2	2	2	0	0	2	2	2	2	-1	2	0	0	0	0	0	2	2	-1	2	0	0	0	2	2	0	0	2	2	2	0	2	2	0	0	2	2	2	0	2	0	2	0	0	2	0	0	2	2	0	0	0	2	0	2	0	0	2	2	2	0	2	0	2	2	0	0	0	-1	0	2	2	0	0	0	2	2	2	2	0	2	0	2	2	0	0	0	0	0	0	2	2	0	0	2	2	2	2	-1	-1	-1	0	0	2	0	0	0	2	2	2	2	0	2	2
Bin_5_3410104	2	0	2	0	0	0	2	2	0	0	2	2	2	0	2	2	0	0	0	0	2	2	2	2	2	2	0	2	2	0	0	2	2	2	0	2	2	0	2	2	0	2	2	0	0	0	0	2	2	0	0	2	2	0	0	0	0	2	2	2	2	2	0	2	2	2	2	-1	0	0	0	0	0	2	2	2	0	2	2	2	0	2	2	0	0	-1	2	2	0	2	2	2	2	2	2	2	0	0	0	2	2	0	2	0	0	2	0	0	0	0	0	2	2	2	2	0	0	2	2	2	0	2	2	0	0	0	0	0	2	2	-1	2	0	0	0	2	2	0	0	2	2	2	0	2	2	2	0	2	2	2	0	2	0	2	0	0	0	0	0	2	2	0	0	0	2	0	2	0	0	2	2	2	0	2	0	2	2	0	0	0	-1	0	2	0	0	0	0	2	2	2	0	0	0	0	2	0	0	0	0	0	0	0	2	2	0	0	0	2	2	2	-1	-1	-1	0	0	2	0	0	0	2	2	2	2	0	2	2
Bin_5_3607657	2	0	2	0	0	0	2	2	0	0	2	2	2	0	2	2	0	0	0	0	2	2	2	2	2	2	0	2	2	0	0	2	2	2	0	2	2	0	2	2	0	2	2	0	0	0	0	2	2	0	0	2	2	0	0	0	0	2	2	2	0	2	0	2	2	2	2	-1	0	0	2	0	0	2	2	2	0	2	2	2	0	2	2	0	0	-1	2	2	0	2	2	2	2	2	2	2	2	0	0	2	2	0	2	0	0	2	0	0	0	0	0	2	2	2	2	0	0	2	2	2	0	2	2	0	0	0	0	0	2	2	-1	2	0	0	0	2	2	0	0	2	2	2	2	2	2	2	0	2	2	2	0	2	0	2	0	0	0	0	0	2	2	0	0	0	2	0	2	0	0	2	2	2	0	2	0	2	2	0	0	0	-1	0	2	0	0	0	2	2	2	2	0	0	0	0	2	0	0	0	0	0	0	0	2	2	0	0	0	2	2	2	2	-1	-1	0	0	2	0	0	0	2	2	2	2	2	2	2
Bin_5_4029746	2	0	2	0	0	0	2	2	0	0	2	2	2	0	2	2	0	0	0	0	2	2	2	2	2	2	0	2	2	0	0	2	2	2	0	2	2	0	2	2	0	2	2	0	0	0	0	2	2	2	0	2	2	0	0	0	0	2	2	2	0	2	0	2	2	2	2	-1	0	0	2	0	0	2	2	2	0	2	2	2	0	2	2	0	0	-1	2	2	0	2	2	2	2	2	2	2	2	0	0	2	2	0	2	0	0	2	0	0	0	0	0	2	2	2	2	0	0	2	2	2	0	2	2	0	0	0	0	0	2	2	-1	2	0	0	0	2	2	0	0	2	2	2	2	2	2	2	0	2	2	2	0	2	0	2	0	0	0	0	0	2	2	0	0	0	2	0	2	0	0	2	2	2	0	2	0	2	2	0	0	0	-1	0	2	0	0	0	2	2	2	2	0	0	0	0	2	0	0	0	0	0	0	0	2	2	0	0	0	2	2	2	2	-1	-1	0	0	2	0	0	0	2	2	2	2	2	2	2
Bin_5_4409067	2	0	2	0	0	2	2	2	0	0	2	2	2	0	2	2	0	0	0	0	2	2	2	2	2	2	2	2	2	0	0	2	2	2	2	2	2	0	2	2	0	2	2	2	2	2	0	2	2	2	0	2	2	2	0	0	2	2	2	2	0	2	0	2	2	2	2	-1	0	0	2	0	2	2	2	2	0	2	2	2	0	2	2	0	-1	-1	2	2	0	2	2	2	2	2	2	2	2	0	0	2	2	0	2	0	0	2	0	2	0	0	0	2	2	2	2	0	0	2	2	2	0	2	2	0	0	0	0	0	2	2	-1	2	0	2	2	2	2	0	0	2	2	2	2	2	2	2	2	2	2	0	0	2	0	2	0	0	0	0	0	2	2	0	0	0	2	0	2	0	0	2	0	2	0	2	2	2	2	0	0	0	-1	2	2	0	0	0	2	2	2	2	0	2	0	0	2	0	0	0	0	0	0	0	2	2	0	0	0	2	2	2	2	-1	-1	0	0	2	0	0	0	2	2	2	2	2	2	2
Bin_5_4557774	2	0	2	0	0	2	2	2	0	0	2	2	2	0	2	2	0	0	0	0	2	2	2	2	2	2	2	2	2	0	0	2	2	2	2	2	2	0	2	2	0	2	2	2	2	2	0	2	2	2	0	2	2	2	0	2	2	2	2	2	0	2	0	2	2	2	2	-1	0	0	2	0	2	2	2	2	0	2	2	2	0	2	2	0	-1	-1	2	2	0	2	2	2	2	2	2	2	2	0	0	2	2	0	2	0	0	2	0	2	0	0	0	2	2	2	2	0	0	2	2	2	0	2	2	0	0	0	0	0	2	2	-1	2	0	2	2	2	2	0	0	2	2	2	2	2	2	2	2	2	2	0	0	2	0	2	0	0	0	0	0	2	2	0	0	0	2	0	2	0	2	2	0	2	0	2	2	2	2	0	0	0	-1	2	2	0	0	0	2	2	2	2	0	2	0	0	2	0	0	0	0	0	0	0	2	2	0	0	0	2	2	2	2	-1	-1	0	0	2	0	0	0	2	2	2	2	2	2	2
Bin_5_5006425	2	0	2	0	0	2	2	2	0	0	2	2	2	0	2	2	0	0	0	0	2	2	2	2	2	2	2	2	2	0	2	2	2	2	2	2	2	0	2	2	0	2	2	2	2	2	0	2	2	2	0	2	2	2	0	2	2	2	2	2	0	2	0	2	2	2	2	-1	0	0	2	0	2	2	2	2	0	2	2	2	0	2	2	0	-1	-1	2	2	0	2	2	2	2	2	2	2	2	0	0	2	2	0	2	0	0	2	0	2	0	0	0	0	2	2	2	0	0	2	2	2	0	2	2	0	2	0	0	0	2	2	-1	2	0	2	2	2	2	0	0	0	2	2	2	2	2	2	2	2	2	0	0	2	0	2	0	0	0	0	0	2	2	0	0	0	2	0	2	0	2	2	0	2	0	2	2	2	2	0	0	0	-1	2	2	0	0	0	2	2	2	2	0	2	0	0	2	0	0	0	0	0	0	0	2	2	0	0	0	2	2	2	2	-1	-1	0	0	2	0	0	0	2	2	2	2	2	2	0
Bin_5_5370267	2	0	2	0	0	2	2	2	0	0	2	2	2	0	2	2	0	0	0	0	2	2	2	2	2	2	2	2	2	0	2	2	2	2	2	2	2	0	2	2	0	0	2	2	2	2	0	2	2	2	0	2	2	2	0	2	2	2	2	2	0	2	0	2	2	2	2	-1	0	0	0	0	2	2	2	2	0	2	2	2	0	2	2	0	-1	-1	2	2	0	2	2	2	2	2	2	2	2	0	0	2	2	2	2	0	0	2	0	2	0	2	0	0	2	2	2	0	0	2	2	2	2	2	2	0	2	2	0	0	2	2	-1	0	0	2	2	2	2	0	0	0	2	2	2	2	2	2	2	2	2	0	0	2	0	2	0	0	0	0	0	2	2	0	0	0	2	0	2	0	2	2	0	2	0	2	2	2	2	0	0	0	-1	2	2	0	0	0	2	2	0	2	0	2	0	0	2	0	0	0	2	0	0	0	2	2	0	0	0	2	2	2	2	-1	-1	0	0	2	0	0	0	2	2	2	2	2	2	0
Bin_5_5513707	2	0	2	0	0	2	2	2	0	0	2	2	2	0	2	2	0	0	0	0	2	2	2	2	2	2	2	2	2	0	2	2	2	2	2	2	2	0	2	2	0	0	2	2	2	2	0	2	2	2	0	2	2	2	0	2	2	2	2	2	0	2	0	2	2	2	2	-1	0	0	0	2	2	2	2	2	0	2	2	2	0	2	2	0	-1	-1	2	2	0	2	2	2	2	2	2	2	2	0	0	2	2	2	2	0	0	2	0	2	0	2	0	0	2	2	2	0	0	2	2	2	2	2	2	0	2	2	0	0	2	2	-1	0	0	2	2	2	2	0	0	0	2	2	2	2	2	2	2	2	2	0	0	2	0	2	0	0	0	0	0	2	2	0	0	0	2	0	2	0	2	2	0	2	0	2	2	2	2	0	0	0	-1	2	2	0	0	0	2	2	0	2	0	2	0	0	2	0	0	0	2	0	0	0	2	2	0	0	0	2	2	2	2	-1	-1	0	0	2	0	0	0	2	2	2	2	2	2	0
Bin_5_6701635	2	0	2	0	0	2	2	2	0	0	2	0	2	0	2	2	0	0	0	0	2	2	2	2	2	2	2	2	2	0	2	2	2	2	2	2	2	0	2	2	0	0	2	2	2	2	0	2	2	2	0	2	2	2	0	2	2	2	2	2	0	2	0	2	2	2	2	-1	0	0	0	2	2	2	2	2	0	2	2	2	0	2	2	0	-1	-1	2	2	0	2	2	2	2	2	2	2	2	0	0	2	2	2	2	0	0	2	0	2	0	2	0	0	2	2	2	0	0	2	2	2	2	2	2	0	2	2	0	0	2	2	-1	0	0	2	2	2	2	0	0	0	2	2	2	2	2	2	2	2	2	0	0	2	0	2	0	0	0	0	0	2	2	0	0	0	2	0	2	0	2	2	0	2	0	2	2	2	2	0	0	0	-1	2	2	0	0	0	2	2	0	2	0	2	2	0	2	0	0	0	2	0	0	0	2	2	0	0	0	2	2	2	2	-1	-1	0	0	2	0	0	0	2	2	2	2	2	2	0
Bin_5_8769235	2	0	0	2	0	2	0	0	0	2	2	0	2	0	2	0	0	0	2	0	2	2	2	2	2	2	2	2	2	0	2	2	2	2	2	2	0	2	0	2	2	0	2	2	2	2	0	2	2	2	0	2	0	2	0	2	2	2	2	2	0	2	2	2	2	2	2	-1	0	0	0	2	2	0	2	2	0	0	0	0	0	2	0	0	-1	-1	2	2	2	0	2	0	0	0	0	2	2	0	2	0	2	2	2	0	0	0	2	2	0	2	0	0	0	2	0	0	0	2	0	2	2	2	2	0	2	2	0	0	2	0	-1	0	0	2	2	2	2	0	0	0	2	2	2	2	2	2	2	0	0	0	2	0	0	2	0	2	0	0	2	0	2	0	2	0	2	0	2	2	2	2	0	2	0	2	2	0	2	0	0	2	-1	2	2	0	0	2	2	0	0	2	2	2	2	0	2	0	0	0	2	0	0	0	2	2	0	0	0	2	2	2	2	-1	-1	0	0	2	0	0	2	2	2	2	2	2	2	0
Bin_5_10091462	2	0	0	2	0	2	0	0	0	2	2	0	2	0	2	0	0	0	2	0	-1	2	2	2	2	2	2	2	2	0	2	2	2	2	2	2	0	2	0	2	2	0	2	2	2	2	0	2	2	2	0	2	0	2	0	2	2	2	2	2	0	2	2	2	2	2	2	-1	0	0	0	2	2	0	2	2	0	0	0	0	0	2	0	0	-1	-1	2	2	2	0	2	0	0	0	0	2	2	0	2	0	2	2	2	0	0	0	2	2	0	2	0	0	0	2	0	0	0	2	0	2	2	2	2	0	2	2	0	0	2	0	-1	0	0	2	2	2	2	0	0	0	2	2	2	2	2	2	2	0	0	0	2	0	0	2	0	2	0	0	2	0	2	0	2	0	2	0	2	2	2	2	0	2	0	2	2	0	2	0	0	2	-1	2	2	0	0	2	2	0	0	2	2	2	2	0	2	0	0	0	2	0	0	0	2	2	0	0	0	2	2	2	2	-1	-1	0	0	2	0	0	2	2	2	2	2	2	2	0
Bin_5_18869145	2	0	0	2	0	2	0	0	0	2	2	0	2	0	2	0	0	0	2	0	-1	2	2	2	2	2	2	2	2	0	2	2	2	2	2	2	0	2	0	2	2	0	2	2	2	2	0	2	2	2	0	2	0	2	0	2	2	2	2	2	0	2	2	2	2	2	2	-1	0	0	0	2	2	0	2	2	0	0	0	0	0	2	0	0	-1	-1	2	2	2	0	2	0	0	0	0	2	2	0	2	0	2	2	2	0	0	0	2	2	0	2	0	0	0	2	0	0	0	2	0	2	2	2	2	0	2	2	0	0	2	0	-1	0	0	2	2	2	2	0	0	0	2	2	2	2	2	2	2	0	0	0	2	0	0	2	0	2	0	0	2	0	2	0	2	0	2	0	2	2	2	2	0	2	0	2	2	0	2	0	0	2	-1	2	2	0	0	2	2	0	0	2	2	2	2	0	2	0	0	0	2	0	0	0	2	2	0	0	0	2	2	2	2	-1	-1	0	2	2	0	0	2	2	2	2	2	2	2	0
Bin_5_27509997	2	0	0	2	0	2	0	0	0	2	2	0	2	0	2	0	0	0	2	0	-1	2	2	2	2	2	2	2	2	0	2	2	2	2	2	2	0	2	0	2	2	0	2	2	2	2	0	2	2	2	0	2	0	2	0	2	2	2	2	2	0	2	2	2	2	2	2	-1	0	0	0	2	2	0	2	2	0	0	0	0	0	2	0	0	-1	-1	2	2	2	0	2	0	0	0	0	2	2	0	2	0	2	2	2	0	0	0	2	2	0	2	0	0	0	2	0	0	0	2	0	2	2	2	2	0	2	2	0	0	0	0	-1	0	0	2	2	2	2	0	0	0	2	2	2	2	2	2	2	0	0	0	2	0	2	2	0	2	0	0	2	0	2	0	2	0	2	0	2	2	2	2	0	2	0	2	2	0	2	0	0	2	-1	2	2	0	0	2	2	0	0	2	2	2	2	0	2	0	0	0	2	0	0	0	2	2	0	0	0	2	2	2	2	-1	-1	0	2	2	0	0	2	2	2	2	2	2	2	0
Bin_5_27823314	2	0	0	2	0	2	0	0	0	2	2	0	2	0	2	0	0	0	2	0	-1	2	2	2	2	2	2	2	2	0	2	2	2	2	2	2	0	2	0	2	2	0	2	2	2	2	0	2	2	2	0	2	0	2	0	2	2	2	2	2	0	2	2	2	2	2	2	-1	0	0	0	2	2	0	2	2	0	0	0	0	0	2	0	0	-1	-1	2	2	2	0	2	0	0	0	0	2	2	0	2	0	2	2	2	0	0	0	2	2	0	2	0	0	0	2	0	0	0	2	0	2	2	2	2	0	2	2	0	0	0	0	-1	0	0	2	2	2	2	0	0	0	2	2	2	2	2	2	2	0	0	0	2	0	2	2	0	2	0	0	2	0	2	0	2	0	2	0	2	2	2	2	0	2	0	2	2	0	2	0	0	2	-1	2	2	0	0	2	2	0	0	2	2	2	2	0	2	0	0	0	2	0	2	0	2	2	0	0	0	2	2	2	2	-1	-1	0	2	2	0	0	2	2	2	2	2	2	2	0
Bin_5_27992511	2	0	0	2	0	2	0	0	0	2	2	0	2	0	0	0	0	0	2	0	-1	2	2	2	2	2	2	2	2	0	2	0	2	2	2	2	0	2	0	2	2	0	2	2	2	2	0	2	2	2	0	2	0	2	0	2	2	2	2	2	0	2	2	2	2	2	2	-1	0	0	0	2	2	0	2	2	0	0	0	0	0	2	0	0	-1	-1	2	2	2	0	2	0	0	0	0	2	2	0	2	0	2	2	2	0	0	0	2	2	0	2	0	0	0	2	0	0	0	2	0	2	2	2	2	0	2	2	0	0	0	0	-1	0	0	2	2	2	2	0	0	0	2	2	2	2	2	2	2	0	0	0	2	0	2	2	0	2	0	0	2	0	2	0	2	0	2	0	2	2	2	2	0	2	0	2	2	0	2	0	0	2	-1	2	2	0	0	2	2	0	0	2	2	2	2	0	2	0	0	0	2	0	2	0	2	2	0	0	0	2	2	2	2	-1	-1	0	2	2	0	0	2	2	2	2	2	2	2	0
Bin_5_28228158	2	0	0	2	0	2	0	0	0	2	2	0	2	0	0	0	0	0	2	0	-1	2	2	2	2	2	2	2	0	0	2	0	2	2	2	2	0	2	0	2	2	0	2	2	2	2	0	2	2	2	0	2	0	2	0	2	2	2	2	2	0	2	2	2	2	2	2	-1	0	0	0	2	2	0	2	2	0	0	0	0	0	2	0	0	-1	-1	2	2	2	0	2	0	0	0	0	2	2	0	2	0	2	2	2	0	0	0	2	2	0	2	0	0	0	2	0	0	0	2	0	2	2	2	2	0	2	2	0	0	0	0	-1	0	0	2	2	2	2	0	0	0	2	2	2	2	2	2	2	0	0	0	2	0	2	2	0	2	0	0	2	0	2	0	2	0	2	0	2	2	2	2	0	2	0	2	2	0	2	0	0	2	-1	2	2	0	0	2	2	0	0	2	2	2	2	0	2	0	0	0	2	0	2	0	2	2	0	0	0	2	2	2	2	-1	-1	0	2	2	0	0	2	2	2	2	2	2	2	0
Bin_5_28779672	2	0	0	2	0	2	0	0	0	2	2	0	2	0	0	0	0	0	2	0	-1	2	2	2	2	2	2	2	0	0	2	0	2	2	2	2	0	2	0	2	2	0	2	2	2	2	0	2	2	2	0	2	0	2	0	2	2	2	2	2	0	2	2	2	2	2	2	-1	0	0	0	2	2	0	2	2	0	0	0	2	0	2	0	0	-1	-1	2	2	2	0	2	0	0	2	0	2	2	0	2	0	2	2	2	0	0	0	2	2	0	2	0	0	0	2	0	0	0	2	0	2	2	2	2	0	2	2	0	0	0	0	-1	0	0	2	2	2	2	0	0	0	2	2	2	2	2	2	2	0	0	0	2	0	2	2	0	2	0	0	2	0	2	0	2	0	2	0	2	2	2	2	0	2	0	2	2	0	2	0	0	2	-1	2	2	0	0	2	2	0	0	2	2	2	2	0	2	0	0	0	2	0	2	0	2	2	0	0	0	2	2	2	2	-1	-1	0	2	2	0	0	2	2	2	2	2	2	2	0
Bin_5_29179073	2	0	0	2	0	2	0	0	0	2	2	0	2	0	0	0	0	0	2	0	-1	2	2	2	2	2	2	2	0	0	2	0	2	2	2	2	0	2	0	2	2	0	2	2	2	2	0	2	2	2	0	2	0	2	0	2	2	2	2	2	-1	2	2	2	2	2	2	-1	0	0	0	2	2	0	2	2	0	0	0	2	0	2	0	0	-1	-1	2	2	2	0	2	0	0	2	0	2	2	2	2	0	2	2	2	0	0	0	2	2	0	2	0	0	0	2	0	0	0	2	0	2	2	2	2	0	2	2	0	0	0	0	-1	0	0	2	2	2	2	0	0	0	2	2	2	2	2	2	2	0	0	0	2	0	2	2	0	2	0	0	2	0	2	0	2	0	2	0	2	2	2	2	0	2	0	2	2	0	2	0	0	2	-1	2	2	0	0	2	2	0	0	2	2	2	2	0	2	0	0	0	2	0	2	0	2	2	0	0	0	2	2	2	2	-1	-1	0	2	2	0	0	2	2	2	2	2	2	2	0
Bin_5_30223993	2	0	0	2	0	2	0	0	0	2	2	0	2	0	0	0	0	0	2	0	-1	2	2	2	2	2	2	2	0	0	2	0	2	2	2	2	0	2	0	2	2	0	2	2	2	2	0	2	2	2	0	2	0	2	0	2	2	2	2	2	-1	2	2	2	2	2	2	-1	0	0	0	2	2	0	2	2	0	0	0	2	0	2	0	0	-1	-1	2	2	2	0	2	0	0	2	0	2	2	2	2	0	0	2	2	0	0	0	2	2	0	2	0	0	0	2	0	0	0	2	0	2	2	2	2	0	2	2	0	0	0	0	-1	0	0	2	2	2	2	0	0	0	2	2	2	2	2	2	2	0	0	0	2	0	2	2	0	2	0	0	2	0	2	0	2	0	2	0	2	2	2	2	0	2	0	2	2	0	2	0	0	2	-1	2	2	0	0	2	2	0	0	2	2	2	2	0	2	0	0	0	2	0	2	0	2	2	0	0	0	2	2	2	2	-1	-1	0	2	2	0	0	2	2	2	2	2	2	2	0
Bin_5_31290093	2	0	0	2	0	2	0	0	0	2	2	0	2	0	0	0	0	0	2	0	-1	2	2	2	2	2	2	2	0	-1	2	0	2	2	2	2	0	2	0	2	2	0	2	2	2	2	0	2	2	2	2	0	0	2	0	2	2	2	2	2	-1	2	2	2	2	2	2	-1	0	2	0	2	2	0	2	2	0	0	0	2	0	-1	0	0	-1	-1	2	2	2	0	2	0	0	2	0	2	2	2	2	0	0	2	2	0	0	0	2	0	0	2	0	0	0	2	0	0	0	2	0	2	2	2	2	0	0	2	0	0	0	0	-1	0	0	2	2	2	2	0	0	0	2	2	2	2	2	2	2	0	0	0	2	0	2	2	0	2	0	0	2	0	2	0	2	0	2	0	2	2	2	2	0	2	0	2	2	0	2	0	0	2	-1	2	2	0	0	2	2	0	0	2	2	2	2	0	2	0	0	0	2	0	2	0	2	2	0	0	0	2	2	2	2	-1	-1	0	2	2	0	0	2	2	2	2	2	2	2	0
Bin_5_31511850	2	0	0	2	0	2	0	0	0	2	2	0	2	0	0	0	0	0	2	0	-1	2	2	2	2	2	2	2	0	-1	2	0	2	2	2	2	0	2	0	2	2	0	2	2	2	2	0	2	2	2	2	0	0	2	0	2	2	2	2	2	-1	2	2	2	2	2	2	-1	0	2	0	2	2	0	2	2	0	0	0	2	0	-1	0	0	-1	-1	2	2	2	0	2	0	0	2	0	2	2	2	2	0	0	2	2	0	0	0	2	0	0	2	0	0	0	2	0	0	0	2	0	2	2	-1	2	0	0	2	0	0	0	0	-1	0	0	-1	2	2	2	0	0	0	2	2	2	2	2	2	2	0	0	0	2	0	2	2	0	2	0	0	2	0	2	0	2	0	2	0	2	2	2	2	0	2	0	2	2	0	2	0	0	2	-1	2	2	0	0	2	2	0	0	2	2	2	2	0	2	0	0	0	2	0	2	0	2	2	0	0	0	2	2	2	2	-1	2	0	2	2	0	0	2	2	2	2	2	2	2	0
Bin_5_31865874	2	0	0	2	0	2	0	0	0	2	2	0	2	0	0	0	0	0	2	0	-1	2	2	2	2	2	2	2	0	-1	2	0	0	2	2	2	0	2	0	2	2	0	2	2	2	2	0	2	0	2	2	0	0	0	0	2	2	2	2	2	-1	0	2	0	2	0	0	-1	0	2	0	2	2	0	2	2	0	0	0	2	0	-1	0	0	-1	-1	2	2	2	0	2	0	0	2	0	2	2	2	2	0	0	2	2	0	0	0	2	0	0	2	0	0	0	2	0	0	0	2	0	2	2	-1	0	0	0	2	0	0	0	0	-1	0	0	-1	2	2	0	0	0	0	2	2	2	2	2	2	2	0	0	0	2	0	2	2	0	2	0	0	2	0	2	0	2	0	2	0	2	2	2	2	0	2	0	2	2	0	2	0	0	2	-1	2	2	0	0	2	2	0	0	0	2	2	2	0	2	0	0	0	2	0	2	0	0	2	0	0	0	2	2	0	2	-1	2	0	2	2	0	0	2	0	2	2	2	2	2	0
Bin_5_32451279	2	0	0	2	0	2	0	0	0	2	2	0	2	0	0	0	0	0	2	0	-1	2	2	2	2	2	2	2	0	-1	2	0	0	2	2	2	0	2	0	2	2	0	0	2	2	2	0	2	0	2	2	0	0	0	0	2	2	2	2	2	0	0	2	0	2	0	0	-1	0	2	2	2	2	0	2	2	0	0	0	2	0	-1	0	0	-1	-1	2	2	2	0	2	0	0	2	0	2	2	2	2	0	0	2	2	0	0	0	2	0	0	2	0	0	0	2	0	0	0	2	0	2	2	-1	0	0	0	2	0	0	0	0	-1	0	0	-1	2	2	0	0	0	0	2	2	2	2	2	2	2	0	0	0	2	0	2	2	0	2	0	0	2	0	2	0	2	2	2	0	2	2	2	2	0	2	0	2	2	0	2	0	0	2	-1	2	2	0	0	2	2	0	0	0	0	2	2	0	0	0	0	0	2	0	2	0	0	0	0	0	0	2	2	0	2	-1	2	0	2	2	0	0	2	0	2	2	2	2	2	0
Bin_5_33045943	2	0	0	2	0	2	0	0	0	2	2	2	0	0	0	0	0	0	2	0	-1	2	2	0	2	2	2	0	0	2	2	0	0	2	2	2	0	2	0	2	2	0	0	2	2	2	0	2	0	2	2	0	0	0	0	2	2	2	2	0	0	0	0	2	2	0	0	-1	0	2	2	0	2	0	2	2	0	0	0	2	0	-1	0	0	-1	-1	2	2	2	0	2	0	0	2	0	2	2	2	2	0	0	2	2	0	0	0	2	0	0	2	0	0	0	2	0	0	0	2	0	2	2	-1	0	0	2	2	0	0	2	0	-1	2	0	-1	2	0	0	0	0	0	0	2	2	2	2	0	2	0	0	0	2	0	2	0	0	2	0	0	2	2	2	0	0	2	2	0	2	2	2	2	0	2	0	2	2	0	2	0	0	2	-1	2	2	0	0	2	2	0	0	0	0	2	2	2	0	0	0	0	0	0	2	0	0	0	2	0	0	2	0	0	2	-1	2	0	2	2	0	0	2	0	2	2	2	2	2	0
Bin_5_33336585	2	0	0	2	0	2	0	0	0	2	2	2	0	0	0	0	0	0	2	0	-1	2	2	0	2	2	2	0	0	2	2	0	0	2	2	2	0	2	0	2	2	0	0	0	2	2	0	2	0	2	2	0	0	0	0	2	2	2	2	0	0	0	0	2	2	0	0	-1	0	2	2	0	2	0	2	2	0	0	0	2	0	-1	0	0	-1	-1	2	2	2	0	2	0	0	2	0	2	2	2	2	0	0	2	2	0	0	0	2	0	0	2	0	0	0	2	0	0	0	2	0	2	2	-1	0	0	2	2	0	0	2	0	-1	2	0	-1	2	0	0	0	0	0	0	2	2	2	2	0	2	0	0	2	2	0	2	0	0	2	0	0	2	2	2	0	0	2	2	0	2	2	2	2	0	2	0	2	2	0	2	0	0	2	-1	0	2	0	0	2	2	0	0	0	0	2	2	2	0	0	0	0	0	0	2	0	0	0	2	0	0	2	0	0	2	-1	2	0	2	2	0	0	-1	0	2	2	2	2	2	0
Bin_5_33635440	2	0	0	2	0	2	0	0	0	2	2	2	0	0	0	0	0	0	2	0	-1	2	2	0	2	2	2	0	0	2	2	0	0	2	2	2	0	2	0	2	2	0	0	0	2	2	0	2	0	2	2	0	0	0	0	2	2	2	2	0	0	0	0	2	2	0	0	-1	0	2	2	0	2	0	2	2	0	0	0	2	0	-1	0	0	-1	-1	2	2	2	0	2	0	0	2	0	2	2	2	2	0	0	2	2	0	0	0	2	0	0	2	0	0	0	2	0	0	0	2	0	2	2	-1	0	2	2	2	0	0	2	0	-1	2	0	-1	2	0	0	0	0	0	0	2	2	2	2	0	2	0	0	2	2	0	2	0	0	2	0	0	2	2	2	0	0	2	2	0	2	2	2	2	0	2	0	2	2	0	2	0	0	2	-1	0	2	0	0	2	2	0	0	0	0	2	2	2	0	0	0	0	0	0	2	0	0	0	2	0	0	2	0	0	2	-1	2	0	2	2	0	0	-1	0	2	2	2	2	2	0
Bin_5_33900480	2	0	0	2	0	2	0	0	0	2	2	2	0	0	0	0	0	0	2	0	-1	2	2	0	2	2	2	0	0	2	2	0	0	2	2	2	0	2	0	2	2	0	0	0	2	2	0	2	0	2	2	0	0	0	0	2	2	2	2	0	0	0	0	2	2	0	0	-1	0	2	2	0	2	0	2	2	0	0	0	2	0	-1	0	0	-1	-1	2	2	2	0	2	0	0	2	0	2	2	2	2	0	0	2	2	0	0	0	2	0	0	2	0	0	0	2	0	0	0	2	0	2	2	2	0	2	2	2	0	0	2	0	-1	2	0	-1	2	0	0	0	0	0	0	2	2	2	2	0	2	0	0	2	2	0	2	0	0	2	0	0	2	2	2	0	0	2	2	0	2	2	2	2	0	2	0	2	2	0	2	0	0	2	-1	0	2	0	0	2	2	0	0	0	0	2	2	2	0	0	0	0	0	0	2	0	0	0	2	0	0	2	0	0	2	-1	2	0	2	2	0	0	-1	0	2	2	2	2	2	0
Bin_5_34086730	2	0	0	2	0	2	0	0	2	2	2	2	0	2	0	0	0	0	2	0	-1	2	2	0	2	2	2	0	0	2	2	0	0	2	2	2	0	2	0	2	2	0	0	2	2	2	0	2	0	2	2	0	0	2	0	2	2	2	2	0	0	0	2	2	2	0	0	-1	0	2	2	0	2	0	2	2	0	0	0	2	0	-1	0	0	2	-1	2	2	2	0	2	0	0	2	0	2	2	2	2	0	0	2	2	0	0	0	2	0	0	2	2	0	0	2	0	2	0	2	0	2	2	2	0	2	2	2	0	0	2	0	2	2	2	-1	2	0	0	0	0	0	0	2	2	2	0	0	2	0	0	2	2	0	2	0	0	2	0	2	2	2	2	0	0	2	2	2	2	2	2	2	0	2	0	2	2	0	2	0	2	2	2	2	2	0	0	2	2	0	0	0	0	2	2	2	0	0	0	2	0	0	2	0	0	0	2	2	0	2	0	0	2	-1	2	0	2	2	0	0	-1	0	2	2	2	2	2	0
Bin_5_34296665	2	0	0	2	0	2	0	0	2	2	2	2	0	2	0	0	0	0	2	0	-1	2	2	0	2	0	2	0	0	2	2	0	0	2	2	0	0	2	0	2	2	0	0	2	2	2	0	2	0	2	2	0	0	2	0	2	2	2	2	0	0	0	2	2	2	0	0	-1	0	2	2	0	2	0	2	2	0	0	0	2	0	-1	0	0	2	-1	0	2	2	0	2	0	0	2	0	2	2	2	0	0	0	2	2	0	2	0	2	0	0	2	2	0	0	2	0	2	0	2	0	2	0	2	0	2	2	2	0	0	2	0	2	0	2	-1	2	0	0	0	0	0	0	2	2	2	0	0	2	0	0	2	2	0	2	0	0	2	0	2	2	2	2	0	0	2	2	2	2	2	2	2	0	2	0	2	2	0	2	0	2	2	2	2	2	0	0	2	2	0	0	0	0	2	0	2	0	0	0	2	0	0	2	0	0	0	2	2	0	2	0	0	2	-1	2	0	2	2	0	0	-1	0	2	2	2	2	2	0
Bin_5_34409014	2	0	0	2	0	2	0	0	2	2	0	2	0	2	0	0	0	0	2	0	-1	2	2	0	2	0	2	0	0	2	2	0	0	2	2	0	0	2	0	2	2	0	0	2	2	2	0	2	0	2	2	0	0	2	0	2	2	2	2	0	0	0	2	2	2	0	0	-1	0	2	2	0	2	0	2	2	0	0	0	2	0	-1	0	0	2	-1	0	2	2	0	2	0	0	2	0	2	2	2	0	0	0	2	2	0	2	0	2	0	0	2	2	0	0	2	0	2	0	2	0	2	0	2	0	2	2	2	0	0	2	0	2	0	2	-1	2	0	0	0	0	0	0	2	2	2	0	0	2	0	0	2	2	0	2	0	0	2	0	2	2	2	2	0	0	2	2	2	2	2	2	2	0	2	0	2	2	0	2	0	2	2	2	2	2	0	0	2	2	0	0	0	0	2	0	2	0	0	0	2	0	0	2	0	0	0	2	2	0	2	0	0	2	0	2	0	2	2	0	0	-1	0	2	2	2	2	2	0
Bin_5_34443104	2	0	0	2	0	2	0	0	2	2	0	2	0	2	0	0	0	0	2	0	-1	2	2	0	2	0	2	0	0	2	2	0	0	2	2	0	0	2	0	2	2	0	0	2	2	2	0	2	0	2	2	0	0	2	0	2	2	2	2	0	0	0	2	2	2	0	0	-1	0	2	2	0	2	0	2	2	0	2	0	2	0	-1	0	0	2	-1	0	2	2	0	2	0	0	2	0	2	2	2	0	0	0	2	2	0	2	0	2	0	0	2	2	0	0	2	0	2	0	2	0	2	0	2	0	2	2	2	0	0	2	0	2	0	2	-1	2	0	0	0	0	0	0	2	2	2	0	0	2	0	0	2	2	0	2	2	0	2	0	2	2	2	2	0	0	2	2	2	2	2	2	2	0	2	0	2	2	0	2	0	2	2	2	2	2	0	0	2	2	0	0	0	0	2	0	2	0	0	0	2	0	2	2	0	0	0	2	2	0	2	0	0	2	0	2	0	2	2	0	0	-1	0	2	2	2	2	2	0
Bin_5_34564594	2	0	0	2	0	2	0	0	2	2	0	2	0	2	0	0	0	0	2	0	-1	2	2	0	2	0	2	0	0	2	2	0	0	2	2	0	0	2	0	2	2	0	0	2	2	2	0	2	0	2	2	0	0	2	0	2	2	2	2	0	0	0	2	2	2	0	0	-1	0	2	2	0	2	0	2	2	0	2	0	2	0	-1	0	0	2	-1	0	2	2	2	2	0	0	2	0	2	2	2	0	0	0	2	2	0	2	0	2	0	0	2	2	0	0	2	0	2	0	2	0	2	0	2	0	2	2	2	0	0	2	0	2	0	2	-1	2	0	0	0	0	0	0	2	2	2	0	0	2	0	0	2	2	0	2	2	0	2	0	2	2	2	2	0	0	2	2	2	2	2	2	2	0	2	0	2	2	0	2	0	2	2	2	2	2	0	0	2	2	0	0	0	0	2	0	2	0	0	0	2	0	2	2	0	0	0	2	2	0	2	0	0	2	0	2	0	2	2	0	0	-1	0	2	2	2	2	2	0
Bin_5_34686911	2	0	0	2	0	2	0	0	2	2	0	2	0	2	0	0	0	0	2	0	-1	2	2	0	0	0	2	0	0	2	2	0	0	2	2	0	0	2	0	2	2	0	0	2	2	2	0	2	0	2	2	0	0	2	0	2	2	2	2	0	0	0	2	2	2	0	0	-1	0	2	2	0	2	0	2	2	0	2	0	2	0	-1	0	0	2	-1	0	2	2	2	2	0	0	2	0	2	2	2	0	0	0	2	2	0	2	0	2	0	0	2	2	0	0	2	0	2	0	2	0	2	0	2	0	2	2	2	0	0	2	0	2	0	2	-1	2	0	0	0	0	0	0	2	2	2	0	0	2	0	0	2	2	0	2	2	0	2	0	2	2	2	2	0	0	2	2	2	2	2	2	2	0	2	0	2	2	0	2	0	2	2	2	2	2	0	0	2	2	0	0	0	0	2	0	2	0	0	0	2	0	2	2	2	0	0	2	2	0	2	0	0	2	0	2	0	2	2	0	0	-1	0	0	2	2	2	2	0
Bin_5_34811744	2	0	0	2	0	2	0	0	2	2	0	2	0	2	0	0	0	0	2	0	-1	2	2	0	0	0	2	0	0	2	2	0	0	2	2	0	0	2	0	2	2	0	0	2	2	2	0	2	0	2	2	0	0	2	0	2	2	2	2	0	0	0	2	2	2	0	0	-1	0	2	2	0	2	0	2	2	0	2	0	2	0	-1	0	0	2	-1	0	2	2	2	2	0	0	2	0	2	2	2	0	0	0	2	2	0	2	0	2	0	0	2	2	0	0	2	0	2	0	2	0	2	0	2	0	2	2	2	0	0	2	0	2	0	2	-1	2	0	0	0	2	0	0	2	2	2	0	0	2	0	0	2	2	0	2	2	0	2	0	2	2	2	2	0	0	2	2	2	2	2	2	2	0	2	0	2	2	0	2	0	2	2	2	2	2	0	0	2	2	0	0	0	0	2	0	2	0	0	0	2	0	2	2	2	0	0	2	2	0	2	0	0	2	0	2	0	2	2	0	0	-1	0	0	2	2	2	2	0
Bin_5_35020919	2	0	0	2	0	2	0	0	2	2	0	2	0	2	0	0	0	0	2	0	-1	2	2	0	0	0	2	0	0	2	2	0	0	2	2	0	0	2	0	2	2	0	0	2	2	2	0	2	0	2	2	0	0	2	0	2	2	2	2	0	0	0	2	2	2	0	0	-1	0	2	2	0	2	0	2	2	0	2	0	2	0	-1	0	0	2	-1	0	2	2	2	2	0	0	2	0	2	2	2	0	0	0	2	2	0	2	0	2	0	0	0	2	0	0	2	0	2	0	2	0	2	0	2	0	2	2	2	0	0	2	0	2	0	2	-1	2	0	0	0	2	0	0	2	2	2	0	0	2	0	0	2	2	0	2	2	0	2	0	2	2	2	2	0	0	2	2	2	2	2	2	2	0	2	0	2	2	0	2	0	2	2	2	2	2	0	0	2	2	0	0	0	0	2	0	2	0	0	0	2	0	2	2	2	0	0	2	2	0	2	0	0	2	0	2	0	2	2	2	0	-1	0	0	2	2	2	2	0
Bin_5_35222589	2	0	0	2	0	2	0	0	2	2	0	2	0	2	0	0	0	0	2	0	-1	2	2	0	0	0	2	0	0	2	2	0	0	2	2	0	0	2	0	2	2	0	0	2	2	2	0	0	0	2	2	0	0	2	0	2	2	0	2	0	0	0	2	2	2	0	0	-1	2	2	2	0	2	0	2	2	0	2	0	2	0	-1	0	0	2	-1	0	2	2	2	2	0	0	2	0	2	2	2	0	0	0	2	2	0	2	0	2	0	0	0	2	0	0	2	0	2	0	2	0	2	0	2	0	2	2	2	0	0	2	0	2	2	2	-1	2	0	0	0	2	0	2	2	2	2	0	0	2	0	0	2	2	0	2	2	0	2	0	2	2	2	2	0	0	2	2	2	2	2	2	2	0	2	0	2	2	0	2	0	2	2	2	2	2	0	0	2	2	0	0	0	0	2	0	2	0	0	0	2	0	2	2	2	0	0	2	2	0	2	0	0	2	0	2	0	2	2	2	2	-1	0	0	2	2	2	2	0
Bin_5_35360415	2	0	0	2	0	2	0	0	2	2	0	2	0	2	0	0	0	0	2	0	-1	2	2	0	0	0	2	0	0	2	2	0	0	2	2	0	0	2	0	2	2	0	0	2	2	2	0	0	0	2	2	0	0	2	0	2	2	0	2	0	0	0	2	2	2	0	0	-1	2	2	2	0	2	0	2	2	0	2	0	2	0	-1	0	0	2	-1	0	2	2	2	2	0	0	2	0	2	2	2	0	0	0	2	2	0	2	0	2	0	0	0	2	0	0	2	0	2	0	2	0	2	0	2	0	2	2	2	0	0	2	0	2	2	2	2	2	0	0	0	2	0	2	2	2	2	0	0	2	0	0	2	2	0	2	2	0	2	0	2	2	2	2	0	0	2	2	2	2	2	2	2	0	2	0	2	2	0	2	0	2	2	2	2	2	0	0	2	2	0	0	0	0	2	0	2	0	0	0	2	0	2	2	2	0	0	2	2	0	2	0	0	2	0	2	0	2	2	2	2	-1	0	0	2	2	2	2	0
Bin_5_35454656	2	0	0	2	0	2	0	0	2	2	0	2	0	2	0	0	0	0	2	0	-1	2	2	0	0	0	2	0	0	2	2	0	0	2	2	0	0	2	0	2	2	0	0	2	2	2	0	0	0	2	2	0	0	2	0	2	2	0	2	0	0	0	2	2	2	0	0	-1	2	2	2	0	2	0	2	2	0	0	0	2	0	-1	0	0	2	-1	0	2	2	2	0	0	0	2	0	2	2	2	0	0	0	2	2	0	2	0	2	0	0	0	2	0	0	2	0	2	0	2	0	2	0	2	0	2	2	2	0	0	2	0	2	2	2	2	2	0	0	0	2	0	2	2	2	2	0	0	2	0	0	2	2	0	2	2	0	2	0	2	2	2	2	0	0	2	2	2	2	2	2	2	0	2	0	2	2	0	2	0	2	2	2	2	2	0	0	2	2	0	0	0	0	2	0	2	0	0	0	2	0	2	2	2	0	0	2	2	0	2	0	0	2	0	2	0	2	2	2	2	-1	0	0	2	2	2	2	0
Bin_5_35541898	2	0	0	2	0	2	0	0	2	2	0	2	0	2	0	0	0	0	2	0	-1	2	2	0	0	0	2	0	0	2	2	0	0	2	2	0	0	2	0	2	2	0	0	2	2	2	0	0	0	2	2	0	0	2	0	2	2	0	2	0	0	0	2	2	2	0	0	-1	2	2	2	0	2	0	2	2	0	0	0	2	0	-1	0	0	2	-1	0	2	2	2	0	0	0	2	0	2	2	2	0	0	0	2	2	0	2	0	2	0	0	0	2	0	0	2	0	2	0	2	0	2	0	2	0	2	2	2	0	0	2	0	2	2	2	2	2	0	0	0	2	0	2	2	2	2	0	0	2	0	0	2	2	0	2	2	0	2	0	2	2	2	2	0	0	2	2	2	2	2	2	2	0	2	0	2	2	0	2	0	2	2	2	2	2	0	0	2	2	0	0	0	0	2	0	2	0	0	0	2	0	2	0	2	0	0	2	2	0	2	0	0	2	0	2	0	2	2	2	2	-1	0	0	2	2	2	2	0
Bin_5_35640827	2	0	0	2	0	2	0	0	2	2	0	2	0	2	0	0	0	0	2	0	-1	2	2	0	0	0	2	0	0	2	2	0	0	2	2	0	0	2	0	2	2	0	0	2	2	2	0	0	0	2	2	0	0	2	0	2	2	0	2	0	0	0	2	2	2	0	0	2	2	2	2	0	2	0	2	2	0	0	0	2	0	-1	0	0	2	-1	0	2	2	2	0	0	0	2	0	2	2	2	0	0	0	2	2	0	2	0	2	0	0	0	2	0	0	2	0	2	0	2	0	2	0	2	0	2	2	2	0	0	2	0	2	2	2	2	2	0	0	0	2	0	2	2	2	2	0	0	2	0	0	2	2	0	2	2	0	2	0	2	2	2	2	0	0	2	2	2	2	2	2	2	0	2	0	2	2	0	2	0	2	2	2	2	2	0	0	2	2	0	0	0	0	2	0	2	0	0	0	2	0	2	0	2	0	0	2	2	0	2	0	0	2	0	2	0	2	2	2	2	-1	0	0	2	2	2	2	0
Bin_5_35858379	2	0	0	2	0	2	0	0	2	2	2	2	0	2	0	0	0	0	2	0	-1	2	2	0	0	0	2	0	0	2	2	0	0	2	2	0	0	2	0	2	2	0	0	2	2	2	0	0	0	2	2	0	0	2	0	2	2	0	2	0	0	0	2	2	2	0	0	2	2	2	2	0	2	0	2	2	0	0	0	2	0	-1	0	0	2	-1	0	2	2	2	0	0	0	2	0	2	2	0	0	0	0	2	2	0	2	0	2	0	0	0	2	0	0	2	0	2	0	2	0	2	0	2	0	2	2	2	0	0	2	0	2	2	2	2	2	0	0	0	2	2	2	2	2	2	0	0	2	0	0	2	2	0	2	2	0	2	0	2	2	2	2	0	0	2	2	2	2	2	2	2	0	2	0	2	2	0	2	0	2	2	2	2	2	0	0	2	2	0	0	0	0	2	0	2	0	0	0	2	0	2	0	2	0	0	2	2	0	2	0	0	2	0	2	0	2	2	2	2	-1	0	0	2	2	2	2	0
Bin_5_36109901	2	0	0	2	0	2	0	0	2	2	2	2	0	2	2	2	0	0	2	0	-1	2	2	0	0	0	2	0	0	2	2	0	2	2	2	0	0	2	0	2	2	0	0	2	2	2	0	0	2	2	2	0	0	2	0	2	2	0	2	2	0	0	2	2	2	0	0	2	2	0	2	0	2	0	2	2	0	0	2	0	0	-1	-1	0	2	-1	0	2	2	2	0	2	2	2	0	2	0	0	0	0	0	2	2	0	2	0	2	2	0	0	2	0	0	2	2	2	0	2	0	2	0	2	2	2	2	2	0	0	2	2	2	2	2	2	2	0	0	0	2	2	2	2	2	2	0	0	2	0	0	2	2	0	2	2	0	2	0	2	2	2	2	0	0	2	2	2	2	2	2	2	0	2	0	2	2	0	2	0	2	2	2	2	2	0	0	2	2	0	0	2	0	2	0	2	0	0	0	2	0	2	0	2	0	0	2	2	0	2	0	0	2	0	2	0	2	2	2	2	2	0	0	2	2	2	0	0
Bin_5_36423689	2	0	0	2	0	2	0	0	2	2	2	2	0	2	2	2	0	0	2	0	-1	2	2	0	0	0	2	0	0	2	2	0	2	2	2	0	0	2	0	2	2	0	0	2	2	2	0	0	2	2	2	0	0	2	0	2	2	0	2	2	0	0	2	2	2	0	0	2	2	0	2	0	2	0	2	2	0	0	2	0	0	-1	-1	0	2	-1	0	2	2	2	0	2	2	2	0	2	0	0	0	0	0	2	2	0	2	0	2	2	0	0	2	0	0	2	2	2	0	2	0	2	0	2	2	2	2	2	0	0	2	2	2	2	2	2	2	0	0	0	2	2	2	2	2	2	0	0	2	0	0	2	2	0	2	2	0	2	0	2	2	2	2	0	0	2	2	2	2	2	2	2	0	2	0	2	2	0	2	0	2	2	2	2	2	0	0	2	2	0	0	2	0	2	0	2	0	0	0	2	0	0	0	2	0	0	2	2	0	2	0	0	2	0	2	0	2	2	2	2	2	0	0	2	2	2	0	0
Bin_5_36843878	2	0	0	2	0	2	0	0	2	2	2	2	0	2	2	2	0	2	2	0	-1	2	2	0	0	2	2	0	0	2	2	0	2	2	2	0	0	2	0	2	2	0	2	2	2	2	2	2	2	2	2	0	0	2	0	2	2	0	2	2	0	0	2	2	2	2	2	2	2	0	2	0	2	0	2	2	0	0	2	0	2	-1	-1	2	2	-1	2	0	2	2	0	2	2	2	2	0	0	0	0	0	0	2	2	0	2	0	2	2	2	0	2	0	0	2	2	2	0	2	0	2	0	2	2	2	2	2	0	0	2	2	2	2	2	2	2	2	0	0	2	2	2	2	0	2	0	0	2	2	2	2	2	0	2	2	2	2	2	2	2	2	2	0	0	2	2	2	2	2	2	2	2	2	0	2	2	0	2	2	2	2	2	2	2	0	0	2	2	0	0	2	2	2	0	2	0	2	2	2	2	0	2	2	0	2	2	2	2	2	2	0	0	0	-1	0	2	2	2	2	2	0	0	2	2	0	0	0
Bin_5_37074854	2	0	0	2	0	2	0	0	2	2	2	2	0	2	2	2	0	2	2	0	-1	2	2	0	0	2	2	0	0	2	2	0	2	2	2	0	0	2	0	2	2	0	2	2	2	2	2	2	2	2	2	0	0	2	0	2	2	0	2	2	0	0	2	2	2	2	2	2	2	0	2	0	2	0	2	2	0	0	2	0	2	-1	-1	2	2	-1	2	0	2	2	0	2	2	2	2	0	0	0	0	0	0	2	2	0	2	0	2	2	2	0	2	0	0	2	2	2	0	2	0	2	0	2	2	2	2	2	0	0	2	2	2	2	2	0	2	2	0	0	0	2	2	2	0	2	0	0	2	2	2	2	2	0	2	2	2	2	2	2	2	2	2	0	0	2	2	2	2	2	2	2	2	2	0	2	2	0	2	2	2	2	2	2	2	0	0	2	2	0	0	2	2	2	2	2	0	2	2	2	2	0	2	2	0	2	2	2	2	2	2	0	0	0	-1	0	2	2	2	2	2	0	0	2	2	0	0	0
Bin_5_37114510	2	0	0	2	0	2	0	0	2	2	2	2	0	2	2	2	0	2	2	0	-1	2	2	0	0	2	2	0	0	2	2	0	2	2	2	2	0	0	0	2	2	2	2	2	2	2	2	2	2	2	2	0	0	2	2	2	2	0	2	2	0	0	2	2	2	2	2	2	2	0	2	0	2	0	2	2	0	0	2	0	2	-1	-1	2	2	2	2	0	2	2	0	2	2	2	2	0	0	0	2	0	0	2	2	2	2	0	2	2	2	0	2	0	0	2	2	2	0	2	0	2	2	0	2	2	2	2	0	0	2	2	2	2	2	0	2	2	0	0	0	2	2	2	0	2	0	0	2	2	2	2	2	0	2	2	2	2	2	2	2	2	2	0	0	2	2	2	2	2	2	2	2	2	0	2	2	0	2	2	2	2	2	2	2	2	0	2	2	0	2	2	2	2	2	2	0	2	2	2	2	0	2	2	0	2	2	2	2	2	2	0	0	0	-1	0	2	2	2	2	2	0	0	2	2	0	0	0
Bin_5_37252454	2	0	0	2	0	2	0	0	2	2	2	2	0	2	2	2	0	2	2	0	-1	2	2	0	0	2	2	0	0	2	2	0	2	2	2	2	0	0	0	2	2	2	2	2	2	2	2	2	2	2	2	0	0	2	2	2	2	0	2	2	0	0	2	2	2	2	2	2	2	0	2	0	2	0	2	2	0	0	2	0	2	-1	-1	2	2	2	2	0	2	2	0	2	2	2	2	0	0	0	2	0	0	2	2	2	2	0	2	2	2	0	2	0	0	2	2	2	0	2	0	2	2	0	2	2	2	2	0	0	2	2	2	2	2	0	2	2	0	0	0	2	2	2	0	2	0	0	2	2	2	2	2	0	2	2	2	2	2	2	2	2	2	0	0	2	2	2	2	2	2	2	0	2	0	2	2	0	2	2	2	2	2	2	2	2	0	2	2	0	2	2	2	2	2	2	0	2	2	2	2	0	2	2	0	2	2	2	2	2	2	0	0	0	-1	0	2	2	2	2	2	0	0	2	2	0	0	0
Bin_5_37435708	2	0	0	2	0	2	0	2	2	2	2	2	0	2	2	2	0	2	2	0	-1	2	2	0	0	2	2	0	0	2	2	0	2	2	2	2	0	0	0	2	2	2	2	2	2	2	2	2	2	2	2	0	0	2	2	2	2	0	2	2	0	0	2	2	2	2	2	2	2	0	2	0	2	0	2	2	0	0	2	0	2	-1	-1	2	2	2	2	0	2	2	0	2	2	2	2	0	0	0	2	0	0	2	2	2	2	0	2	2	2	0	2	0	0	2	2	2	0	2	0	2	2	0	2	2	2	2	2	0	2	2	2	2	2	0	2	2	0	0	0	2	2	2	0	2	0	0	2	2	2	2	2	0	2	2	2	2	2	2	2	2	2	0	0	2	2	2	2	2	2	2	0	2	0	2	2	0	2	2	2	2	2	2	2	2	0	2	2	0	2	2	2	2	2	2	0	2	2	2	2	0	2	2	0	2	2	2	2	2	2	0	0	0	-1	0	2	2	2	2	2	0	0	2	2	0	0	0
Bin_5_37527938	2	0	0	2	0	2	0	2	2	2	2	2	0	2	2	2	0	2	2	0	-1	2	2	0	0	2	2	0	0	2	2	0	2	2	2	2	0	0	0	2	2	2	2	2	2	2	2	2	2	2	2	0	0	2	2	2	2	2	2	2	0	0	2	2	2	2	2	2	2	0	2	0	2	0	2	2	0	0	2	0	2	-1	-1	2	2	2	2	0	2	2	0	2	2	2	2	0	0	0	2	0	0	2	2	2	2	0	2	2	2	0	2	0	0	2	2	2	0	2	0	2	2	0	2	2	2	2	2	0	2	2	2	2	2	0	2	2	0	0	0	2	2	2	0	2	0	0	2	2	2	2	2	0	2	2	2	2	2	2	2	2	2	0	0	2	2	2	2	2	2	2	0	2	0	2	2	0	2	2	2	2	2	2	2	2	0	2	2	0	2	2	2	2	2	2	0	2	2	2	2	0	2	2	0	2	2	2	2	2	2	0	0	0	-1	0	2	2	2	2	2	0	0	2	2	0	0	0
Bin_5_37655177	2	0	0	2	0	2	0	2	2	2	2	2	0	2	2	2	0	2	2	2	-1	2	2	0	0	2	2	0	2	2	2	0	2	2	2	2	0	2	0	2	2	2	2	2	2	2	2	2	2	2	2	0	0	2	2	2	2	2	2	2	2	0	2	2	2	2	2	2	2	2	2	2	2	0	2	2	2	0	2	0	2	-1	-1	2	2	2	2	0	2	2	0	2	2	2	2	0	0	0	2	2	0	2	2	2	2	0	2	2	2	2	2	2	0	2	2	2	0	2	0	2	2	0	2	2	2	2	2	0	2	2	2	2	2	2	2	2	0	0	2	2	2	2	0	2	0	2	2	2	2	2	2	0	2	2	2	2	2	2	2	2	2	0	2	2	2	2	2	2	2	2	2	2	0	2	2	0	2	2	2	2	2	2	2	2	0	2	2	2	2	2	2	2	2	2	0	2	2	2	2	0	2	2	0	2	2	2	2	2	2	0	0	2	-1	2	2	2	2	2	2	0	2	2	2	0	0	2
Bin_5_37959016	2	0	0	2	0	2	0	2	2	2	2	2	0	2	2	2	0	2	2	2	-1	2	2	0	0	2	2	0	2	2	2	0	2	2	2	2	0	2	0	2	2	2	2	2	2	2	2	2	2	2	2	0	0	2	2	2	2	2	2	2	2	0	2	2	2	2	2	2	2	2	2	2	2	0	2	2	2	0	2	0	2	-1	-1	2	2	2	2	0	2	2	0	2	2	2	2	0	0	0	2	2	0	2	2	2	2	0	2	2	2	2	2	2	0	2	2	2	0	2	0	2	2	0	2	2	2	2	2	0	2	2	2	2	2	2	2	2	2	0	2	2	2	2	0	2	0	2	2	2	2	2	2	0	2	2	2	2	2	2	2	2	2	0	2	2	2	2	2	2	2	2	2	2	0	2	2	0	2	2	2	2	2	2	2	2	0	2	2	2	2	2	2	2	2	2	0	2	2	2	2	0	2	2	0	2	2	2	2	2	2	0	0	2	-1	2	2	2	2	2	2	0	2	2	2	0	0	2
Bin_5_38205122	2	0	0	2	0	2	0	2	2	2	2	2	0	2	2	2	0	2	2	2	-1	2	2	0	0	2	2	0	2	2	2	0	2	2	2	2	0	2	0	2	2	2	2	2	2	2	2	2	2	2	2	0	0	2	2	2	2	2	2	2	2	0	2	2	2	2	2	2	2	2	2	2	2	0	2	2	2	0	2	0	2	-1	-1	2	2	2	2	0	2	2	0	2	2	2	0	0	0	0	2	2	0	2	2	2	2	0	2	2	2	2	2	2	0	2	2	2	0	2	0	2	2	0	2	2	2	2	2	0	2	2	2	2	2	2	2	2	2	0	2	2	2	2	0	2	0	2	2	2	2	2	2	0	2	2	2	2	2	2	2	2	0	0	2	2	2	2	2	2	2	2	2	2	0	2	2	0	2	2	2	2	2	2	2	2	0	2	2	2	2	2	2	2	2	2	0	2	2	2	2	0	2	2	0	2	2	2	2	2	2	0	0	2	-1	2	2	2	2	2	2	0	2	2	2	0	0	2
Bin_5_38274638	2	0	0	0	0	0	0	2	2	2	0	0	0	2	2	2	0	2	2	2	-1	2	2	0	0	2	2	0	2	2	2	0	2	2	2	2	0	2	0	2	2	2	2	2	2	2	2	0	2	0	2	0	0	2	2	0	2	2	2	2	2	0	2	0	2	2	2	2	0	2	0	2	2	0	2	0	2	0	2	0	2	-1	-1	2	2	2	2	0	2	2	0	2	2	2	0	0	0	0	2	0	0	2	0	2	0	0	2	2	2	2	2	0	0	2	2	2	0	2	0	0	2	0	2	2	2	0	0	0	0	2	2	2	2	0	2	2	2	0	2	2	2	2	0	2	0	2	2	2	2	2	2	0	2	0	2	2	2	2	2	2	0	0	2	0	2	2	2	2	2	0	0	2	0	2	2	0	2	2	2	2	2	2	2	2	0	2	2	2	2	2	2	2	2	2	0	2	2	2	0	0	2	0	0	2	2	2	2	2	2	0	0	2	-1	0	2	2	0	0	2	0	2	2	2	0	0	0
Bin_5_38388250	2	0	0	0	0	0	0	2	2	2	0	0	0	2	2	2	0	2	2	2	-1	2	2	0	0	2	2	0	2	2	2	0	2	2	2	2	0	2	0	2	2	2	2	2	2	2	2	0	2	0	2	0	0	2	2	0	2	2	2	2	2	0	2	0	2	2	2	2	0	2	0	2	2	0	2	0	2	0	2	0	2	-1	-1	2	2	2	2	0	2	2	0	2	2	2	0	0	0	0	2	0	0	2	0	2	0	0	2	2	2	2	2	0	0	2	2	2	0	2	0	0	2	0	2	2	2	0	0	0	0	2	2	2	2	0	2	2	2	0	2	2	2	2	0	2	0	2	2	2	2	2	2	0	2	0	2	2	2	2	2	2	0	0	0	0	2	2	2	2	2	0	0	2	0	2	2	0	2	2	2	2	2	2	2	2	0	2	2	2	2	2	2	2	2	2	0	2	2	2	0	0	2	0	0	2	2	2	2	2	2	0	0	2	-1	0	2	2	0	0	2	0	2	2	2	0	0	0
Bin_5_38559676	2	0	0	0	0	0	0	2	2	2	0	0	0	2	2	2	0	2	2	2	-1	2	2	0	0	2	2	0	2	2	2	0	2	2	2	2	0	2	0	2	2	2	2	2	2	2	2	0	2	0	2	0	0	2	2	0	2	2	2	2	2	0	2	0	2	2	2	2	0	2	0	2	2	0	2	0	2	0	2	0	2	-1	-1	2	2	2	2	0	2	2	0	2	2	2	0	0	0	0	2	0	0	2	0	2	0	0	2	2	2	2	2	0	0	2	2	2	0	2	0	0	2	0	2	2	2	0	0	0	0	2	2	2	2	0	2	2	2	0	0	2	2	2	0	2	0	2	2	2	2	2	2	0	2	0	2	2	2	2	2	2	0	0	0	0	2	2	2	2	2	0	0	2	0	2	2	0	2	2	2	2	2	2	2	2	0	2	2	2	2	0	2	2	2	2	0	2	2	2	0	0	2	0	0	2	2	2	2	2	2	0	0	0	-1	0	2	2	0	0	2	0	2	2	2	0	0	0
Bin_5_38668289	2	0	0	2	0	0	0	2	2	2	0	0	0	2	2	2	0	2	2	2	-1	2	2	0	0	2	2	0	2	2	2	0	2	2	2	2	0	2	0	2	2	2	2	2	2	2	2	0	2	0	2	0	0	2	2	0	2	2	2	2	2	0	2	0	2	2	2	2	0	2	0	2	2	0	2	0	2	0	2	0	2	-1	-1	2	2	2	2	0	2	2	0	2	2	2	0	0	0	0	2	0	0	2	0	2	0	0	2	2	2	2	2	0	0	2	2	2	0	2	0	0	2	0	2	2	2	0	0	0	0	2	2	2	2	0	2	2	2	0	0	2	2	2	0	2	0	2	2	2	2	2	2	0	2	0	2	2	2	2	2	2	0	0	0	0	2	2	2	2	2	0	0	2	0	2	2	0	2	2	2	2	2	2	2	2	0	2	2	2	2	0	2	2	2	2	0	2	2	2	0	0	2	0	0	2	2	2	2	2	2	0	0	0	-1	0	2	2	0	0	2	0	2	2	2	0	0	0
Bin_5_38765725	2	0	0	2	0	0	0	2	2	2	0	0	0	2	2	2	0	2	2	2	-1	2	2	0	0	2	2	0	2	2	2	0	2	2	2	2	0	2	0	2	2	2	2	2	2	2	2	0	2	0	2	0	0	2	2	0	2	2	2	2	2	0	2	0	2	2	2	2	0	2	0	2	2	0	2	0	2	0	2	0	2	-1	2	2	2	2	2	0	2	2	0	2	2	2	0	0	0	0	2	0	0	2	0	2	0	0	2	2	2	2	2	0	0	2	2	2	0	2	0	0	2	0	2	2	2	0	0	0	0	2	2	2	2	0	2	2	2	0	0	2	2	2	0	2	0	2	2	2	2	2	2	0	2	0	2	2	2	2	2	2	0	0	0	0	2	2	2	2	2	0	0	2	0	2	2	0	2	2	2	2	2	2	2	2	0	2	2	2	2	0	2	2	2	2	0	2	2	2	0	0	2	0	0	2	2	2	2	2	2	0	0	0	-1	0	2	2	0	0	2	0	2	2	2	0	0	0
Bin_5_38866880	2	0	0	2	0	0	0	2	2	2	0	0	0	2	2	2	0	2	2	2	-1	2	2	0	0	2	2	0	2	2	2	0	2	2	2	2	0	2	0	2	2	2	2	2	2	2	2	0	2	0	2	0	0	2	2	0	2	2	2	2	2	0	2	0	2	2	2	2	0	2	0	2	2	0	2	0	2	0	0	0	2	-1	2	2	2	2	2	0	2	2	0	2	2	2	0	0	0	0	2	0	0	2	0	2	0	0	2	2	2	2	2	0	0	2	2	2	0	2	0	0	2	0	2	2	2	0	0	0	0	2	2	2	2	0	2	2	2	0	0	2	2	2	0	2	0	2	2	2	2	2	2	0	2	0	2	2	2	2	2	2	0	0	0	0	2	2	2	2	2	0	0	2	0	2	2	0	2	2	2	2	2	2	2	2	0	2	2	2	2	0	2	2	2	2	0	2	2	2	0	0	2	0	0	2	2	2	2	2	2	0	0	0	-1	0	2	2	0	0	2	0	2	2	2	0	0	0
Bin_5_39094587	2	0	0	2	0	0	2	2	2	2	0	0	2	2	2	2	0	2	2	2	-1	2	2	2	2	2	2	0	2	2	2	0	2	2	2	2	0	2	2	2	2	2	2	2	2	2	2	0	2	0	2	0	0	2	2	0	2	2	2	2	2	0	2	0	2	2	2	2	0	2	0	2	2	0	2	0	2	2	0	2	2	-1	2	2	2	2	2	0	2	2	2	2	2	2	0	2	0	0	2	0	0	2	0	2	0	2	2	2	2	2	2	0	0	2	2	2	0	2	0	0	2	0	2	2	2	0	0	0	0	2	2	2	2	0	2	2	2	0	0	2	2	2	0	2	2	2	2	2	2	2	2	0	2	0	2	2	2	2	2	2	0	0	0	0	2	2	2	2	2	0	0	2	0	2	2	2	2	2	2	2	2	2	2	2	0	2	2	2	2	0	2	2	2	2	0	2	2	2	0	0	2	0	0	2	2	2	2	2	2	0	0	0	-1	0	2	2	0	0	2	0	2	2	2	0	2	0
Bin_5_39511177	2	0	0	2	0	0	2	2	2	2	0	0	2	2	2	2	0	2	2	2	-1	2	2	2	2	2	2	0	2	2	2	0	2	2	2	2	0	2	2	2	2	2	2	2	2	2	2	0	2	0	2	0	0	2	2	0	2	2	2	2	0	0	2	0	2	2	2	2	0	2	0	2	2	0	2	0	2	2	0	2	2	-1	2	2	2	2	2	0	2	2	2	2	2	2	0	2	0	0	2	0	0	2	0	2	0	2	2	2	2	2	2	0	0	2	2	2	0	2	0	0	2	0	2	2	2	0	0	0	0	2	2	2	2	0	2	2	2	0	0	2	2	2	0	2	2	2	2	2	2	2	2	0	2	0	2	2	2	2	2	2	0	0	0	0	2	2	2	2	2	0	0	2	0	2	2	2	2	2	2	2	2	2	2	2	0	2	2	2	2	0	2	2	2	2	0	2	2	2	0	0	2	0	0	2	2	2	2	2	2	0	0	0	-1	0	2	2	0	0	2	0	2	2	2	0	2	0
Bin_5_40114022	2	0	0	2	0	0	2	2	2	2	0	0	2	2	2	2	0	2	2	2	-1	2	2	2	2	2	2	0	2	2	2	0	2	2	2	2	0	2	2	2	2	2	2	2	2	2	2	0	2	0	2	0	0	2	2	0	2	2	2	2	0	0	2	0	2	2	2	2	2	2	0	2	2	0	2	0	2	2	0	2	2	-1	2	2	2	2	2	0	2	2	2	2	2	2	0	2	0	0	2	0	0	2	0	2	0	2	2	2	2	2	2	0	0	2	2	2	0	2	0	0	2	0	2	2	2	0	0	0	0	0	2	2	2	0	2	2	2	0	0	2	2	2	0	2	2	2	2	2	2	2	2	0	2	0	2	2	2	2	2	2	0	0	0	0	2	2	2	2	2	0	0	2	0	2	2	2	2	2	2	2	2	2	2	2	0	2	2	2	2	0	2	2	2	2	0	2	2	2	0	0	2	0	0	2	2	2	2	2	2	0	0	0	-1	2	2	2	0	0	2	0	2	2	2	0	2	0
Bin_5_40702092	2	0	0	2	0	0	2	2	2	2	0	0	2	2	2	2	0	2	2	2	-1	2	2	2	2	2	2	0	2	2	2	0	2	2	2	2	0	2	2	2	2	2	2	2	2	2	2	0	2	0	2	0	0	2	2	0	2	2	2	2	0	0	2	0	2	2	2	2	2	2	0	2	2	0	2	0	2	2	0	2	2	-1	2	2	2	2	2	0	2	2	2	2	2	2	0	2	0	0	2	0	0	2	0	2	0	2	2	2	2	2	2	0	0	2	2	2	0	2	0	0	2	0	2	2	2	0	0	0	2	0	2	2	2	0	2	2	2	0	0	2	2	2	0	2	2	2	2	2	2	2	2	0	2	0	2	2	2	2	2	2	0	0	0	0	2	2	2	2	2	0	0	2	0	2	2	2	2	2	2	2	2	2	2	2	0	2	2	2	2	0	2	2	2	2	0	2	2	2	0	0	2	0	0	2	2	2	2	2	2	0	0	0	-1	2	2	2	0	0	2	0	2	2	2	0	2	0
Bin_5_41057393	2	0	0	2	0	0	2	2	2	2	0	0	2	2	2	2	0	2	2	2	-1	2	2	2	2	2	2	0	2	2	2	0	2	2	2	2	0	2	2	2	2	2	2	2	2	2	2	0	2	0	2	0	0	2	2	0	2	2	2	2	0	0	2	0	2	2	2	2	2	2	0	2	2	0	2	0	2	2	0	2	2	-1	2	2	2	2	2	0	2	2	2	2	2	2	0	2	0	0	2	0	0	2	0	2	0	2	2	2	2	2	2	0	0	2	0	2	0	2	0	0	2	0	2	2	2	0	0	0	2	0	2	2	2	0	2	2	2	0	0	2	2	2	0	2	2	2	2	2	2	2	2	0	2	0	2	2	2	2	2	2	0	0	0	0	2	2	2	2	2	0	0	2	0	2	2	2	2	2	2	2	2	2	2	2	0	2	2	2	2	0	2	2	2	2	0	2	2	2	0	0	2	0	0	2	2	2	2	2	2	0	0	0	-1	2	2	2	0	0	2	0	2	2	2	0	2	0
Bin_5_41572158	2	0	0	2	0	0	2	2	2	2	0	0	2	2	2	2	0	2	2	2	-1	2	2	2	2	2	2	0	2	2	2	0	2	2	2	2	0	2	2	2	2	2	2	2	2	2	2	0	2	0	2	0	0	2	2	0	2	2	2	2	0	0	2	0	2	2	2	2	2	2	0	2	2	0	2	0	2	2	0	2	2	-1	2	2	2	2	2	0	2	2	2	2	2	2	0	2	0	0	2	0	0	2	0	2	0	2	2	2	2	2	2	0	0	2	0	2	0	2	0	0	2	0	2	2	2	2	0	0	2	0	2	2	2	0	2	2	2	0	0	2	2	2	0	2	2	2	2	2	2	2	2	0	2	0	2	2	2	2	2	2	0	0	0	0	2	2	2	2	2	0	0	2	0	2	2	2	2	2	2	2	2	2	2	2	0	2	2	2	2	0	2	2	2	2	0	2	2	2	0	0	2	0	0	2	2	2	2	2	2	0	0	0	-1	2	2	2	0	0	2	0	2	2	2	0	2	0
Bin_6_1666137	2	0	2	0	2	0	2	2	2	0	2	2	2	2	2	2	0	0	2	2	2	2	2	2	2	2	2	0	0	0	2	0	2	2	2	2	2	0	2	2	2	2	0	2	2	2	0	0	2	2	0	0	2	2	0	2	2	2	2	2	0	2	2	0	0	2	2	2	2	2	0	2	2	2	2	0	2	2	2	2	0	-1	2	2	2	-1	0	0	0	2	2	2	2	2	0	2	0	0	0	0	0	2	0	0	2	2	2	0	0	0	2	2	0	0	2	2	2	2	2	2	0	0	2	2	0	-1	2	0	2	2	2	0	2	2	2	0	2	2	2	0	2	0	0	0	2	2	2	0	0	0	2	2	2	0	0	0	2	2	0	2	2	2	0	0	0	2	2	2	0	0	0	0	2	2	2	2	2	0	2	0	2	2	2	2	2	0	0	2	2	2	2	2	0	2	0	2	0	2	2	0	0	0	2	2	0	2	2	2	0	2	0	0	2	0	2	2	0	0	0	2	0	2	2	0	2	2
Bin_6_3348498	2	0	2	0	2	0	2	2	2	0	2	2	2	2	2	2	0	0	2	2	2	2	2	2	2	2	2	0	0	0	2	0	2	2	2	2	2	0	2	2	2	2	0	2	2	2	0	0	2	2	0	0	2	2	0	2	2	2	2	2	0	2	2	0	0	2	2	2	2	2	0	2	2	2	2	0	2	2	2	2	0	-1	2	2	2	-1	0	0	0	2	2	2	2	2	0	2	0	0	0	0	0	2	0	0	2	2	2	0	0	0	2	2	0	0	2	2	2	2	2	2	2	0	2	2	0	-1	2	0	2	2	2	0	2	2	2	0	2	2	2	0	2	0	0	0	2	2	2	0	0	0	2	2	2	0	0	0	2	2	0	2	2	2	2	0	0	2	2	2	0	0	0	0	2	2	2	2	2	0	2	0	2	2	2	2	2	0	0	2	2	2	2	2	0	2	0	2	0	2	2	0	0	2	2	2	0	2	2	2	0	2	0	0	2	0	2	2	0	0	0	2	0	2	2	0	2	2
Bin_6_3445711	2	0	2	0	2	0	2	2	2	0	2	2	2	2	2	2	0	0	2	2	2	2	2	2	2	2	2	0	0	0	2	0	2	2	2	2	2	0	2	2	2	2	0	2	2	2	0	0	2	2	0	0	2	2	0	2	2	2	2	2	0	2	2	0	0	2	2	2	2	2	0	2	2	2	2	0	2	2	2	2	0	-1	2	2	2	-1	0	0	0	2	2	2	2	2	0	2	0	0	0	0	0	2	0	0	2	2	2	0	0	0	2	2	0	0	2	2	2	2	2	2	2	0	2	2	0	-1	2	0	2	2	2	0	2	2	2	0	2	2	2	0	2	0	0	0	2	2	2	0	0	0	2	2	2	0	0	0	2	2	0	2	2	2	2	0	0	2	2	2	2	0	0	0	2	2	2	2	2	0	2	0	2	2	2	2	2	0	0	2	2	2	2	2	0	2	0	2	0	2	2	0	0	2	2	2	0	2	2	2	0	2	0	0	2	0	2	2	0	0	0	2	0	2	2	0	2	2
Bin_6_3725208	2	0	2	0	2	0	2	2	2	0	2	2	2	2	2	2	0	0	2	2	2	2	2	2	2	2	2	0	0	0	2	0	2	2	2	2	2	0	2	2	2	2	0	2	2	2	0	0	2	2	0	0	2	2	0	2	2	2	2	2	0	2	2	0	0	2	2	2	2	2	0	2	2	2	2	0	2	2	2	2	0	-1	2	2	2	-1	0	0	0	2	2	2	2	2	0	2	0	0	0	0	0	2	0	0	2	2	2	0	0	0	2	2	0	0	2	2	2	2	2	2	2	0	2	2	0	-1	2	0	2	2	2	0	2	2	2	0	2	2	2	0	2	0	0	0	2	2	2	0	0	0	2	2	2	0	0	0	2	2	0	2	2	2	2	2	0	2	2	2	2	0	0	0	2	2	2	2	2	0	2	0	2	2	2	2	2	0	0	2	2	2	2	2	0	2	0	2	0	2	2	0	0	2	2	2	0	2	2	2	0	2	0	0	2	0	2	2	0	0	0	2	0	2	2	0	2	2
Bin_6_3958460	2	0	2	0	2	0	2	2	2	0	2	2	2	2	2	2	0	0	2	2	2	2	2	2	2	2	2	0	0	0	2	0	2	2	2	2	2	0	2	2	2	2	0	2	2	2	0	0	2	2	0	0	2	2	0	2	2	2	2	2	0	2	2	0	0	2	2	2	2	2	0	2	2	2	2	0	2	2	2	2	0	-1	2	2	2	-1	0	0	0	2	2	2	2	2	0	2	0	0	0	0	0	2	0	0	2	2	2	0	0	0	2	2	0	0	2	2	0	2	2	2	2	0	2	2	0	-1	2	0	2	2	2	0	2	2	2	0	2	2	2	0	2	0	0	0	2	2	2	0	0	0	2	2	2	0	0	0	2	2	0	2	2	2	2	2	0	2	2	2	2	0	0	0	2	2	2	2	2	0	2	0	2	2	2	2	2	0	0	2	2	2	0	2	0	2	0	2	0	2	2	0	0	2	2	2	0	2	2	2	0	2	0	0	2	0	2	2	0	0	0	2	0	2	2	0	2	2
Bin_6_4170077	2	0	2	2	2	0	2	2	2	0	2	2	2	2	2	2	0	0	2	2	2	2	2	2	2	2	2	0	0	0	2	0	2	2	2	2	2	0	2	2	2	2	0	2	2	2	0	0	2	2	0	0	2	2	0	2	2	2	2	2	0	2	2	0	0	2	2	2	2	2	0	2	2	2	2	0	2	2	2	2	0	-1	2	2	2	-1	0	0	0	2	2	2	2	2	0	2	0	0	0	0	0	2	0	0	2	2	2	0	0	0	2	2	0	0	2	2	0	2	2	2	2	0	2	2	0	-1	2	0	2	2	2	0	2	2	2	0	2	2	2	0	2	0	0	0	2	2	2	0	0	0	2	2	2	0	0	0	2	2	0	2	2	2	2	2	2	2	2	2	2	0	0	0	2	2	2	2	2	0	2	0	2	2	2	2	2	0	0	2	2	2	0	2	0	2	0	2	0	2	2	0	0	2	2	2	0	2	2	2	0	2	0	0	2	0	2	2	0	0	0	2	0	2	2	0	2	2
Bin_6_5031085	2	0	2	2	2	0	2	2	2	0	2	2	2	2	2	2	0	0	2	2	2	2	2	2	2	2	2	0	0	0	2	0	2	2	2	2	2	0	2	2	2	2	0	2	2	2	0	0	2	2	0	0	2	2	0	2	2	2	2	2	0	2	2	0	0	2	2	2	2	2	0	2	2	2	2	0	2	2	2	2	0	-1	2	2	2	-1	0	0	0	2	2	2	2	2	0	2	0	0	0	0	0	2	0	0	2	2	2	0	0	0	2	2	0	0	2	2	0	2	2	2	2	0	2	2	0	-1	2	0	2	2	2	0	2	2	2	0	2	2	2	0	2	0	0	0	2	2	2	0	0	0	2	2	2	0	0	0	2	2	0	2	2	2	2	2	2	2	2	2	2	0	0	2	2	2	2	2	2	0	2	0	2	2	2	2	2	0	0	2	2	2	0	2	0	2	0	2	0	2	2	0	0	2	2	2	0	2	2	2	0	2	0	0	2	0	2	2	0	0	0	2	0	2	2	0	2	2
Bin_6_5895019	2	0	2	2	2	0	2	2	0	2	2	2	2	0	2	2	0	0	0	2	2	2	2	2	2	2	2	0	2	0	2	0	2	2	2	2	2	2	2	2	2	0	0	0	0	2	2	2	2	2	0	0	2	0	0	2	2	2	2	2	2	2	0	0	2	2	2	2	2	2	2	2	2	2	2	0	2	2	2	2	0	-1	2	0	0	-1	0	0	2	2	2	2	2	2	0	2	0	0	0	2	0	2	0	0	2	2	2	0	0	2	2	2	0	0	2	2	0	2	2	2	2	0	2	0	2	2	2	0	2	2	2	0	2	2	0	0	2	2	2	2	2	2	0	0	2	2	2	0	0	0	2	2	2	0	0	2	2	2	2	2	2	2	2	2	2	0	2	2	2	2	2	2	2	2	0	2	2	0	2	2	2	0	2	2	2	2	0	2	2	2	0	2	0	2	0	2	0	2	2	0	0	2	2	0	0	2	2	2	0	2	0	2	2	2	0	2	2	2	0	2	2	2	2	0	2	2
Bin_6_6376366	2	0	2	2	2	0	2	2	0	2	2	2	2	0	2	2	0	0	0	2	2	2	2	2	2	2	2	0	2	0	2	0	2	2	2	2	2	2	2	2	2	0	0	0	0	2	2	2	2	2	0	0	2	0	0	2	2	2	2	2	2	2	0	0	2	2	2	2	2	2	2	2	2	2	2	0	2	2	2	2	0	-1	2	0	0	-1	0	0	2	2	2	2	2	2	0	2	0	0	0	2	0	2	0	0	2	2	2	0	0	2	2	2	0	0	2	2	2	2	2	2	2	0	2	0	2	2	2	2	2	2	2	0	2	2	0	0	2	2	2	2	2	2	0	0	2	2	2	0	0	0	2	2	2	0	0	2	2	2	2	2	2	2	2	2	2	0	2	2	2	2	2	2	2	2	0	2	2	0	2	2	2	0	2	2	2	2	0	2	2	2	0	2	0	2	0	2	0	2	2	0	0	2	2	0	0	2	2	2	0	2	0	2	2	2	0	2	2	2	0	2	2	2	2	0	2	2
Bin_6_7005803	2	0	2	2	2	0	2	2	0	2	2	2	2	0	2	2	0	0	0	2	2	2	2	2	2	2	2	0	2	0	2	0	2	2	2	0	2	2	2	2	2	0	0	0	0	2	2	2	2	2	0	0	2	0	0	2	2	2	2	2	2	2	0	0	2	2	2	2	2	2	2	2	2	2	2	0	2	2	2	2	0	-1	2	0	0	-1	0	0	2	2	2	2	2	2	0	2	0	0	0	2	0	2	0	0	2	2	2	0	0	2	2	2	0	0	2	2	2	2	2	2	2	0	2	0	2	2	2	2	2	2	2	0	2	2	0	0	2	2	2	2	2	2	0	0	2	2	2	0	0	0	2	2	2	0	0	2	2	2	2	2	2	2	2	2	2	0	2	2	2	2	2	2	2	2	0	2	2	0	2	2	2	0	2	2	2	2	0	2	2	2	0	2	0	2	0	2	0	2	2	0	0	2	2	0	0	2	2	2	0	2	0	2	2	2	0	2	2	2	0	2	2	2	2	0	2	2
Bin_6_7536246	2	0	2	2	2	0	2	2	0	2	2	2	2	0	2	2	0	0	0	2	2	2	2	2	2	2	2	0	2	0	2	0	2	2	2	0	2	2	2	2	2	0	0	0	0	2	2	2	2	2	0	0	2	0	0	2	2	2	2	2	2	2	0	0	2	2	2	2	2	2	2	2	2	2	2	0	2	2	2	2	0	-1	2	0	0	-1	0	0	2	2	2	2	2	2	0	2	0	0	0	2	0	2	0	0	2	2	2	0	0	2	2	2	0	0	2	2	2	2	2	2	0	0	2	0	2	2	2	2	2	2	2	0	2	2	0	0	2	2	2	2	2	2	0	0	2	2	2	0	0	0	2	2	2	0	0	2	0	2	2	2	2	2	2	2	2	0	2	2	2	2	2	2	2	2	0	2	2	0	2	2	2	0	2	0	2	2	0	2	0	2	0	2	0	2	0	0	0	2	2	0	0	2	2	0	0	2	2	2	0	0	0	2	2	2	0	2	2	2	0	2	2	2	2	0	2	2
Bin_6_7885992	2	0	0	2	2	2	2	2	2	2	2	2	2	2	2	0	0	0	0	2	2	2	2	2	2	0	2	2	2	0	2	0	0	2	2	0	2	2	2	2	2	0	0	2	2	2	2	2	0	2	0	0	2	2	0	2	2	2	2	2	2	0	2	2	2	0	0	2	2	2	2	2	2	2	2	0	2	2	0	2	0	-1	2	0	0	-1	0	0	2	2	2	0	2	2	2	2	0	2	0	2	0	2	0	0	2	2	2	0	0	2	2	2	2	0	-1	2	2	2	2	2	0	0	0	2	2	2	2	2	2	0	2	0	2	2	2	0	0	2	2	2	2	2	0	0	2	2	2	0	0	0	2	2	2	2	0	2	0	2	2	2	2	2	2	2	2	2	2	2	2	2	2	2	2	2	2	2	2	0	2	2	2	2	2	0	2	2	0	2	0	0	0	2	0	2	2	0	0	2	2	0	0	2	2	0	0	2	0	2	0	0	0	2	2	2	0	2	2	2	0	0	2	2	2	0	2	2
Bin_6_8126684	2	0	0	2	2	2	2	2	2	2	2	2	2	2	2	0	0	0	0	2	2	2	2	2	2	0	2	2	2	0	2	0	0	2	2	0	2	2	2	2	2	0	0	2	2	2	2	2	0	2	0	0	2	2	2	2	2	2	2	2	2	0	2	2	2	0	0	2	2	2	2	2	2	2	2	0	2	2	0	2	0	-1	2	2	0	-1	2	0	2	2	2	0	2	2	2	2	0	2	0	2	0	2	0	0	2	2	2	0	0	2	0	2	2	0	-1	0	2	2	2	2	0	0	0	2	2	2	2	2	2	0	-1	0	0	2	2	0	0	2	2	2	2	2	0	0	2	2	2	0	0	0	2	2	0	2	0	2	0	0	2	2	2	2	2	2	2	2	2	2	2	2	2	2	2	2	2	2	2	0	2	2	-1	2	2	0	2	2	0	2	0	0	0	2	0	2	2	0	0	2	2	0	0	2	2	0	0	0	0	2	0	0	0	2	2	2	0	2	2	2	0	0	2	2	2	0	2	2
Bin_6_8377059	2	0	0	2	2	2	2	2	2	2	2	2	2	2	2	0	0	0	0	2	2	2	2	2	2	0	2	2	2	0	2	0	0	2	2	2	2	2	2	2	2	2	0	2	2	2	2	2	0	2	0	0	2	2	2	2	2	2	2	2	2	0	2	2	2	0	0	2	2	2	2	2	2	2	2	0	2	2	0	2	0	-1	2	2	0	-1	2	0	2	2	2	0	2	2	2	2	0	2	2	2	0	2	0	2	2	2	2	0	0	2	0	2	2	0	-1	0	2	2	2	2	0	0	0	2	2	2	2	2	2	0	-1	0	0	2	2	0	0	2	2	2	2	2	0	0	2	2	2	0	0	0	2	2	0	2	0	2	0	0	2	2	2	2	2	2	2	2	2	2	2	2	2	2	2	2	2	2	2	0	2	2	-1	2	2	0	2	2	0	2	0	0	2	2	0	2	2	0	0	2	2	0	0	2	2	0	0	0	0	2	2	0	0	2	-1	2	0	2	2	2	0	0	2	2	2	0	2	2
Bin_6_8817597	2	0	0	2	2	2	2	2	2	2	2	2	2	2	2	0	0	0	0	2	2	2	2	2	2	0	2	2	2	0	2	0	0	2	2	2	2	2	2	2	2	2	0	2	2	2	2	2	0	2	0	0	2	2	2	2	2	2	2	2	2	0	2	2	2	0	0	2	2	2	2	2	2	2	2	0	2	2	0	2	0	2	2	2	0	-1	2	0	2	2	2	0	2	2	2	2	0	2	2	2	0	2	0	2	2	2	2	0	0	2	0	2	2	0	-1	0	2	2	2	2	0	0	0	2	2	2	2	2	2	0	-1	0	0	2	2	0	0	2	2	2	2	2	0	0	2	2	2	0	0	0	2	2	0	2	0	2	0	0	2	2	2	2	2	2	2	2	2	2	2	2	2	2	2	2	2	2	2	0	2	2	-1	2	2	0	2	2	0	2	0	0	2	2	0	2	2	0	0	2	2	0	0	2	2	0	0	0	0	2	2	0	0	2	-1	2	0	2	2	2	0	0	2	2	2	0	2	2
Bin_6_9438483	2	0	0	2	2	2	2	2	2	2	2	2	2	2	2	0	2	0	0	2	2	2	2	2	2	0	2	2	2	0	2	2	0	2	2	2	2	2	2	2	2	2	0	2	2	2	2	2	0	2	0	2	2	2	2	2	2	2	2	2	2	0	2	2	2	0	0	2	2	2	2	2	2	2	2	2	2	2	0	2	0	2	2	2	0	-1	2	0	2	2	2	0	2	2	2	2	2	2	2	2	2	2	2	2	2	2	2	0	0	2	0	2	2	0	-1	0	2	2	2	2	0	0	0	2	2	2	2	2	2	0	-1	0	0	2	2	0	0	2	2	2	2	2	0	0	2	2	2	0	0	0	2	2	0	2	0	2	0	0	2	2	2	2	2	2	2	2	2	2	2	2	2	2	2	2	2	2	2	0	2	2	-1	2	2	0	2	2	0	2	0	0	2	2	0	2	2	0	0	0	2	2	0	2	2	0	0	0	0	2	2	0	0	2	-1	2	0	2	2	2	0	0	2	2	2	0	2	2
Bin_6_9837614	2	0	0	2	2	2	2	2	2	2	2	2	2	2	2	0	2	0	0	2	2	2	2	2	2	0	2	2	2	0	2	2	0	2	2	2	2	2	2	2	2	2	0	2	2	2	2	2	0	2	0	2	2	2	2	2	2	2	2	2	2	0	2	2	2	0	0	2	2	2	2	2	2	2	2	2	2	2	0	2	0	2	2	2	0	-1	2	0	2	2	2	0	2	2	2	2	2	2	2	2	2	2	2	2	2	2	2	0	0	2	0	2	2	0	-1	0	2	2	2	2	0	0	0	2	2	2	2	2	2	0	-1	0	0	2	2	0	0	2	2	2	2	2	0	0	2	2	2	0	0	0	2	2	0	2	0	2	0	0	2	2	2	2	2	2	2	2	2	2	2	2	2	2	2	2	2	2	2	0	0	2	-1	2	2	0	2	2	0	2	0	0	2	2	0	2	2	0	0	0	2	2	0	2	2	0	0	0	0	2	2	0	0	2	-1	2	0	2	2	2	0	0	2	2	2	0	2	2
Bin_6_10021381	2	0	0	2	2	2	2	2	2	2	2	2	2	2	2	0	2	0	0	2	2	2	2	2	2	0	2	2	2	0	2	2	0	2	2	2	2	2	2	2	2	2	0	2	2	2	2	2	0	2	0	2	2	2	2	2	2	2	2	2	2	0	2	2	2	0	0	2	2	2	2	2	2	2	2	2	2	2	0	2	0	2	2	2	0	-1	2	0	2	2	2	0	0	2	2	2	2	2	2	2	2	2	2	2	2	2	2	0	0	2	0	2	2	0	-1	0	2	2	2	2	0	0	0	2	2	2	2	2	2	0	-1	0	0	2	2	0	0	2	2	2	2	2	0	0	2	2	2	0	0	0	2	2	0	2	0	2	0	0	2	2	2	2	2	2	2	2	2	2	2	2	2	2	2	2	2	2	2	0	0	2	-1	2	2	0	2	2	0	2	0	0	2	2	0	2	2	0	0	0	2	2	0	2	2	0	0	0	0	2	2	0	0	2	-1	2	0	2	2	2	0	0	2	2	2	0	2	2
Bin_6_10248956	2	0	0	2	2	2	2	2	2	2	2	2	2	2	2	0	2	0	0	2	2	2	2	2	2	0	2	2	2	0	2	2	0	2	2	2	2	2	2	2	2	2	0	2	2	2	2	2	0	2	0	2	2	2	2	2	2	2	2	2	2	0	2	2	2	0	0	2	2	2	2	2	2	2	2	2	2	2	0	2	0	2	2	2	0	-1	2	0	2	2	2	0	0	2	2	2	2	2	2	2	2	2	2	2	2	2	2	0	0	2	0	2	2	0	-1	0	2	2	2	2	0	0	0	2	2	2	2	2	2	0	-1	0	0	2	2	0	0	2	2	2	2	2	0	0	2	2	2	0	0	0	2	2	0	2	0	2	0	0	2	2	2	2	2	2	2	2	2	2	2	2	2	2	2	2	2	2	2	0	0	2	-1	2	2	0	2	2	0	2	0	0	2	2	0	0	2	0	0	0	2	2	0	2	2	0	0	0	0	2	2	0	0	2	-1	2	0	2	2	2	0	0	2	2	2	0	2	2
Bin_6_10386119	2	0	0	2	2	2	2	2	2	2	2	2	2	2	2	0	2	0	0	2	2	2	2	2	2	0	2	2	2	0	2	2	0	2	2	2	2	2	2	2	2	2	0	2	2	2	2	2	0	2	0	2	2	2	2	2	2	2	2	2	2	0	2	2	2	0	0	2	2	2	2	2	2	2	2	2	2	2	0	2	0	2	2	2	0	-1	2	0	2	2	2	0	0	2	2	2	2	2	2	2	2	2	2	2	2	2	2	0	0	2	0	2	2	0	-1	0	2	2	2	2	0	0	0	2	2	2	2	2	2	0	-1	0	0	2	2	0	0	2	2	2	2	2	0	0	2	2	2	0	0	0	2	2	0	2	0	2	0	0	2	2	2	2	2	2	2	2	2	2	2	2	2	2	2	2	2	2	2	0	0	2	-1	0	2	0	2	2	0	2	0	0	2	2	0	0	2	0	0	0	2	2	0	2	2	0	0	0	0	2	2	0	0	2	-1	2	0	2	2	2	0	0	2	2	2	0	2	2
Bin_6_10634418	2	0	0	2	2	2	2	2	2	2	2	2	2	2	2	0	2	0	0	2	2	2	2	2	2	0	2	2	2	0	2	2	0	2	2	2	2	2	2	2	2	2	0	0	2	2	2	2	0	2	0	2	2	2	2	2	2	2	2	2	2	0	2	2	2	0	0	2	2	2	2	2	0	2	2	2	2	2	0	2	0	2	2	2	0	-1	2	0	2	2	2	0	0	2	2	2	2	2	2	2	2	2	2	2	2	2	2	0	0	2	0	2	2	0	-1	0	2	2	2	2	0	0	0	2	2	2	2	2	2	0	-1	0	0	2	2	0	0	2	2	2	2	2	0	0	2	2	2	0	0	0	2	2	0	2	0	2	0	0	2	2	2	2	2	2	2	2	2	2	2	2	2	2	2	2	2	2	2	0	0	2	-1	0	2	0	2	2	0	2	0	0	2	2	0	0	2	0	0	0	2	2	0	2	2	0	0	0	0	2	2	0	0	2	-1	2	0	2	2	2	0	0	2	2	2	0	2	2
Bin_6_10942546	2	0	0	2	2	2	2	2	2	2	2	2	2	2	2	0	2	0	0	2	2	2	2	2	2	0	2	2	2	0	2	2	0	2	2	2	2	2	2	2	2	2	0	0	2	2	2	2	0	2	0	2	2	2	2	2	2	2	2	2	2	0	2	2	2	0	0	2	2	2	2	2	0	2	2	2	2	2	2	2	0	2	2	2	0	-1	2	0	2	2	2	2	0	2	2	2	2	2	2	2	2	2	2	2	2	2	2	0	0	2	0	2	2	0	-1	0	2	2	2	2	0	0	0	2	2	2	2	2	2	0	-1	0	0	2	2	0	0	2	2	2	2	2	0	0	2	2	2	0	0	0	2	2	0	2	0	2	0	0	2	2	2	2	2	2	2	2	2	2	2	2	2	2	2	2	2	2	2	0	0	2	-1	0	2	0	2	2	0	2	0	0	2	2	0	0	2	0	0	0	2	2	0	2	2	0	0	0	0	2	2	0	0	2	-1	2	0	2	2	2	0	0	2	2	2	0	2	2
Bin_6_11095535	2	0	0	2	2	2	2	2	2	2	2	2	2	2	2	0	2	0	0	2	2	2	2	2	2	0	2	2	2	0	2	2	0	2	2	2	2	2	2	2	2	2	0	0	0	2	2	2	2	2	0	2	2	2	2	2	2	2	2	2	2	0	2	2	2	0	0	2	2	2	2	2	0	2	2	2	2	2	2	2	0	2	2	2	0	-1	2	0	2	2	2	2	0	2	2	2	2	2	2	2	2	2	2	2	2	2	2	0	0	2	0	2	2	0	-1	0	2	2	2	2	0	0	0	2	2	2	2	2	2	0	-1	0	0	2	2	0	0	2	2	2	2	2	0	0	2	2	2	0	0	0	2	2	0	2	0	2	0	0	2	2	2	2	2	2	2	2	2	2	2	2	2	2	2	2	2	2	2	0	0	2	-1	0	2	0	2	2	0	2	0	0	2	2	0	0	2	0	0	0	2	2	0	2	2	0	0	0	0	2	2	0	0	2	-1	2	0	2	2	2	0	0	2	2	2	0	2	2
Bin_6_11244437	2	0	0	2	2	2	2	2	2	2	2	2	2	2	2	0	2	0	0	2	2	2	2	2	2	0	2	2	2	0	2	2	0	2	-1	2	2	2	2	2	2	2	0	0	0	2	2	2	2	2	0	2	2	2	2	2	2	2	2	2	2	0	2	2	2	0	0	2	2	2	2	2	0	2	2	2	2	2	2	2	0	2	2	2	0	-1	2	0	2	2	2	2	0	2	2	2	2	2	2	2	2	2	2	2	2	2	2	0	0	2	0	2	2	0	-1	0	2	2	2	2	0	0	0	2	2	2	2	2	2	0	-1	0	0	2	2	0	0	2	2	2	2	2	0	0	2	2	2	0	0	0	2	2	0	2	0	2	0	0	2	2	2	2	2	2	2	2	2	2	2	2	2	2	2	2	2	2	2	0	0	2	-1	0	2	0	2	2	0	2	0	0	2	2	0	0	2	0	0	0	2	2	0	2	2	0	0	0	0	2	2	0	0	2	-1	2	0	2	2	2	0	0	2	2	2	0	2	2
Bin_6_11499211	2	0	0	2	2	2	2	2	2	2	2	2	2	2	2	0	2	2	0	2	2	2	2	2	2	0	2	2	2	2	2	2	0	2	-1	2	2	2	2	2	2	2	0	0	0	2	2	2	2	2	0	2	2	2	2	2	2	2	2	2	2	2	2	2	2	0	0	2	2	2	2	2	0	2	2	2	2	2	2	2	0	2	2	2	0	-1	2	0	2	2	2	2	0	2	2	2	2	2	2	2	2	2	2	2	2	2	2	2	0	2	0	2	2	2	-1	0	2	2	2	2	0	0	0	2	2	2	2	2	2	0	-1	0	0	2	2	0	0	2	2	2	2	2	0	2	2	2	2	2	2	0	2	2	0	2	2	2	0	0	2	2	2	2	2	2	2	2	2	2	2	2	2	2	2	2	2	2	2	2	0	2	-1	0	2	0	2	2	0	2	0	0	2	2	0	0	2	0	0	0	2	2	0	2	2	0	0	0	0	2	2	0	0	2	-1	2	2	2	2	2	2	0	2	2	2	0	2	2
Bin_6_11716876	2	0	2	2	2	0	2	2	2	0	2	2	2	2	2	2	2	2	0	2	2	2	2	2	2	2	0	2	2	2	2	2	2	2	-1	2	2	2	2	2	2	2	0	0	0	2	2	2	2	2	0	2	2	2	2	2	2	2	0	2	2	2	2	0	0	2	2	2	2	2	2	2	0	2	2	2	2	2	2	2	0	2	2	2	0	-1	2	0	2	2	2	2	2	2	2	2	2	2	2	2	2	2	2	2	2	2	0	2	0	2	0	2	2	2	2	0	2	2	2	2	2	0	2	2	2	2	2	2	2	2	-1	0	0	2	2	0	2	2	2	2	2	2	0	2	2	2	2	2	2	0	2	2	0	2	2	0	2	0	2	2	2	2	2	2	2	2	2	2	-1	2	2	2	2	2	2	2	2	2	0	0	-1	0	2	2	2	2	0	2	2	2	2	0	2	0	2	2	0	0	2	2	0	2	2	2	0	0	2	2	2	2	0	2	-1	2	2	2	2	2	2	2	2	2	2	0	2	2
Bin_6_12508001	2	0	2	2	2	0	2	2	2	0	2	2	2	2	2	2	0	2	0	2	2	2	2	2	2	2	0	0	2	2	2	2	2	2	-1	2	2	2	2	2	2	2	0	0	0	2	2	2	2	2	0	2	2	2	2	2	2	2	0	2	2	2	2	0	0	2	2	2	2	2	2	2	0	2	2	2	2	2	2	2	0	2	2	2	0	-1	2	0	2	2	2	2	2	2	0	2	0	2	2	2	2	2	2	2	2	2	0	2	0	2	0	2	2	2	2	0	2	2	2	2	2	0	2	2	2	2	2	2	2	2	-1	0	0	2	2	0	2	2	2	2	2	2	0	2	2	2	2	2	2	0	2	2	0	0	2	0	2	0	2	2	2	2	2	2	2	2	2	2	-1	2	2	2	2	0	2	2	2	2	0	0	-1	0	2	2	2	2	0	2	2	2	2	0	2	0	0	2	0	0	2	2	0	2	2	2	0	0	2	2	2	2	0	2	-1	2	2	2	2	2	2	2	2	2	2	0	2	2
Bin_6_13276990	2	0	2	0	2	0	2	2	2	0	0	0	2	2	2	2	0	2	0	0	2	2	2	2	2	2	0	0	0	2	2	0	2	2	-1	2	2	2	2	2	2	2	0	2	2	2	0	2	2	0	2	0	2	2	2	2	0	2	0	2	2	2	2	0	0	2	2	2	0	2	0	2	0	2	0	0	2	2	2	2	0	-1	2	2	0	-1	2	0	2	2	2	2	2	2	0	2	0	0	2	2	0	0	0	2	2	2	0	2	0	0	2	2	0	2	2	0	2	2	2	0	2	0	2	2	0	2	0	2	0	2	2	0	2	0	2	0	2	2	2	2	2	2	0	2	2	0	2	2	2	0	2	2	0	0	2	0	2	0	0	2	0	2	2	2	2	0	2	2	-1	0	2	2	2	0	2	2	0	2	2	0	-1	2	2	2	2	2	0	0	2	2	2	0	2	0	0	2	0	0	0	0	0	0	2	2	0	0	2	2	2	2	0	2	-1	2	2	2	0	2	2	2	2	2	2	0	2	2
Bin_6_13345285	2	0	2	0	2	0	2	2	2	0	0	0	2	2	2	2	0	2	0	0	2	2	2	2	2	2	0	0	0	2	2	0	2	2	-1	2	2	2	2	2	2	2	0	2	2	2	0	2	2	0	2	0	2	2	2	2	0	2	0	2	2	2	2	0	0	2	2	2	0	2	0	2	0	2	0	0	2	2	2	2	0	-1	2	2	0	-1	2	0	2	2	2	2	2	2	0	2	0	0	2	2	0	0	0	2	2	2	0	2	0	0	2	2	0	2	2	0	2	2	2	0	2	0	2	2	0	2	0	2	0	2	2	0	2	0	2	0	2	2	2	2	2	2	0	2	2	0	2	2	2	0	2	2	0	0	2	0	2	0	0	2	0	2	2	2	2	0	2	2	-1	0	2	2	2	0	2	2	0	2	2	0	-1	2	2	2	2	2	0	0	2	2	2	0	2	0	0	2	0	0	0	0	0	0	2	2	0	0	2	2	2	2	0	0	-1	2	2	2	0	0	2	2	2	2	2	0	2	2
Bin_6_13531741	2	0	2	0	2	0	2	2	2	0	0	0	2	2	2	2	0	2	0	0	2	2	2	2	2	2	0	0	0	2	2	0	2	2	-1	2	2	2	2	2	2	2	0	2	2	2	0	2	2	0	2	0	2	2	2	2	0	2	0	2	2	2	2	0	0	2	2	2	0	2	0	2	0	2	0	0	2	2	2	2	0	-1	2	2	0	-1	2	0	2	2	2	2	2	2	0	2	0	0	2	2	0	0	0	2	2	2	0	2	0	0	2	2	0	2	2	0	2	2	2	0	2	0	2	2	0	2	0	2	0	2	2	0	2	0	2	0	2	2	2	2	2	2	0	2	2	0	2	2	2	0	2	2	0	0	0	0	2	0	0	2	0	2	2	2	2	0	2	2	-1	0	2	2	2	0	2	2	0	2	2	0	-1	2	2	2	2	2	0	0	2	2	2	0	2	0	0	2	0	0	0	0	0	0	2	2	0	0	2	2	2	2	0	0	-1	2	2	2	0	0	2	2	2	2	2	0	2	2
Bin_6_13872588	2	0	2	0	2	0	2	2	2	0	0	0	2	2	2	2	0	2	0	0	2	2	2	2	2	2	0	0	0	2	2	0	2	2	-1	2	2	2	2	2	2	2	0	2	2	2	0	2	2	0	2	0	2	2	2	2	0	2	0	2	2	2	2	0	0	2	2	2	0	2	0	2	0	2	0	0	2	2	2	2	0	-1	2	2	0	-1	2	0	2	2	2	2	2	2	0	2	0	0	2	2	0	2	0	2	2	2	0	2	0	0	2	2	0	2	2	0	2	2	2	0	2	0	2	2	0	2	0	2	0	2	2	0	2	0	2	0	2	2	2	2	2	2	0	2	2	0	2	2	2	0	2	2	0	0	0	0	2	0	0	2	0	2	2	2	2	0	2	2	-1	0	2	2	2	0	2	2	0	2	2	0	-1	2	2	2	2	2	0	0	2	2	2	0	2	0	0	2	0	0	0	0	0	0	2	2	0	0	2	2	2	2	0	0	-1	2	2	2	0	0	2	2	2	2	2	0	2	2
Bin_6_14084736	2	0	2	0	2	0	2	2	2	0	0	0	2	2	2	2	2	2	0	0	2	2	2	2	2	2	0	0	0	2	2	2	2	2	-1	2	2	2	2	2	0	2	0	2	2	2	0	2	2	0	2	0	2	2	2	2	0	2	0	2	2	2	2	0	0	2	2	2	0	2	0	2	0	2	0	2	2	2	2	2	0	-1	2	2	0	-1	2	0	2	2	2	2	2	2	2	2	0	0	2	2	0	2	2	2	2	2	0	0	0	0	2	2	2	2	2	0	2	2	2	2	2	0	2	2	0	2	0	2	0	2	2	0	2	0	2	0	2	2	2	2	2	2	0	2	2	0	2	2	2	0	2	2	0	0	0	0	2	0	0	2	0	2	2	2	2	0	2	2	-1	0	2	2	2	0	2	2	0	2	2	0	-1	2	2	2	2	2	0	0	2	2	2	0	2	0	0	2	0	0	0	2	0	0	2	2	0	0	2	2	2	2	0	0	-1	2	2	2	0	0	2	2	2	2	2	0	2	2
Bin_6_14123629	2	0	2	0	2	0	2	2	2	0	0	0	2	2	2	2	2	2	0	0	2	2	2	2	2	2	0	0	0	2	2	2	2	2	-1	2	2	2	2	2	0	2	0	2	2	2	0	2	2	0	2	0	2	2	2	2	0	2	0	2	2	2	2	0	0	2	2	2	0	2	0	2	0	2	0	2	2	2	2	2	0	-1	2	2	0	-1	2	0	2	2	2	2	2	2	2	2	0	0	2	2	0	2	2	2	2	2	0	0	0	0	2	2	2	2	2	0	2	2	2	2	2	0	2	2	0	2	0	2	0	2	2	0	2	0	2	0	2	2	2	2	2	2	0	2	2	0	2	2	2	0	2	2	0	0	0	0	2	0	0	2	0	2	2	2	2	0	2	2	-1	0	2	2	2	0	2	2	0	2	2	0	-1	2	2	2	2	2	0	0	2	2	2	0	2	0	0	2	0	0	0	2	0	0	2	2	0	0	2	2	2	2	0	0	-1	2	2	2	0	0	0	2	2	2	2	0	2	2
Bin_6_14218229	2	0	2	0	2	0	2	2	2	0	0	0	2	2	2	2	2	2	0	0	2	2	2	2	2	2	0	0	0	2	2	2	2	2	-1	2	2	2	2	2	0	2	0	2	2	2	0	2	2	0	2	0	2	2	2	2	0	2	0	2	2	2	2	0	0	2	2	2	0	2	0	2	0	2	0	2	2	2	2	2	0	-1	2	2	0	-1	2	0	2	2	2	2	2	2	2	2	0	-1	2	2	0	2	2	2	2	2	0	0	0	0	2	2	2	2	2	0	2	2	2	2	2	0	2	2	0	2	0	2	0	2	2	0	2	0	2	0	2	2	2	2	2	2	0	2	2	0	2	2	2	0	2	2	0	0	0	0	2	0	0	2	0	2	2	2	2	0	2	2	-1	0	2	2	2	0	2	2	0	2	2	0	-1	2	2	2	2	2	0	0	2	2	2	0	2	0	0	2	0	0	0	2	0	0	2	2	0	0	2	2	2	2	0	0	-1	2	2	2	0	0	0	2	2	2	2	0	2	2
Bin_6_14355151	2	0	2	0	0	0	2	2	2	0	0	0	2	2	2	2	2	2	0	0	2	2	2	2	2	2	0	0	0	2	2	2	2	2	-1	2	2	2	2	2	0	2	0	2	2	2	0	2	2	0	2	0	2	2	2	2	0	2	0	2	2	2	2	0	0	2	2	2	0	2	0	2	0	2	0	2	2	2	2	2	0	-1	2	2	0	-1	2	0	2	2	2	2	2	2	2	2	0	-1	2	2	0	2	2	2	2	2	0	0	0	0	2	2	2	2	2	0	0	2	2	2	2	0	2	2	0	2	0	2	0	2	2	0	2	0	2	0	2	0	2	2	2	2	0	2	2	0	2	2	2	0	2	2	0	0	0	0	2	0	0	2	0	2	2	2	2	0	2	2	0	0	2	2	2	0	2	2	0	2	2	0	-1	2	2	2	0	2	0	0	2	2	2	0	2	0	0	2	0	0	0	2	0	0	2	2	0	0	2	2	2	2	0	0	-1	2	2	2	0	0	0	2	2	2	2	0	2	2
Bin_6_14843875	2	0	2	0	0	0	2	2	0	0	0	0	2	2	2	2	2	2	0	0	2	2	2	2	2	2	0	0	0	2	2	2	2	2	-1	0	2	2	2	2	0	2	0	2	2	2	0	2	2	0	2	0	2	2	2	2	0	2	0	2	2	2	2	0	0	2	2	2	0	2	0	2	0	2	0	2	2	2	2	2	0	-1	2	2	0	-1	2	0	2	2	2	2	2	2	2	2	0	-1	2	2	0	2	2	2	2	2	0	0	0	0	2	2	2	2	2	0	0	2	2	2	2	0	2	2	0	2	0	2	0	2	2	0	2	0	2	0	2	0	2	2	2	2	0	2	2	0	2	2	2	0	2	2	0	0	0	0	2	0	0	2	0	2	2	2	2	0	2	2	0	0	2	2	2	0	2	2	0	2	2	0	-1	2	2	2	0	2	0	0	2	2	2	0	2	0	0	2	0	0	0	2	0	0	2	2	0	0	2	2	2	2	0	0	-1	2	2	2	0	0	0	2	2	2	2	0	2	2
Bin_6_15306960	2	0	2	0	0	0	2	2	0	0	2	0	2	2	2	2	2	2	0	0	2	2	2	2	2	2	0	2	0	2	0	2	2	2	-1	0	2	2	2	0	0	2	0	2	0	0	0	2	2	0	2	0	2	2	0	2	0	2	0	2	2	2	0	2	0	2	2	-1	2	2	0	2	2	2	2	2	2	2	2	2	0	-1	2	0	0	-1	2	0	0	2	2	2	2	2	2	2	0	-1	2	2	0	2	2	2	0	2	0	0	0	2	2	2	2	2	2	0	0	2	2	2	2	0	2	2	0	2	0	2	0	2	2	2	2	0	2	2	2	0	0	2	2	0	0	2	2	0	2	2	2	0	0	2	2	0	0	0	0	0	0	2	0	2	2	2	0	0	0	0	0	0	0	0	2	0	2	2	0	2	2	0	-1	2	2	0	0	0	0	0	0	2	0	0	2	2	0	2	0	0	0	2	0	0	2	2	0	0	0	2	0	2	0	0	-1	2	2	0	0	0	0	2	2	2	2	0	2	2
Bin_6_15481463	2	0	2	0	0	0	2	2	0	0	2	0	2	2	2	2	2	2	0	0	2	2	2	2	2	2	0	2	0	2	0	2	2	2	-1	0	2	2	2	0	0	2	0	2	0	0	0	2	2	0	2	0	2	2	0	2	0	2	0	2	2	2	0	2	0	2	2	-1	2	2	0	2	2	2	2	2	2	2	2	2	0	-1	2	0	0	-1	2	0	0	2	2	2	2	2	2	2	0	-1	2	2	0	2	2	2	0	2	0	0	0	2	2	2	2	2	2	0	0	2	2	2	2	0	2	2	0	2	0	2	0	2	2	2	2	0	2	2	2	0	0	2	2	0	0	2	2	0	2	2	2	0	0	2	2	0	0	0	0	2	0	2	0	2	2	2	0	0	0	0	0	0	0	0	2	0	2	2	0	2	2	0	2	2	2	0	0	0	0	0	0	2	0	0	2	2	0	2	0	0	0	2	0	0	2	2	0	0	0	2	0	2	0	0	-1	2	2	0	0	0	0	2	2	2	2	0	2	2
Bin_6_15661235	2	0	2	0	0	0	2	2	0	0	2	0	2	2	2	2	2	2	2	2	2	2	2	2	2	2	0	2	0	2	0	2	2	2	-1	0	2	2	2	0	0	2	0	2	0	0	0	2	2	0	2	0	2	2	0	2	0	2	0	2	2	2	0	2	0	2	2	-1	2	2	0	2	2	2	2	2	2	2	2	2	0	-1	2	0	0	-1	2	0	0	2	2	2	2	2	2	2	0	-1	2	2	0	2	2	2	0	2	0	0	0	2	2	2	2	2	2	0	0	2	2	2	2	0	2	2	0	2	0	2	0	2	2	2	2	0	2	2	2	0	0	0	2	0	0	0	2	0	2	2	2	0	0	2	2	0	0	0	0	2	0	2	0	2	2	2	0	0	0	0	0	0	0	0	2	0	2	2	0	2	2	0	2	2	2	0	0	0	0	0	0	2	0	0	2	2	0	2	0	0	0	2	0	0	2	2	0	0	0	2	0	2	0	0	-1	2	2	0	0	0	0	2	2	2	2	0	2	2
Bin_6_16105459	2	0	2	0	0	0	2	2	0	0	2	0	2	2	2	2	2	2	2	2	2	2	2	2	2	2	0	2	0	2	0	2	2	2	-1	0	2	2	2	0	0	2	0	2	0	0	0	2	2	0	2	0	2	2	0	2	0	2	0	2	2	2	0	2	0	2	2	-1	2	2	0	2	2	2	2	2	2	2	2	2	0	-1	2	0	0	-1	2	0	0	2	2	2	2	2	2	2	0	-1	2	2	0	2	2	2	0	2	0	0	0	2	2	2	2	2	2	0	0	2	2	2	2	0	2	2	0	2	0	2	0	2	2	2	2	0	2	2	2	0	0	0	2	0	0	0	2	0	2	2	2	0	0	2	2	0	0	0	0	2	0	2	0	2	2	2	0	0	0	0	0	0	0	0	2	0	2	2	0	2	2	0	2	2	2	0	0	0	0	0	0	2	0	0	2	2	0	2	0	0	0	2	0	0	2	2	0	0	0	2	0	2	0	0	0	2	2	0	0	0	0	2	2	2	2	0	2	2
Bin_6_16592394	2	0	2	0	0	0	2	2	0	0	2	0	2	2	2	2	2	0	2	2	2	2	2	2	2	2	0	2	2	2	0	2	2	2	0	0	2	0	2	0	0	2	0	2	0	0	0	2	2	0	2	0	2	2	0	2	0	2	0	2	2	2	0	2	0	2	2	-1	2	2	0	2	2	2	2	2	2	2	2	2	0	-1	2	0	0	-1	2	0	0	2	2	2	2	2	2	2	0	-1	2	2	0	2	2	0	0	2	0	0	0	2	2	2	2	2	2	0	0	2	2	2	2	0	2	2	0	2	0	2	0	2	2	2	2	0	2	2	2	2	0	0	2	0	0	0	2	0	0	2	2	0	0	2	2	0	0	0	0	2	0	2	0	2	2	2	0	0	0	0	0	0	0	0	2	0	2	2	0	2	2	0	2	2	2	0	0	0	0	0	0	2	0	0	2	2	0	2	0	0	0	2	0	0	2	2	0	0	0	2	0	2	0	0	0	2	2	0	0	0	0	2	2	2	2	0	2	2
Bin_6_16728443	2	0	2	0	0	0	2	2	0	0	2	0	2	2	2	2	2	0	2	2	2	2	2	2	2	2	0	2	2	2	0	2	2	2	0	0	2	0	2	0	0	2	0	2	0	0	0	2	2	0	2	0	2	2	0	2	0	2	0	2	2	2	0	2	0	2	2	-1	2	2	0	2	2	2	2	2	2	2	2	2	0	-1	2	0	0	-1	2	0	0	2	2	2	2	2	2	2	0	-1	2	2	0	2	2	0	0	2	0	0	0	2	2	2	2	2	2	0	0	2	2	2	2	0	2	2	0	2	0	2	0	2	2	2	2	0	2	2	2	2	0	0	2	0	0	0	2	0	0	2	2	0	0	2	2	0	0	0	0	2	0	2	0	2	2	2	0	0	0	0	0	0	0	0	2	0	2	2	0	2	2	0	2	2	2	0	0	0	0	0	0	2	0	0	2	0	0	2	0	0	0	2	0	0	2	2	0	0	0	2	0	2	0	0	0	2	2	0	0	0	0	2	2	2	2	0	2	2
Bin_6_16837641	2	0	2	0	0	0	2	2	0	0	2	0	2	2	2	2	2	0	2	2	2	2	2	2	2	2	0	2	2	2	0	2	2	2	0	0	2	0	2	0	0	2	0	2	0	0	0	2	2	0	2	0	2	2	0	2	0	2	0	2	2	2	0	2	0	2	2	-1	2	2	0	2	2	2	2	2	2	2	2	2	0	-1	2	0	0	-1	2	0	0	2	2	2	2	2	2	2	0	-1	2	2	0	2	2	0	0	2	0	0	0	2	2	2	2	2	2	0	0	2	2	2	2	0	2	2	0	2	0	2	0	2	2	2	2	0	2	2	2	2	0	0	2	0	0	0	2	2	0	2	2	0	0	2	2	0	0	0	0	2	0	2	0	2	2	2	0	0	0	0	0	0	0	0	2	0	2	2	0	2	2	0	2	2	2	0	0	0	0	0	0	2	0	0	2	0	0	2	0	0	0	2	0	0	2	2	0	0	0	2	0	2	0	0	0	2	2	0	0	0	0	2	2	2	2	0	2	2
Bin_6_17057016	2	0	2	0	0	0	2	2	0	0	2	0	2	2	2	2	2	0	2	2	2	2	2	2	2	2	0	2	2	2	0	2	2	2	0	0	2	0	2	0	0	2	0	2	0	0	0	2	2	2	2	0	2	2	0	2	0	2	0	2	2	2	0	2	0	2	2	-1	2	2	0	2	2	2	2	2	2	2	2	2	0	-1	2	0	0	-1	2	0	0	2	2	2	2	2	2	2	0	-1	0	2	0	2	2	0	0	2	0	0	0	2	2	2	2	2	2	0	0	2	2	2	2	0	2	2	0	2	0	2	0	2	2	2	2	0	2	2	2	2	0	0	2	0	0	0	2	2	0	2	2	0	0	2	2	0	0	0	0	2	0	2	0	2	2	0	0	0	0	0	0	0	0	0	2	0	2	2	0	2	2	0	2	2	2	0	0	0	0	0	0	2	0	0	2	0	0	2	0	0	0	0	0	0	2	2	0	0	0	2	0	2	0	0	0	2	2	0	0	0	0	2	2	2	2	0	2	2
Bin_6_17388034	2	0	2	0	0	0	2	2	0	0	2	0	2	2	2	2	2	0	2	2	2	2	2	2	2	2	0	2	2	0	0	2	2	2	0	0	2	0	2	0	0	2	0	2	0	0	0	2	2	2	0	0	2	2	0	2	0	2	0	2	2	2	0	2	0	2	2	-1	2	2	0	2	2	2	2	2	2	2	2	2	0	-1	2	0	0	-1	2	0	0	2	2	2	2	2	2	2	0	-1	0	2	0	2	2	0	0	2	0	0	0	2	2	2	2	0	2	0	0	2	2	2	2	0	2	2	0	2	0	2	0	2	2	0	2	0	2	0	2	2	0	0	2	0	0	0	2	2	0	0	0	0	0	2	2	0	0	0	0	2	0	2	0	2	2	0	0	0	0	0	0	0	0	0	2	0	2	2	0	0	2	0	2	2	2	0	0	0	0	0	0	2	0	0	2	0	0	2	0	0	0	0	0	0	2	2	0	0	0	2	0	2	0	0	0	2	0	0	0	0	0	2	2	2	2	0	2	2
Bin_6_17636228	2	0	2	0	0	0	2	2	0	0	2	0	2	2	2	2	2	0	2	2	2	2	2	2	2	2	0	2	2	0	0	2	2	2	0	0	2	0	2	0	0	2	0	2	0	0	0	2	2	2	0	0	2	2	0	2	0	2	0	2	2	2	0	2	0	2	2	-1	2	2	0	2	2	2	2	2	2	2	2	2	0	-1	2	0	0	-1	2	0	0	2	2	2	2	2	2	2	0	-1	0	2	0	2	2	0	0	2	0	0	0	2	2	2	2	0	2	0	0	2	2	2	2	0	2	2	0	2	0	2	0	2	2	0	2	0	2	0	2	2	0	0	2	0	0	0	2	2	0	0	0	0	0	2	2	0	0	0	0	2	0	2	0	0	2	0	0	0	0	0	0	0	0	0	2	0	2	2	0	0	2	0	2	2	2	0	0	0	0	0	0	2	0	0	2	0	0	2	0	0	0	0	0	0	2	2	0	0	0	2	0	2	0	0	0	2	0	0	0	0	0	2	2	2	2	0	2	2
Bin_6_17771852	2	0	2	0	0	0	2	2	0	0	2	0	2	2	2	2	2	0	2	2	2	2	2	2	2	2	0	2	2	0	0	2	2	2	0	0	2	0	2	0	0	2	0	2	0	0	0	2	2	2	0	0	2	2	0	2	0	2	0	2	2	2	0	2	0	2	2	-1	2	2	0	2	2	2	2	2	2	2	2	2	0	-1	2	0	0	-1	2	2	0	2	2	2	2	2	2	2	0	-1	0	2	0	2	2	0	0	2	0	0	0	2	2	2	2	0	2	0	0	2	2	2	2	2	2	2	0	2	0	2	0	2	2	0	2	0	2	0	2	2	0	0	2	0	0	0	2	2	0	0	0	0	0	2	2	0	0	0	0	2	0	2	0	0	2	0	0	0	0	0	0	0	0	0	2	0	2	2	0	0	2	0	2	2	2	0	0	0	0	0	0	2	0	0	2	0	0	2	0	0	0	0	0	0	2	2	0	0	0	2	0	2	0	0	0	2	0	0	0	0	0	2	2	2	2	2	2	2
Bin_6_17869816	2	0	2	0	0	0	2	2	0	0	2	0	2	2	2	2	2	0	2	2	2	2	2	2	2	2	0	2	2	0	0	2	2	2	0	0	2	0	2	0	0	2	0	2	0	0	0	2	2	2	0	0	2	2	0	2	0	2	0	2	2	2	0	2	0	2	2	-1	2	2	0	2	2	2	2	2	2	2	2	2	0	-1	2	0	0	-1	2	2	0	2	2	2	2	2	2	2	0	-1	0	2	0	2	2	0	0	2	0	0	0	2	2	2	2	0	2	0	0	2	2	2	2	2	2	2	0	2	0	2	0	2	2	0	2	0	2	0	2	2	0	0	2	0	0	0	2	2	0	0	0	0	0	2	2	0	0	0	0	2	0	2	0	0	2	0	0	0	0	0	0	0	0	0	2	0	2	2	0	0	2	0	2	2	2	0	0	0	0	0	0	2	0	0	2	0	0	2	0	0	0	0	0	0	2	2	0	0	0	2	0	2	0	0	0	2	0	0	2	0	0	2	2	2	2	2	2	2
Bin_6_18376846	2	0	2	0	0	0	2	2	0	0	2	0	2	2	2	2	2	0	2	2	2	2	2	2	2	2	0	2	2	0	0	2	2	2	0	0	2	0	2	0	0	2	0	2	0	0	0	2	2	2	0	0	2	2	0	2	0	2	0	2	2	2	0	2	0	2	2	-1	2	2	0	2	2	2	2	2	2	2	2	2	0	-1	2	0	0	-1	2	2	0	2	2	2	2	2	2	2	0	-1	0	2	0	2	2	0	0	2	0	0	0	2	2	2	2	0	2	0	0	2	2	2	2	2	2	2	0	2	0	2	0	2	2	0	2	0	2	0	2	2	0	0	2	0	0	0	2	2	0	0	0	0	0	2	2	0	0	0	0	2	0	2	0	0	2	0	0	0	0	0	0	0	0	0	2	0	2	2	0	0	2	0	2	2	2	0	0	0	0	0	0	2	0	0	2	0	0	2	0	0	0	0	0	0	2	2	0	0	0	2	0	2	0	0	0	2	0	0	2	2	0	2	2	2	2	2	2	2
Bin_6_19008574	2	0	2	0	0	0	2	2	0	0	2	0	2	2	2	2	2	0	2	2	2	2	2	2	2	2	0	2	2	0	0	2	2	2	0	0	2	0	2	0	0	2	0	2	0	0	0	2	2	2	0	0	2	2	0	2	0	2	0	2	2	2	0	2	0	2	2	-1	2	2	0	2	2	2	2	2	2	2	2	2	0	-1	2	0	0	-1	2	2	0	2	2	2	2	2	2	2	0	-1	0	2	0	2	2	0	0	2	0	0	0	2	2	2	2	0	2	0	0	2	2	2	2	2	2	2	0	2	0	2	0	2	2	0	2	0	2	0	2	2	0	0	2	0	0	0	2	2	0	0	0	0	0	2	2	0	0	0	0	2	0	2	0	0	2	0	0	2	0	0	0	0	0	0	2	0	2	2	0	0	2	0	2	2	2	0	0	0	0	0	0	2	0	0	2	0	0	2	0	0	0	0	0	0	2	2	0	0	0	2	0	2	0	0	0	2	0	0	2	2	0	2	2	2	2	2	2	2
Bin_6_19241645	2	0	2	0	2	0	2	2	0	0	2	0	2	2	2	2	2	0	2	2	2	2	2	2	2	2	0	2	2	0	0	2	2	2	0	0	2	0	2	0	0	2	0	2	0	0	0	2	2	2	0	0	2	2	0	2	0	2	0	2	2	2	0	2	0	2	2	-1	2	2	0	2	2	2	2	2	2	2	2	2	0	-1	2	0	0	-1	2	2	0	2	2	2	2	2	2	2	0	-1	0	2	0	2	2	0	0	2	0	0	0	2	2	2	2	0	2	0	2	2	2	2	2	2	2	2	0	2	0	2	0	2	2	0	2	0	2	0	2	2	0	0	2	0	0	0	2	2	0	0	0	0	0	2	2	0	0	0	0	2	0	2	0	0	2	0	0	2	0	0	0	0	0	0	2	0	2	2	0	0	2	0	2	2	2	0	2	0	0	0	0	2	0	0	2	0	0	2	0	0	0	0	0	0	2	2	0	0	0	2	0	2	0	0	0	2	0	0	2	2	0	2	2	2	2	2	2	2
Bin_6_19386006	2	0	2	0	2	0	2	2	0	0	2	0	2	2	2	2	2	0	2	2	2	2	2	2	2	2	0	2	2	0	0	2	2	2	0	0	2	0	2	0	0	2	0	2	0	0	0	2	2	2	0	0	2	2	0	2	0	2	0	2	2	2	0	2	0	2	2	-1	2	2	0	2	2	2	2	2	2	2	2	2	0	-1	2	0	0	-1	2	2	0	2	2	2	2	2	2	2	0	-1	0	2	0	2	2	0	0	2	0	0	0	2	2	2	2	0	2	0	2	2	2	2	2	2	2	2	0	2	0	2	0	2	2	0	2	0	2	0	2	2	0	0	2	0	0	0	2	2	0	0	0	0	0	2	2	0	0	0	0	2	0	2	0	-1	2	0	0	2	0	0	0	0	0	0	2	0	2	2	0	0	2	0	2	2	2	0	2	0	0	0	0	2	0	0	2	0	0	2	0	0	0	0	0	0	2	2	0	0	0	2	0	2	0	0	0	2	0	0	2	2	0	2	2	2	2	2	2	2
Bin_6_19671441	2	0	2	0	2	0	2	2	0	0	2	0	2	2	2	2	2	0	2	2	2	2	2	2	2	2	0	2	2	0	0	2	2	2	0	0	2	0	2	0	0	2	0	2	0	0	0	2	2	2	0	0	2	2	2	2	0	2	0	2	2	2	0	2	0	2	2	-1	2	2	0	2	2	2	2	2	2	2	2	2	0	-1	2	0	0	-1	2	2	0	2	2	2	2	2	2	2	0	-1	0	2	0	2	2	0	0	2	0	0	0	2	2	2	2	0	2	0	2	2	2	2	2	2	2	2	0	2	0	2	0	2	2	0	2	0	2	0	2	2	0	0	2	0	0	0	2	2	0	0	0	0	0	2	2	0	0	0	0	2	0	2	0	-1	2	0	0	2	0	0	0	0	0	0	2	0	2	2	0	0	2	0	2	2	2	0	2	0	0	0	0	2	0	0	2	0	0	2	0	0	0	0	0	0	2	2	0	0	0	2	0	2	0	0	0	2	0	0	2	2	0	2	2	2	2	2	2	2
Bin_6_19966688	2	0	2	0	2	0	2	2	0	0	2	0	2	2	2	2	2	0	2	2	2	2	2	2	2	2	0	2	2	0	0	2	2	2	0	0	2	0	2	0	0	2	0	2	0	0	0	2	2	2	0	0	2	2	2	2	0	2	0	2	2	2	0	2	0	2	2	-1	2	2	0	2	2	2	2	2	2	2	2	2	0	-1	2	0	0	-1	2	2	0	2	2	2	2	2	2	2	0	-1	0	2	0	2	2	0	0	2	0	0	0	2	2	2	2	0	2	2	2	2	2	2	2	2	2	2	0	2	0	2	0	2	2	0	2	0	2	0	2	2	0	0	2	0	0	0	2	2	0	0	0	0	0	2	2	0	0	0	0	2	0	2	0	-1	2	0	0	2	0	0	0	0	0	0	2	0	2	2	0	0	2	0	2	2	2	0	2	0	0	0	0	2	0	0	2	0	0	2	0	0	0	0	0	0	2	2	0	0	0	2	0	2	0	-1	0	2	0	0	2	2	0	2	2	2	2	2	2	2
Bin_6_20517793	2	0	2	0	2	0	2	2	0	0	2	0	2	2	2	2	2	0	2	2	2	2	2	2	2	2	0	2	2	0	0	2	2	2	0	0	2	0	2	0	0	2	0	2	0	0	0	2	2	2	0	0	2	2	2	2	0	2	0	2	2	2	0	2	0	2	2	-1	2	2	0	2	2	2	2	2	2	2	2	2	0	-1	2	0	0	-1	2	2	0	2	2	2	2	2	2	2	0	-1	0	2	0	2	2	0	0	2	0	0	0	2	2	2	2	0	2	2	2	2	2	2	2	2	2	2	0	2	0	2	0	2	2	0	2	0	2	0	2	2	0	0	2	0	0	0	2	2	0	0	0	0	0	2	2	0	0	0	0	2	0	2	0	-1	2	0	0	2	0	0	0	0	0	0	2	0	2	2	0	0	2	0	2	2	2	0	2	0	0	0	0	2	0	0	2	0	0	2	0	2	0	0	0	0	2	2	0	0	0	2	0	2	0	-1	0	2	0	0	2	2	0	2	2	2	2	2	2	2
Bin_6_25130447	2	0	2	0	2	0	2	2	0	0	2	0	2	2	2	2	2	0	2	2	2	2	2	2	2	2	0	2	2	0	0	2	2	2	0	0	2	0	2	0	0	2	0	2	0	0	0	2	2	2	0	0	2	2	2	2	0	2	0	2	2	2	0	2	0	2	2	-1	2	2	0	2	2	2	2	2	2	2	2	2	0	-1	2	0	0	-1	2	2	0	2	2	2	2	2	2	2	0	-1	0	2	0	2	2	0	0	2	0	0	0	2	2	2	2	0	2	2	2	2	2	2	2	2	2	2	0	2	0	2	0	2	2	0	2	0	2	0	2	2	0	0	2	0	0	0	2	2	0	0	0	0	0	2	2	0	0	0	0	2	0	2	0	-1	2	0	0	2	0	0	0	0	0	0	2	0	2	2	0	0	2	0	2	2	2	0	2	0	0	0	0	2	0	0	2	0	0	2	0	2	0	0	0	0	2	2	0	0	0	2	0	2	0	-1	-1	2	0	0	2	2	0	2	2	2	2	2	2	2
Bin_6_32364629	2	0	2	0	2	0	2	2	0	0	2	0	2	2	2	2	2	0	2	2	2	2	2	2	2	2	0	2	2	0	0	2	2	2	0	0	2	0	2	0	0	2	0	2	0	0	0	2	2	2	0	0	2	2	2	2	0	2	0	2	2	2	0	2	0	2	2	-1	2	2	0	2	2	2	2	2	2	2	2	2	0	-1	2	0	0	-1	2	2	0	2	2	2	2	2	2	2	0	-1	0	2	0	2	2	0	0	2	0	0	0	2	2	2	2	0	2	2	2	2	2	2	2	2	2	2	0	2	0	2	0	2	2	0	2	0	2	0	2	2	0	0	2	0	0	0	2	2	0	0	0	0	0	2	2	0	0	0	0	0	0	2	0	-1	2	0	0	2	0	0	0	0	0	0	2	0	2	2	0	0	2	0	-1	2	2	0	2	0	0	0	0	2	0	0	2	0	0	2	0	2	0	0	0	0	2	2	0	0	0	2	0	2	0	-1	-1	2	0	0	2	2	0	2	2	2	2	2	2	2
Bin_6_37020054	2	0	2	0	2	0	2	2	0	0	2	0	2	2	2	2	2	0	2	2	2	2	2	2	2	2	0	2	2	0	0	2	2	2	0	0	2	0	2	0	0	2	0	2	0	0	0	2	2	2	0	0	2	2	2	2	0	2	0	2	2	2	0	2	0	2	2	-1	2	2	0	2	2	2	2	2	2	2	2	2	0	-1	2	0	0	-1	2	2	0	2	2	2	2	2	2	2	0	-1	0	2	0	2	2	0	0	2	0	0	0	2	2	2	2	0	2	2	2	2	2	2	2	2	2	2	0	2	0	2	0	2	2	0	2	0	2	0	2	2	0	0	2	0	0	0	2	2	0	0	0	0	0	2	2	0	0	0	0	0	0	2	0	-1	2	0	0	2	0	0	0	0	0	0	2	0	2	2	0	0	2	0	-1	2	2	0	2	0	0	0	0	2	0	0	2	0	0	2	0	0	0	0	0	0	2	2	0	0	0	2	0	2	0	-1	-1	2	0	0	2	2	0	2	2	2	2	2	2	2
Bin_6_40009242	2	0	2	0	2	0	2	2	0	0	2	0	2	2	2	2	2	0	2	2	2	2	2	2	2	2	0	2	2	0	0	2	2	2	0	0	2	0	2	0	0	2	0	2	0	0	0	2	2	2	0	0	2	2	2	2	0	2	0	2	2	2	0	2	0	2	2	-1	2	2	0	2	2	2	2	2	2	2	2	2	0	-1	2	0	0	-1	2	2	0	2	2	2	2	2	2	2	0	-1	0	0	0	2	2	0	0	2	0	0	0	2	2	2	2	0	2	2	2	2	2	2	2	2	2	2	0	2	0	2	0	2	2	0	2	0	2	0	2	2	0	0	2	0	0	0	2	2	0	0	0	0	0	2	0	0	0	0	0	0	0	2	0	-1	2	0	0	2	0	0	0	0	0	0	2	0	2	2	0	0	2	0	-1	2	2	0	2	0	0	0	0	2	0	0	2	0	0	2	0	0	0	0	0	0	2	2	0	0	0	2	0	2	0	-1	-1	2	0	0	2	2	0	2	2	2	2	2	2	2
Bin_6_41769350	2	0	2	0	2	0	2	2	0	0	2	0	2	2	2	2	2	0	2	2	2	2	2	2	2	2	0	2	2	0	0	2	2	2	0	0	2	0	2	0	0	2	0	2	0	0	0	2	2	2	0	0	2	2	2	2	0	2	0	2	2	2	0	2	0	2	2	-1	2	2	0	2	2	2	2	2	2	2	2	2	0	-1	2	0	0	-1	2	2	0	2	2	2	2	2	2	2	0	-1	0	0	0	2	2	0	0	2	0	0	0	2	2	2	2	0	2	2	2	2	2	2	2	2	2	2	0	2	0	2	0	2	2	0	2	0	2	0	2	2	0	0	2	0	0	0	2	2	0	0	0	0	0	2	0	0	0	0	0	0	0	2	0	-1	2	0	0	2	0	0	0	0	0	0	2	0	2	2	0	0	2	0	-1	2	2	0	2	0	0	0	0	2	0	0	2	0	2	2	0	0	0	0	0	0	2	2	0	0	0	2	0	2	0	-1	-1	2	0	0	2	2	0	2	2	2	2	2	2	2
Bin_6_42992894	2	0	2	0	2	0	2	2	0	0	2	0	2	2	2	2	2	0	2	2	2	2	2	2	2	2	0	2	2	0	0	2	2	2	0	0	2	0	2	0	0	2	0	2	0	0	0	2	2	2	0	0	2	2	2	2	0	2	0	2	2	2	0	2	0	2	2	-1	2	2	0	2	2	2	2	2	2	2	2	2	0	-1	2	0	0	-1	2	2	0	2	2	2	2	2	2	2	0	2	0	0	0	2	2	0	0	2	0	0	0	2	2	2	2	0	2	2	2	2	2	2	2	2	2	2	0	-1	0	2	0	2	2	0	2	0	2	0	2	2	0	0	2	0	0	0	2	2	0	0	0	0	0	2	0	0	0	0	0	0	0	2	0	-1	2	0	0	2	0	0	0	2	0	0	2	0	2	2	0	0	2	0	-1	2	2	0	2	0	0	0	0	2	0	0	2	0	2	2	0	0	0	0	0	0	2	2	0	0	0	2	0	2	0	-1	-1	2	0	0	2	2	0	2	2	2	2	2	2	2
Bin_6_44203597	2	0	2	0	2	0	2	2	0	0	2	0	2	2	2	2	2	0	2	2	2	2	2	2	2	2	0	2	2	0	0	2	2	2	0	0	2	0	2	0	0	2	0	2	0	0	0	2	2	2	0	0	2	2	0	2	0	2	0	2	2	2	0	2	0	2	2	-1	2	2	0	2	2	2	2	2	2	2	2	2	0	-1	2	0	0	-1	2	2	0	2	2	2	2	2	2	2	0	2	0	0	0	2	2	0	0	2	0	0	0	2	2	2	2	0	2	2	2	2	2	2	2	2	2	2	0	-1	0	2	0	2	2	0	2	0	2	0	2	2	0	0	2	0	0	0	2	2	0	0	0	0	0	2	0	0	0	0	0	0	0	2	0	-1	2	0	0	2	0	0	0	2	0	0	2	0	0	2	0	0	2	0	-1	2	2	0	2	0	0	0	0	2	0	0	2	0	2	2	0	0	0	0	0	0	2	2	0	0	0	2	0	2	0	-1	-1	2	0	0	2	2	0	2	2	2	2	2	2	2
Bin_6_44881735	2	0	2	0	2	0	2	2	0	0	2	0	2	2	2	2	2	0	2	2	2	2	2	2	2	2	0	2	2	0	0	2	2	2	0	0	2	0	2	0	0	2	0	2	0	0	0	2	2	2	0	0	2	2	0	2	0	2	0	2	2	2	0	2	0	2	2	-1	2	2	0	2	2	2	2	2	2	2	2	2	0	-1	2	0	0	-1	2	2	0	2	2	2	2	2	2	2	0	2	0	0	0	2	2	0	0	2	0	0	0	2	2	2	2	0	2	2	2	2	2	2	2	2	2	2	0	-1	0	2	0	2	2	0	2	0	2	0	2	2	0	0	2	0	0	0	2	2	0	0	0	0	0	2	0	0	0	0	0	0	0	2	0	0	2	0	0	2	0	0	0	2	0	0	2	0	0	2	0	0	2	0	-1	2	2	0	2	0	0	0	0	2	0	0	2	0	2	2	0	0	0	0	0	0	2	2	0	0	0	2	0	2	0	-1	-1	2	0	0	2	2	0	2	2	2	2	2	2	2
Bin_6_45323463	2	0	2	0	2	0	2	2	0	0	2	0	2	2	2	2	2	0	2	2	2	2	2	2	2	2	0	2	2	0	0	2	2	2	0	0	2	0	2	0	0	2	0	2	0	0	0	2	2	2	0	0	2	2	0	2	0	2	0	2	2	2	0	2	0	2	2	-1	2	2	0	2	2	2	2	2	2	2	2	2	0	-1	2	0	0	-1	2	2	0	2	2	2	2	2	2	2	0	2	0	0	0	2	2	0	0	2	0	0	0	2	2	2	2	0	2	2	2	2	2	2	2	2	2	2	0	-1	0	2	0	2	2	0	2	0	2	0	2	2	0	0	2	0	0	0	2	2	0	0	0	0	0	2	0	0	0	0	0	0	0	2	0	0	2	0	0	2	0	0	0	2	0	0	2	0	0	2	0	0	2	0	-1	2	2	0	2	0	0	0	0	2	0	0	2	0	2	2	0	0	0	0	0	0	2	2	0	0	0	2	0	2	0	2	-1	2	0	0	2	2	0	2	2	2	2	2	2	2
Bin_6_45672240	2	0	2	0	2	0	2	2	0	0	2	0	2	2	2	2	2	0	2	2	2	2	2	2	2	2	0	2	2	0	0	2	2	2	0	0	2	0	2	0	0	2	0	2	2	0	0	2	2	2	0	0	2	2	0	2	0	2	0	2	2	2	0	2	0	2	2	-1	2	2	0	2	2	2	2	2	2	2	2	2	0	-1	2	0	0	-1	2	2	0	2	2	2	2	2	2	2	0	2	0	0	0	2	2	0	0	2	0	0	0	2	2	2	2	0	2	2	2	2	2	2	2	2	2	2	0	-1	0	2	0	2	2	0	2	0	2	0	2	2	0	0	2	0	0	0	2	2	0	0	0	0	0	2	0	0	0	0	0	0	0	2	0	2	2	0	0	2	0	0	0	2	0	0	2	0	0	2	0	0	2	0	-1	2	2	0	2	0	0	0	0	2	0	0	2	0	2	2	0	0	0	0	0	0	2	2	0	0	0	2	0	2	0	2	-1	2	0	0	2	2	0	2	2	2	2	2	2	2
Bin_6_46227165	2	0	2	0	2	0	2	2	0	0	2	0	2	2	2	2	2	0	2	2	2	2	2	2	2	2	0	2	2	0	0	2	2	2	0	0	2	0	2	0	0	2	0	2	2	0	0	2	2	2	0	0	2	2	0	2	0	2	0	2	2	2	0	2	0	2	2	-1	2	2	0	2	2	2	2	2	2	2	2	2	0	-1	2	0	0	-1	2	0	0	2	2	2	2	2	2	2	0	2	0	0	2	2	2	0	0	2	0	0	0	2	2	2	2	0	2	2	2	2	2	2	2	2	2	2	0	-1	0	2	0	2	2	0	2	0	2	0	2	2	0	0	2	0	0	0	2	2	0	0	0	0	0	2	0	0	0	0	0	0	0	2	0	2	2	0	0	2	0	0	0	2	0	0	2	0	0	2	0	0	2	0	-1	2	2	0	2	0	0	0	0	2	0	0	2	0	2	2	0	0	0	0	0	0	2	2	0	0	0	2	0	2	0	2	-1	2	0	0	2	2	0	2	2	2	2	2	2	2
Bin_6_46633431	2	0	2	0	2	0	2	2	0	0	2	0	2	2	2	2	2	0	2	2	2	2	2	2	2	2	0	2	2	0	0	2	2	2	0	0	2	0	2	0	0	2	0	2	2	0	0	2	2	2	0	0	2	2	0	2	0	2	0	2	2	2	0	2	0	2	2	-1	2	2	0	2	2	2	2	2	2	2	2	2	0	-1	2	0	0	-1	2	0	0	2	2	2	2	2	2	2	0	2	0	0	2	2	2	0	0	2	0	0	0	2	2	2	2	0	2	2	2	2	2	2	2	2	2	2	0	-1	0	2	0	2	2	0	2	0	2	0	2	2	0	0	2	0	0	0	2	2	0	0	0	0	0	2	0	0	0	0	0	0	0	2	0	2	2	0	0	2	0	0	0	2	0	0	2	0	0	2	0	0	2	0	-1	2	2	0	2	0	0	2	0	2	0	0	2	0	2	2	0	0	0	0	0	0	2	2	0	0	0	2	0	2	0	2	-1	2	0	0	2	2	0	2	2	2	2	2	2	2
Bin_6_46792513	2	0	2	0	2	0	2	2	0	0	2	0	2	2	2	2	2	0	2	2	2	2	2	2	2	2	0	2	2	0	0	2	2	2	0	0	2	0	2	0	0	2	0	2	2	0	0	2	2	2	0	0	2	2	0	2	0	2	0	2	2	2	0	2	0	2	2	-1	2	2	0	2	2	2	2	2	2	2	2	2	0	2	2	0	0	-1	2	0	0	2	2	2	2	2	2	2	0	2	0	0	2	2	2	0	0	2	0	0	0	2	2	2	2	0	2	2	2	2	2	2	2	2	2	2	0	-1	0	2	0	2	2	0	2	0	2	0	2	2	0	0	2	0	0	0	2	2	0	0	0	0	0	2	0	0	0	0	0	0	0	2	0	2	2	0	0	2	0	0	0	2	0	0	2	0	0	2	0	0	2	0	-1	2	2	0	2	0	0	2	0	2	0	0	2	0	2	2	0	0	0	0	0	0	2	2	0	0	0	2	0	2	0	2	-1	2	0	0	2	2	0	2	2	2	2	2	2	2
Bin_6_47047946	2	0	2	0	2	0	2	2	0	0	2	0	2	2	2	2	2	0	2	2	2	2	2	2	2	2	0	2	2	0	0	2	2	2	0	0	2	0	2	0	0	2	0	2	2	0	0	2	2	2	0	0	2	2	0	2	0	2	0	2	2	2	0	2	0	2	2	-1	2	2	0	2	2	2	2	2	2	2	2	2	0	2	2	0	0	-1	2	0	0	2	2	2	2	2	2	2	0	2	0	0	2	2	2	0	0	2	0	0	0	2	2	2	2	0	2	2	2	2	2	2	2	2	2	2	0	-1	0	2	0	2	2	0	2	0	2	0	2	2	0	0	2	0	0	0	2	2	0	0	0	0	0	2	0	0	0	0	0	0	0	2	0	2	2	0	0	2	0	0	0	2	0	0	2	0	0	2	0	0	2	0	-1	2	2	0	2	0	0	2	0	2	0	0	2	2	2	2	0	0	0	0	0	0	2	2	0	0	0	2	0	2	0	2	-1	2	0	0	2	2	0	2	2	2	2	2	2	2
Bin_6_47317574	2	0	2	0	2	0	2	2	0	0	2	0	2	2	2	2	2	0	2	2	2	2	2	2	2	2	0	2	2	0	0	2	2	2	0	0	2	0	2	0	0	2	0	2	2	0	0	2	2	2	0	0	2	2	0	2	0	2	0	2	2	2	0	2	0	2	2	-1	2	2	0	2	2	2	2	2	2	2	2	2	0	2	2	0	0	-1	2	0	0	2	2	2	2	2	2	2	0	2	0	0	2	2	2	0	0	2	0	0	0	2	2	2	2	0	2	2	2	2	2	2	2	2	2	2	0	-1	0	2	0	2	2	0	2	0	2	0	2	2	0	0	2	0	0	0	2	2	0	0	0	0	0	2	0	0	0	0	0	0	0	2	0	0	2	0	0	2	0	0	0	2	0	0	2	0	0	2	0	0	2	0	-1	2	2	0	2	0	0	2	0	2	0	0	2	2	2	2	0	0	0	0	0	0	2	2	0	0	0	2	0	2	0	2	-1	2	0	0	2	2	0	2	2	2	2	2	2	2
Bin_6_47481747	2	0	2	0	2	0	2	2	0	0	2	0	2	2	2	2	2	0	2	2	2	2	2	2	2	2	0	2	2	0	0	2	2	2	0	0	2	0	2	0	0	2	0	2	2	0	0	2	2	2	0	0	2	2	0	2	0	2	0	2	2	2	0	2	0	2	2	-1	2	2	0	2	2	2	2	2	2	2	2	2	0	2	2	0	0	-1	2	0	0	2	2	2	2	2	2	2	0	2	0	0	2	2	2	0	0	2	0	0	0	2	2	2	2	0	2	2	2	2	2	2	2	0	2	2	0	-1	0	2	0	2	2	0	2	0	2	0	2	2	0	0	2	0	0	0	2	2	0	0	0	0	0	2	0	0	0	0	0	0	0	2	0	0	2	0	0	2	0	0	0	2	0	0	2	0	0	2	0	0	2	0	-1	2	2	0	2	0	0	2	0	2	0	0	2	2	2	2	0	0	0	0	0	0	2	2	0	0	0	2	0	2	0	2	-1	2	0	0	2	2	0	2	2	2	2	2	2	2
Bin_6_47810526	2	0	2	0	2	0	2	2	0	0	2	0	2	2	2	2	2	0	2	2	2	2	2	2	2	2	0	2	2	0	0	2	2	2	0	0	2	0	2	0	0	2	0	2	2	0	0	2	2	2	0	0	2	2	0	2	0	2	2	2	2	2	0	2	0	2	2	-1	2	2	0	2	2	2	2	2	2	2	2	2	0	2	2	0	0	-1	2	0	0	2	2	2	2	2	2	2	0	2	0	0	2	2	2	0	0	2	0	0	0	2	2	2	2	0	2	2	2	2	2	2	2	0	2	2	0	-1	0	2	0	2	2	0	2	0	2	0	2	2	0	0	2	0	0	0	2	2	0	0	0	0	0	2	0	0	0	0	0	0	0	2	0	0	2	0	0	2	0	0	0	2	0	0	2	0	0	2	0	0	2	0	-1	2	2	0	2	0	0	2	0	2	0	0	2	2	2	2	0	0	0	0	0	0	2	2	0	0	0	2	0	2	0	2	-1	2	0	0	2	2	0	2	2	2	2	0	2	2
Bin_6_48146105	2	0	2	0	2	0	2	2	0	0	2	0	2	2	2	2	2	0	2	2	2	2	2	2	2	2	0	2	2	0	0	2	2	2	0	2	2	0	2	0	0	2	0	2	2	0	0	2	2	2	0	0	2	2	0	2	0	2	2	2	2	2	0	2	0	2	2	-1	2	2	0	2	2	2	2	2	2	2	2	2	0	2	2	0	0	-1	2	0	0	2	2	2	2	2	2	2	0	2	0	0	2	2	2	0	0	2	0	0	0	2	2	2	2	0	2	2	2	2	2	2	2	0	2	2	0	-1	0	2	0	2	2	0	2	0	2	0	2	2	0	0	2	0	0	0	2	2	0	0	0	0	0	2	0	0	0	0	2	0	0	2	0	0	2	0	0	2	0	0	0	2	0	0	2	0	0	2	0	0	2	0	-1	2	2	0	2	0	0	2	0	2	0	0	2	2	2	2	0	0	0	0	0	0	2	0	0	0	0	2	0	2	0	2	-1	2	0	0	2	2	0	2	2	2	2	0	2	2
Bin_6_48390180	2	0	2	0	2	0	2	2	0	0	2	0	2	2	2	2	2	0	0	2	2	2	2	2	2	2	0	2	2	0	0	2	2	2	0	2	2	0	2	0	0	2	0	2	2	0	0	2	2	2	0	0	2	2	0	2	0	2	2	2	2	2	0	2	0	2	2	-1	2	2	0	2	2	2	2	2	2	2	2	2	0	2	2	0	0	-1	2	0	0	2	2	2	2	2	2	2	0	2	0	0	2	2	2	0	0	2	0	0	0	2	2	2	2	0	2	2	2	2	2	2	2	0	2	2	0	-1	0	2	0	2	2	0	2	0	2	0	2	2	0	0	2	0	0	0	2	2	2	0	0	0	0	2	0	0	0	0	2	0	0	2	0	0	2	0	0	2	0	0	0	2	0	0	2	0	0	2	0	0	2	0	-1	2	2	0	2	0	0	2	0	2	0	0	2	2	2	2	0	0	0	0	0	0	2	0	0	0	0	2	0	2	0	2	-1	0	0	0	2	2	0	2	2	2	2	0	2	2
Bin_6_48545387	2	0	2	0	2	0	2	2	0	0	2	0	2	2	2	2	2	0	0	2	2	0	2	2	2	2	0	2	2	0	0	2	2	2	0	2	2	0	2	0	0	2	0	2	2	0	0	2	2	2	0	0	2	2	0	2	0	2	2	2	2	2	0	2	0	2	2	-1	2	2	0	2	2	2	2	2	2	2	2	2	0	2	2	0	0	-1	2	0	0	0	0	2	2	2	2	0	0	2	0	0	2	2	2	0	0	2	0	0	0	2	2	2	2	0	2	2	2	2	2	2	2	0	2	2	0	-1	0	2	0	2	2	0	2	0	2	0	2	2	0	0	2	0	0	0	2	2	2	0	0	0	0	2	0	0	0	0	2	0	0	0	0	0	2	0	0	0	0	0	0	2	0	0	2	0	0	0	0	0	2	0	-1	2	2	0	2	0	0	2	0	2	0	0	2	2	2	2	0	0	0	2	0	0	2	0	0	0	0	2	0	2	0	2	2	0	0	0	2	2	0	2	2	2	2	0	2	2
Bin_6_48629102	2	0	2	0	2	0	0	2	0	0	2	0	2	2	2	2	2	0	0	2	2	0	2	0	2	0	0	2	2	0	0	2	2	2	0	0	2	0	2	0	0	0	0	2	2	0	0	2	2	2	0	0	2	2	0	2	0	2	2	2	2	2	0	2	0	2	2	-1	2	2	0	2	2	2	2	2	2	2	2	2	0	2	2	0	0	-1	0	0	0	0	0	2	2	0	2	0	0	2	0	0	2	2	2	0	0	2	0	0	0	2	2	2	2	0	2	2	2	2	2	2	0	0	2	2	0	0	0	2	0	2	2	0	2	0	2	0	2	2	0	0	2	0	0	0	2	2	2	0	0	0	0	2	0	0	0	0	0	0	0	0	0	0	2	0	0	0	0	0	0	2	0	0	2	0	0	0	0	0	2	0	-1	2	2	0	2	0	0	2	0	2	0	0	0	2	2	0	0	0	0	2	0	0	2	0	0	0	0	0	0	2	0	2	2	0	0	0	2	2	0	2	2	2	2	0	0	2
Bin_6_48732067	2	0	2	0	2	0	0	2	0	0	2	0	2	2	2	2	2	0	0	2	2	0	2	0	2	0	0	2	2	0	0	2	2	2	2	0	2	0	2	0	0	0	0	2	2	0	0	2	2	2	0	0	2	2	0	2	0	2	2	2	2	2	0	2	0	2	2	-1	2	2	0	2	2	2	2	2	2	2	2	2	0	2	2	0	0	-1	0	0	0	0	0	2	2	0	2	0	0	2	0	0	2	2	2	0	0	2	0	0	0	2	2	2	2	0	2	2	2	2	2	2	0	0	2	2	0	0	0	2	0	2	2	0	2	0	2	0	2	2	0	0	2	0	0	0	2	2	2	0	0	0	0	2	0	2	0	0	0	0	0	0	0	0	2	0	0	0	0	0	0	2	0	0	2	0	0	0	0	0	2	0	-1	2	2	0	2	0	0	2	0	2	0	0	0	2	2	0	0	2	0	2	0	0	2	0	0	0	0	0	0	2	0	0	2	0	0	0	2	2	0	2	2	2	2	0	0	2
Bin_6_48799240	2	0	2	0	2	0	0	2	0	0	2	0	2	2	2	2	2	0	0	2	2	0	2	0	2	0	0	2	2	0	0	2	2	2	2	0	2	0	2	0	0	0	0	2	2	0	0	2	2	2	0	0	2	2	0	2	0	2	2	2	2	2	0	2	0	2	2	-1	2	2	0	2	2	2	2	2	2	2	2	2	0	2	2	0	0	-1	0	0	0	0	0	2	2	0	2	0	0	2	0	0	2	2	2	0	0	2	0	0	0	2	2	2	2	0	2	0	2	2	2	2	0	0	2	2	0	0	0	2	0	2	2	0	2	0	2	0	2	2	0	0	2	0	0	0	2	2	2	0	0	0	0	2	0	2	0	0	0	0	0	0	0	0	2	0	0	0	0	0	0	2	0	0	2	0	0	0	0	0	2	0	-1	2	2	0	2	0	0	2	0	2	0	0	0	2	2	0	0	2	0	2	0	0	2	0	0	0	0	0	0	2	0	0	2	0	0	0	2	2	0	2	2	2	2	0	0	2
Bin_6_48851328	2	0	2	0	2	0	0	2	0	0	2	0	2	2	2	2	2	0	0	2	2	0	2	0	2	0	0	2	2	0	0	2	2	2	2	0	2	0	2	0	0	0	0	2	2	0	0	2	2	2	0	0	2	2	0	2	0	2	2	2	2	2	0	2	0	2	2	-1	2	2	0	2	2	2	2	2	2	2	2	2	0	2	2	0	0	-1	0	0	0	0	0	2	2	0	2	0	0	2	0	0	2	2	2	0	0	2	0	0	0	2	2	2	2	0	2	0	2	2	2	2	0	0	2	2	0	0	0	2	0	2	2	0	2	0	2	0	2	2	0	0	2	0	0	0	2	2	2	0	0	0	0	2	0	2	0	0	0	0	0	0	0	0	2	0	0	0	0	0	0	2	0	0	2	0	0	0	0	0	2	0	-1	0	2	0	2	0	0	2	0	2	0	0	0	2	2	0	0	2	0	2	0	0	2	0	0	0	0	0	0	2	0	0	2	0	0	0	2	2	0	2	2	2	2	0	0	2
Bin_6_48920561	2	0	2	0	2	2	0	2	0	0	0	0	2	2	2	2	2	0	0	0	2	0	2	0	2	0	0	2	0	0	0	2	2	2	2	0	2	0	2	0	0	0	0	0	2	0	0	0	2	0	0	0	2	2	0	0	0	2	2	2	0	2	0	2	0	2	2	-1	0	0	0	2	2	2	2	2	0	2	2	2	0	2	2	0	0	-1	0	0	0	0	0	2	2	0	2	0	0	2	0	0	2	0	2	0	0	2	0	0	0	0	2	0	2	0	2	0	2	2	2	0	0	0	2	2	0	0	0	2	0	2	2	0	2	0	2	0	2	2	0	0	2	0	0	0	2	0	2	0	0	0	0	2	0	2	0	0	0	0	0	0	0	0	0	0	0	0	0	0	0	0	0	0	2	0	0	0	0	0	2	0	-1	0	2	0	2	0	0	0	0	2	0	0	0	2	2	0	0	2	0	2	0	0	2	0	0	0	0	0	0	2	0	0	2	0	0	0	0	0	0	2	0	2	2	0	0	0
Bin_6_49010267	2	0	2	0	2	2	0	2	0	0	0	0	2	2	2	2	2	0	0	0	2	0	2	0	2	0	0	2	0	0	2	2	2	2	2	0	2	0	2	2	0	0	0	0	2	0	0	0	2	0	0	0	2	2	0	0	0	2	2	2	0	2	0	2	2	2	2	2	0	0	0	2	2	2	2	2	0	2	2	2	0	2	2	0	0	-1	0	0	0	0	0	2	2	0	2	0	0	2	0	0	2	0	2	0	0	2	2	0	0	0	2	0	2	0	2	0	2	2	2	0	0	0	2	2	0	0	0	2	0	2	2	0	2	0	2	0	2	2	0	0	2	2	0	0	2	0	2	0	0	0	0	2	0	2	0	2	0	0	2	2	0	0	0	0	0	0	2	0	0	0	0	0	2	2	0	0	2	0	2	2	-1	0	2	0	2	2	0	0	0	2	0	0	0	2	2	0	0	2	0	2	0	0	2	0	0	0	0	0	0	2	0	0	2	0	0	2	0	0	0	2	0	2	2	0	0	0
Bin_6_49119059	2	0	2	0	2	2	0	2	0	0	0	0	2	2	0	2	2	0	0	0	-1	0	2	0	2	0	0	2	0	0	2	2	2	2	2	0	2	0	2	2	0	0	0	0	2	0	0	0	2	0	0	0	0	2	0	0	0	2	2	2	0	2	0	2	2	2	2	2	0	0	0	2	2	0	2	2	0	2	2	2	0	-1	0	0	0	-1	0	0	0	0	0	0	2	0	2	0	0	2	0	0	0	0	2	0	0	2	2	0	0	0	2	0	2	0	0	0	2	2	0	0	0	0	2	2	0	0	0	2	0	2	2	0	2	0	2	0	2	2	0	0	2	2	0	0	2	0	2	0	0	0	0	0	0	2	0	2	0	0	2	2	0	0	0	0	0	0	2	0	0	0	0	0	2	2	0	0	2	0	2	2	-1	0	2	0	2	2	0	0	0	2	0	0	0	2	2	0	0	2	0	2	0	0	0	0	0	0	0	0	0	2	0	0	2	0	0	2	0	0	-1	2	0	2	2	0	0	0
Bin_6_49304853	2	0	2	0	2	2	0	2	0	0	0	0	2	2	0	2	2	0	0	0	-1	0	2	0	2	0	0	2	0	0	2	2	2	2	2	0	2	0	2	2	0	0	0	0	2	0	0	0	2	0	0	0	0	2	0	0	0	0	2	2	0	2	0	2	2	2	2	2	0	0	0	2	2	0	2	2	0	2	2	2	0	-1	0	0	0	-1	0	0	0	0	0	0	2	0	2	0	0	2	0	0	0	0	2	0	0	2	2	0	0	0	2	0	2	0	0	0	2	2	0	0	0	0	2	2	0	0	0	2	0	2	2	0	2	0	2	0	2	2	0	0	2	2	0	0	2	0	2	0	0	0	0	0	0	2	0	2	0	0	2	2	0	0	0	0	0	0	2	0	0	0	0	0	2	2	0	0	2	0	2	2	-1	0	2	0	2	2	0	0	0	2	0	0	0	2	2	0	0	2	0	2	0	0	0	0	0	0	0	0	0	2	0	0	2	0	0	2	0	0	-1	2	0	2	2	0	0	0
Bin_6_49538622	2	0	2	0	2	2	0	2	0	0	0	0	2	2	0	2	2	0	0	0	-1	0	2	0	2	0	0	2	0	0	2	2	2	2	2	0	2	0	2	2	0	0	0	0	2	0	0	0	2	0	0	0	0	2	0	0	0	0	2	2	0	2	0	2	2	2	2	2	0	0	0	2	2	0	2	2	0	2	2	2	0	-1	0	0	0	-1	0	0	0	0	0	0	2	0	2	0	0	0	0	0	0	0	2	0	0	2	2	0	0	0	2	0	2	0	0	0	2	2	0	0	0	0	2	2	0	0	0	2	0	2	2	0	2	0	2	0	2	2	0	0	2	2	0	0	2	0	2	0	0	0	0	0	0	2	0	2	0	0	2	2	0	0	0	0	0	0	2	0	0	0	0	0	2	2	2	0	2	0	2	2	-1	0	2	0	2	2	0	0	0	2	0	0	0	2	2	0	0	2	0	2	0	0	0	0	0	0	0	0	0	2	0	0	2	0	0	2	0	0	-1	2	0	2	2	0	0	0
Bin_6_49679392	2	0	2	0	2	2	0	2	2	0	0	0	2	2	0	2	2	0	2	0	-1	0	2	0	2	0	0	2	0	0	2	2	2	2	2	0	2	0	2	2	0	0	0	2	2	0	0	0	0	0	0	0	0	2	0	0	2	0	2	2	0	2	2	2	2	2	2	2	0	0	0	2	2	0	2	2	0	2	2	2	0	-1	0	0	2	-1	0	0	0	2	0	0	2	0	2	0	0	0	0	0	0	0	2	0	0	2	2	0	0	0	2	0	2	0	0	2	2	2	0	0	0	0	2	2	0	0	0	2	0	2	2	0	2	0	2	0	2	2	0	0	2	2	0	0	2	0	2	0	0	0	0	0	2	2	0	2	0	2	2	2	0	2	0	0	0	2	2	0	0	0	0	0	2	2	2	0	2	0	2	2	-1	2	2	0	2	2	0	0	0	2	0	0	0	2	2	0	0	2	0	2	0	0	0	0	0	2	0	0	0	2	0	0	2	0	2	2	0	0	-1	2	0	2	2	0	0	0
Bin_6_49771017	2	0	2	0	2	2	0	2	2	0	0	0	2	2	0	2	2	0	2	0	-1	0	2	0	2	0	0	2	0	0	2	2	2	2	2	0	2	0	2	2	0	0	0	2	2	0	0	0	0	0	0	0	0	2	0	0	2	0	2	2	0	2	2	2	2	2	2	2	0	0	0	2	2	0	2	2	0	2	2	0	0	-1	0	0	2	-1	0	0	0	2	0	0	2	0	2	0	0	0	0	0	0	0	2	0	0	2	2	0	0	0	2	0	2	0	0	2	2	2	0	0	0	0	2	2	0	0	0	2	0	2	2	0	2	0	2	0	2	2	0	0	2	2	0	0	2	0	2	0	0	0	0	0	2	2	0	2	0	2	2	2	0	2	0	0	0	2	2	0	0	0	0	0	2	2	2	0	2	0	2	2	-1	2	2	0	2	2	0	0	0	2	0	0	0	2	2	0	0	2	0	2	0	0	0	0	0	2	0	0	0	2	0	0	2	0	2	2	0	0	-1	2	0	2	2	0	0	0
Bin_6_50271528	2	0	2	0	2	2	0	2	2	0	0	0	2	2	0	2	2	0	2	0	-1	0	2	0	2	0	0	0	0	0	2	2	2	2	2	0	2	0	2	2	0	0	0	2	2	0	0	0	0	0	0	0	0	2	0	0	2	0	2	2	0	2	2	2	2	2	2	2	0	0	0	2	2	0	2	0	0	2	2	0	0	-1	0	0	2	-1	0	0	0	2	0	0	2	0	2	2	0	0	0	0	0	0	2	0	0	2	2	0	0	0	2	0	2	0	0	2	2	2	0	0	0	0	2	2	0	0	0	2	0	2	2	0	2	0	2	0	2	2	0	0	2	2	0	0	2	0	2	0	0	0	0	0	2	2	0	2	0	2	2	2	0	2	0	0	0	2	2	0	0	0	0	0	2	2	2	0	2	0	2	2	-1	2	2	0	2	2	0	0	0	2	0	0	0	2	2	0	0	2	0	2	0	0	0	0	0	2	0	0	0	2	0	0	2	0	2	2	0	0	-1	2	0	2	2	0	0	0
Bin_6_50727109	2	0	2	0	2	2	0	2	2	0	0	0	2	2	0	2	2	0	2	0	-1	0	2	0	2	0	0	0	0	0	2	2	2	2	2	0	2	0	2	2	0	0	0	2	2	0	0	0	0	0	0	0	2	2	0	0	2	0	2	2	0	2	2	2	2	2	2	2	0	0	0	2	2	0	2	0	0	2	2	0	2	-1	0	0	2	-1	0	0	0	2	0	0	2	0	2	2	0	0	0	0	0	0	2	0	0	2	2	0	2	0	2	0	2	2	0	2	2	2	0	0	0	2	2	2	0	0	0	2	0	2	2	0	2	0	2	0	2	2	0	0	2	2	2	2	2	0	2	0	0	0	0	0	2	2	2	2	0	2	2	2	0	2	0	0	0	2	2	0	0	0	0	0	2	2	2	0	2	2	2	2	-1	2	2	0	2	2	2	0	0	2	0	0	0	2	2	0	2	2	0	2	2	0	0	0	0	2	0	0	0	2	0	0	2	0	2	2	0	0	-1	2	0	2	2	2	0	0
Bin_6_50963040	2	0	2	0	2	2	0	2	2	0	0	0	2	2	0	2	2	0	2	0	-1	0	2	0	2	0	0	0	0	0	2	2	2	2	2	0	2	0	2	2	0	0	0	2	2	0	0	0	0	0	0	0	2	2	0	0	2	0	2	2	0	2	2	2	2	2	2	2	0	0	0	2	2	0	2	0	0	2	2	0	2	-1	2	0	2	-1	0	0	0	2	0	0	2	0	2	2	0	0	0	0	0	0	2	0	0	2	2	0	2	0	2	0	2	2	0	2	2	2	0	0	0	2	2	2	0	0	0	2	0	2	2	0	2	0	2	0	2	2	0	0	2	2	2	2	2	0	2	0	0	0	0	0	2	2	2	2	0	2	2	2	0	2	0	0	0	2	2	0	0	0	0	0	2	2	2	0	2	2	2	2	-1	2	2	0	2	2	2	0	0	2	0	0	0	2	2	0	2	2	0	2	2	0	0	0	0	2	0	0	0	2	0	0	2	0	2	2	0	0	-1	2	0	2	2	2	0	0
Bin_7_147653	2	0	0	0	2	2	0	2	2	0	0	0	2	0	0	0	2	0	0	0	2	0	2	0	2	2	0	2	0	0	0	0	0	2	2	2	0	0	0	0	0	2	0	0	0	0	0	0	0	0	0	0	2	2	2	0	0	0	2	2	0	2	0	0	0	0	0	0	0	0	0	0	2	0	0	2	0	2	0	2	0	-1	0	2	0	-1	2	2	0	2	0	2	2	0	0	0	0	0	2	0	0	0	2	2	0	2	0	2	0	0	0	0	0	0	2	0	0	2	2	0	2	0	2	2	0	-1	0	2	0	2	-1	0	0	0	0	0	0	0	0	0	2	0	2	0	2	0	0	0	0	0	0	0	0	2	0	0	2	0	0	2	0	0	0	0	0	0	0	0	0	0	0	0	2	0	2	0	0	0	0	0	0	0	2	2	2	0	0	0	2	2	2	0	2	2	2	2	0	0	0	0	0	0	0	2	0	0	2	0	2	0	2	0	-1	0	0	0	0	0	2	0	0	2	0	0	2	0
Bin_7_693855	2	0	0	0	2	2	0	2	2	0	0	0	2	0	0	0	2	0	0	0	2	0	2	0	2	2	0	2	0	0	0	0	0	2	2	2	0	0	0	0	0	2	0	0	0	0	0	0	0	0	0	0	2	2	2	0	0	0	2	2	0	2	0	0	0	0	0	0	0	0	0	0	2	0	0	2	0	2	0	2	0	-1	0	2	0	-1	2	2	0	2	0	2	2	0	2	0	0	0	2	0	0	0	2	2	0	2	0	2	0	0	0	0	0	0	2	0	0	2	2	0	2	0	2	2	0	-1	0	2	0	2	-1	0	0	0	0	0	0	0	0	0	2	0	2	0	2	0	0	0	0	0	0	0	0	2	0	0	2	0	0	2	0	0	0	0	0	0	0	0	0	0	0	0	2	0	2	0	0	0	0	0	0	0	2	2	2	0	0	0	2	2	2	0	2	2	2	2	0	0	0	0	0	0	0	2	0	0	2	0	2	0	2	0	-1	0	0	0	0	0	2	0	0	2	0	0	2	0
Bin_7_1157007	2	0	0	0	2	2	0	2	2	0	0	0	2	0	0	0	2	0	0	0	2	0	2	0	2	2	0	2	0	0	0	0	0	2	2	2	0	0	0	0	0	2	0	0	0	0	0	0	0	0	0	0	2	2	2	0	0	0	2	2	0	0	0	0	0	0	0	0	0	0	0	0	2	0	0	2	0	2	0	2	0	-1	0	2	0	-1	2	2	0	2	0	2	2	0	2	0	0	2	2	0	0	0	2	2	0	2	0	2	0	0	0	0	0	0	2	0	2	2	2	0	2	2	2	2	0	-1	0	2	0	2	-1	0	0	0	0	0	0	2	0	0	2	0	2	0	2	0	0	0	0	0	0	0	0	0	0	0	2	0	0	2	0	0	0	0	0	0	0	0	0	0	0	0	2	0	2	0	0	0	0	0	0	0	2	2	2	0	0	0	2	2	2	0	2	2	2	2	0	0	0	0	0	0	0	2	0	0	2	0	2	0	2	0	-1	0	2	0	0	0	2	0	0	2	0	2	2	0
Bin_7_1238501	2	0	0	0	2	2	0	2	2	0	0	0	2	0	0	0	2	0	0	0	2	0	2	0	2	2	0	2	0	0	0	0	0	2	2	2	0	0	0	0	0	2	0	0	0	0	0	0	0	0	0	0	0	2	2	0	0	0	2	2	0	0	0	0	0	0	0	0	0	0	0	0	2	0	0	2	0	2	0	2	0	-1	0	2	0	-1	2	2	0	2	0	2	2	0	2	0	0	2	2	0	0	0	2	2	0	2	0	2	0	0	0	0	0	0	2	0	2	2	2	0	2	2	2	2	0	-1	0	2	0	2	-1	0	0	0	0	0	0	2	0	0	2	0	2	0	2	0	0	0	0	0	0	0	0	0	0	0	2	0	0	2	0	0	0	0	0	0	0	0	0	0	0	0	2	0	2	0	0	0	0	0	0	0	2	2	2	0	0	0	2	2	2	0	2	2	2	2	0	0	0	0	0	0	0	2	0	0	2	0	2	0	2	0	-1	0	2	0	0	0	2	0	0	2	0	2	2	0
Bin_7_1645941	2	0	0	0	2	2	0	2	2	0	0	0	2	0	0	0	2	0	0	0	2	0	2	0	2	2	0	2	0	0	0	0	0	2	2	2	0	0	0	0	0	2	0	0	0	0	0	0	0	0	0	0	0	2	2	0	0	0	2	2	0	0	0	0	0	0	0	0	0	0	0	0	2	0	0	2	0	2	0	2	0	-1	0	2	0	-1	2	2	0	2	0	2	2	0	2	0	0	2	2	0	0	0	2	2	0	2	0	2	0	0	0	0	0	0	2	0	2	2	2	0	2	2	2	2	0	-1	0	2	0	0	-1	0	0	0	0	0	0	2	0	0	2	0	2	0	2	0	0	0	0	0	0	0	0	0	0	0	2	0	0	2	0	0	0	0	0	0	0	0	0	0	0	0	2	0	2	0	0	0	0	0	2	0	2	2	2	0	0	0	2	2	2	0	2	2	2	2	0	0	0	0	0	0	0	2	0	0	2	0	2	0	2	0	-1	0	2	0	0	0	2	0	0	2	0	2	2	0
Bin_7_2250879	2	0	0	0	2	2	0	2	2	0	0	0	2	2	0	0	2	0	0	0	2	0	2	0	2	0	0	2	0	0	0	0	0	2	2	0	0	0	0	0	0	0	0	0	0	0	0	0	0	0	0	0	0	2	0	0	0	0	2	2	0	0	0	0	0	0	0	0	0	0	0	0	2	0	0	2	0	2	0	2	0	-1	0	2	0	-1	0	2	0	2	2	2	2	0	2	0	0	2	0	0	0	0	2	2	0	2	0	2	0	0	0	0	0	0	2	0	2	2	2	0	2	2	2	2	0	-1	0	2	0	0	-1	0	0	0	0	0	0	2	0	0	0	0	2	0	2	0	0	0	0	0	0	0	0	0	0	0	0	0	0	2	0	0	0	0	0	0	0	0	0	0	0	0	2	0	2	0	0	0	0	0	2	0	2	2	2	0	0	0	0	2	2	0	2	2	2	0	0	0	0	0	0	0	0	0	0	0	2	0	0	0	2	0	-1	0	2	0	0	0	2	0	0	2	2	2	2	0
Bin_7_2689404	2	0	0	0	2	2	0	2	2	0	0	0	2	2	0	0	2	0	0	0	2	0	2	0	2	0	0	2	0	0	0	2	0	2	0	0	0	0	0	0	0	0	0	0	0	0	0	0	0	0	0	0	0	2	0	0	0	0	2	2	0	0	0	0	0	0	0	0	0	0	0	0	2	0	0	2	0	2	0	2	0	-1	0	2	0	-1	0	2	0	2	2	0	0	0	2	0	0	2	0	0	0	0	2	2	0	0	0	2	0	0	2	0	0	0	0	0	2	2	0	0	2	2	0	2	0	-1	0	2	0	0	-1	0	0	0	2	0	0	2	0	0	0	0	2	0	2	0	0	0	0	0	0	0	0	0	0	0	0	2	0	2	0	2	0	0	0	2	0	0	0	0	0	0	2	0	2	0	0	0	0	0	2	0	2	0	2	0	0	0	0	0	0	0	2	2	2	0	0	0	0	0	0	0	0	0	0	0	0	0	0	0	2	0	-1	0	2	0	0	0	2	0	0	2	2	2	2	0
Bin_7_3100651	2	0	0	0	2	2	0	2	2	0	0	0	2	2	0	0	2	0	0	0	2	0	2	0	2	0	0	2	0	0	0	2	0	2	0	0	0	0	0	0	0	0	0	0	0	0	0	0	0	0	0	0	0	2	0	0	0	0	2	2	0	0	2	0	0	0	0	0	0	0	0	0	2	0	0	2	0	2	0	2	0	-1	0	2	0	-1	0	2	0	2	2	0	0	0	2	0	0	2	0	0	0	0	2	2	0	0	0	2	0	0	2	0	0	0	0	0	2	2	0	0	2	2	0	2	0	-1	0	2	0	0	-1	0	0	0	2	0	0	2	0	0	0	0	2	0	2	0	0	0	0	0	0	0	0	0	0	0	0	2	0	2	0	2	0	0	0	2	0	0	0	0	0	0	2	0	2	0	0	0	0	0	2	0	2	0	2	0	0	0	0	0	0	0	2	2	2	0	0	0	0	0	0	0	0	0	0	0	0	0	0	0	2	0	-1	0	2	0	0	0	2	0	0	2	2	2	2	0
Bin_7_3592328	2	0	0	0	2	2	0	2	2	0	0	0	2	2	0	0	2	0	0	0	2	0	2	0	2	0	0	2	0	0	0	2	0	2	0	0	0	0	0	0	0	0	0	0	0	0	0	0	0	0	0	0	0	2	0	0	0	2	2	2	0	0	2	0	0	0	0	0	0	0	0	0	2	0	0	2	0	2	0	2	0	-1	0	2	0	-1	0	2	0	2	2	0	0	0	0	0	0	0	0	0	0	0	2	2	0	0	0	2	0	0	2	0	2	0	0	0	2	2	0	0	2	2	0	2	0	-1	0	2	0	0	-1	0	0	0	2	0	0	2	0	0	0	0	2	0	2	0	0	0	0	0	0	0	0	0	0	0	0	2	0	2	0	2	0	0	0	2	0	0	0	0	0	0	2	0	2	0	0	0	0	0	2	0	2	0	2	0	0	0	0	0	0	0	2	2	2	0	0	0	0	0	0	0	0	0	0	0	0	0	0	0	2	0	-1	0	2	0	0	0	2	0	0	2	2	2	2	0
Bin_7_3941751	2	0	0	0	2	2	0	2	2	0	0	0	2	2	0	0	2	0	2	0	2	0	2	0	2	0	0	2	0	0	0	2	0	2	2	0	0	0	0	0	0	0	0	2	2	0	0	0	0	0	0	0	0	2	0	0	2	2	2	2	0	0	2	0	0	0	0	0	0	0	0	0	2	0	0	2	0	0	0	0	0	-1	0	2	2	-1	0	2	0	2	2	0	0	0	0	0	0	0	0	0	0	0	2	2	0	0	0	2	0	0	2	0	2	0	0	2	2	2	0	0	2	2	0	2	0	-1	0	2	0	0	2	0	2	0	2	0	0	2	0	0	0	0	2	0	2	0	2	0	0	0	0	0	2	0	0	0	0	2	0	2	0	2	0	0	0	2	0	0	0	0	0	0	2	0	2	0	0	0	2	0	2	2	2	0	2	0	0	0	0	0	0	0	2	2	2	0	0	2	0	0	0	0	0	0	0	2	0	0	2	0	2	0	-1	0	2	0	0	0	2	0	0	2	2	2	2	0
Bin_7_4095897	2	0	0	0	2	2	0	2	2	0	0	0	2	2	0	0	2	0	2	0	2	0	2	0	2	0	0	2	0	0	0	2	0	2	2	0	0	0	0	0	0	0	0	2	2	0	0	0	0	0	0	0	0	2	0	0	2	2	2	2	0	0	2	0	0	0	0	0	0	0	0	2	2	0	0	2	0	0	0	0	0	-1	0	2	2	-1	0	2	0	2	2	0	0	0	0	0	0	0	0	0	0	0	2	2	0	0	0	2	0	0	2	0	2	0	0	2	2	2	0	0	2	2	0	2	0	-1	0	2	0	0	2	0	2	0	2	0	0	2	0	0	0	0	2	0	2	0	2	0	0	0	0	0	2	0	0	0	0	2	0	2	0	2	0	0	0	2	0	0	0	0	0	0	2	0	2	0	0	0	2	0	2	2	2	0	2	0	0	0	0	0	0	0	2	2	2	0	0	2	0	0	0	0	0	0	0	2	0	0	2	0	2	0	-1	0	2	0	0	0	2	0	0	2	2	2	2	0
Bin_7_4286705	2	0	0	0	0	2	0	2	2	0	0	0	2	2	0	0	2	0	2	0	2	0	2	0	2	0	0	2	0	0	0	2	0	2	2	0	0	0	0	0	0	0	0	2	2	0	0	0	0	0	0	0	0	2	0	0	2	2	2	2	0	0	2	0	0	0	0	0	0	0	0	2	2	0	0	2	0	0	0	0	0	-1	0	2	2	-1	0	2	0	2	2	0	0	0	0	0	0	0	0	0	0	0	2	2	0	0	0	2	0	0	2	0	2	0	0	2	2	2	0	0	2	2	0	2	0	-1	0	2	0	0	2	0	2	0	2	0	0	2	0	0	0	0	2	0	2	0	2	0	0	0	0	0	2	0	0	0	0	2	0	2	0	2	0	0	0	2	0	0	0	0	0	0	2	0	2	0	0	0	2	0	2	2	2	2	0	0	0	0	0	0	2	0	2	2	2	0	0	2	0	0	0	0	0	0	0	2	0	0	2	0	2	0	-1	0	2	0	0	0	-1	0	0	2	2	2	2	0
Bin_7_4785575	2	0	0	0	0	2	0	2	2	0	0	0	2	2	0	0	2	0	2	0	2	0	2	0	2	0	0	0	0	0	0	2	0	2	2	0	0	0	0	0	0	0	0	2	2	0	0	0	0	0	0	0	0	2	0	0	2	2	2	2	0	0	2	0	0	0	0	0	0	0	0	2	2	0	0	2	0	0	0	0	0	-1	0	2	2	-1	0	2	0	2	2	0	0	0	0	0	0	0	0	0	0	0	2	2	0	0	0	2	0	0	2	0	2	0	0	2	2	2	0	0	2	2	0	2	0	-1	0	2	0	0	2	0	2	0	2	0	0	2	0	0	0	0	2	0	2	0	2	0	0	0	0	0	2	0	0	0	0	2	0	2	0	2	0	0	0	2	0	0	0	0	0	0	2	0	2	0	0	0	2	0	2	2	2	2	0	0	0	0	0	0	2	0	2	2	2	0	0	2	0	0	0	0	0	0	0	2	0	0	2	0	2	0	-1	0	2	0	0	0	-1	0	0	2	0	2	2	0
Bin_7_5363184	2	0	0	0	0	2	0	2	2	0	0	0	0	2	2	2	2	0	2	0	2	2	0	2	0	0	0	0	0	0	0	2	0	2	2	0	0	0	0	0	0	0	0	2	2	0	0	0	0	0	0	0	0	2	0	0	2	2	0	2	0	2	2	0	0	0	0	0	0	0	0	2	2	0	0	0	0	0	2	0	0	-1	2	2	2	-1	0	2	0	2	2	0	0	0	0	0	0	0	0	0	0	0	2	2	0	0	0	2	0	0	2	0	0	0	0	2	2	2	2	0	2	2	0	2	0	-1	0	2	0	0	2	0	2	0	2	0	0	2	0	0	0	0	2	0	2	0	2	0	0	0	0	0	2	2	0	0	0	2	0	2	0	2	0	0	0	2	0	0	0	0	0	0	2	0	2	0	0	0	2	0	2	2	2	2	0	0	0	0	0	0	2	0	2	2	2	2	0	2	0	0	0	0	0	0	0	2	0	0	2	2	2	0	-1	0	2	0	0	0	-1	0	0	2	0	2	0	0
Bin_7_6051364	2	0	0	0	0	2	0	2	2	0	0	0	0	2	2	2	2	0	2	0	2	2	0	2	0	0	0	0	0	0	0	2	0	2	2	0	0	0	0	0	0	0	0	2	2	0	0	0	0	0	0	0	0	2	0	0	2	2	0	2	0	2	2	2	0	0	0	0	0	0	0	2	2	0	0	0	0	0	2	0	0	-1	2	2	2	-1	0	2	0	2	2	0	0	0	0	0	0	0	0	0	0	0	2	2	0	0	0	2	0	0	2	0	0	0	0	2	2	2	2	0	2	2	0	2	0	-1	0	2	0	0	2	0	2	0	2	0	0	2	0	0	0	0	2	0	2	0	2	0	0	0	0	0	2	2	0	0	0	2	0	2	0	2	0	0	0	2	0	0	0	0	0	0	2	0	2	0	0	0	2	0	2	2	2	2	0	0	0	0	0	0	2	0	2	2	2	2	0	2	0	0	0	0	0	0	0	2	0	0	2	2	2	0	-1	0	2	0	0	0	-1	0	0	2	0	2	0	0
Bin_7_6662305	2	0	0	0	0	2	0	2	2	0	0	0	0	2	2	2	0	0	2	0	2	2	0	2	0	0	0	0	0	0	0	2	0	2	2	0	0	0	0	0	0	0	0	2	2	0	0	0	0	0	0	0	0	2	0	0	2	2	2	2	0	2	2	2	0	0	0	0	0	0	0	2	2	0	0	0	0	0	2	0	0	-1	2	2	2	-1	0	2	0	2	2	2	0	0	0	0	0	0	0	0	0	0	2	2	0	0	0	2	0	0	2	0	0	0	0	2	2	2	2	0	2	2	0	2	0	-1	0	2	0	0	2	0	2	0	2	0	0	2	0	0	0	0	2	0	2	0	2	0	0	0	0	0	2	2	0	0	0	2	0	2	0	2	0	0	0	2	0	0	0	0	0	0	2	0	2	0	0	0	2	0	2	2	2	2	0	0	0	0	0	0	2	0	0	2	2	2	0	2	0	2	0	0	0	0	0	2	0	0	0	2	2	0	-1	0	2	0	0	0	-1	0	0	2	0	2	0	0
Bin_7_6881072	2	0	0	0	0	2	0	2	2	0	0	0	0	2	2	2	0	0	2	0	2	2	0	2	0	0	0	0	0	0	0	2	0	2	2	0	0	0	0	0	0	0	0	2	2	0	0	0	0	0	0	0	0	2	0	0	2	2	2	2	0	2	2	2	0	0	0	0	0	0	0	2	2	0	0	0	0	0	2	0	0	-1	2	2	2	-1	0	2	0	2	2	2	0	0	0	0	0	0	0	0	0	0	2	2	0	0	0	2	0	0	2	0	0	0	0	2	2	2	2	0	2	2	0	2	0	-1	0	2	0	0	2	0	2	0	2	0	0	2	0	0	0	0	2	0	2	0	2	0	0	0	0	0	2	2	0	0	0	2	0	2	0	2	0	0	0	2	0	0	0	0	0	0	2	0	2	0	0	0	2	0	2	2	2	2	0	0	0	0	0	0	2	0	0	2	2	2	0	2	0	2	0	0	0	0	0	2	0	0	0	2	2	0	-1	0	2	0	0	0	-1	2	0	2	0	2	0	0
Bin_7_7036778	2	0	0	0	0	2	0	-1	2	0	0	0	0	2	-1	2	0	0	2	0	2	2	0	2	0	0	0	0	0	0	0	2	0	2	2	0	0	0	0	0	0	0	0	2	2	0	0	0	0	0	0	0	0	2	0	0	2	2	2	2	0	2	2	2	0	0	0	0	0	0	0	2	2	0	0	0	0	0	2	0	0	-1	2	2	2	-1	0	2	0	2	2	2	0	0	0	0	0	0	0	0	0	0	2	2	0	0	0	2	0	0	2	0	0	0	0	2	2	2	2	0	2	2	0	2	0	-1	0	2	0	0	2	0	2	0	2	0	0	2	0	0	0	0	2	0	2	0	2	0	0	0	0	0	2	2	0	0	0	2	0	2	0	2	0	0	0	2	0	0	0	0	0	0	2	0	2	2	0	0	2	0	2	2	2	2	0	0	0	0	0	0	2	0	0	2	2	2	0	2	0	2	0	0	0	0	0	2	0	0	0	2	2	0	-1	0	2	0	0	0	-1	2	0	2	0	2	0	0
Bin_7_7096757	2	0	0	0	0	2	0	-1	2	0	0	0	0	2	-1	2	0	0	2	0	2	2	0	2	0	0	0	0	0	0	0	2	0	2	2	0	0	0	0	0	0	0	0	2	2	0	0	0	0	0	0	0	0	2	0	0	2	2	2	2	0	2	2	2	0	0	0	0	0	0	0	2	2	0	0	0	0	0	2	0	0	-1	2	2	2	-1	0	2	0	2	2	2	0	0	0	0	0	0	0	0	0	0	2	2	0	2	0	2	0	0	2	0	0	0	0	2	2	2	2	0	2	2	0	2	0	-1	0	2	0	0	2	0	2	0	2	0	0	2	0	0	0	0	2	0	2	0	2	0	0	0	0	0	2	2	0	0	0	2	0	2	0	2	0	0	0	2	0	0	0	0	0	0	2	0	2	2	0	0	2	0	2	2	2	2	0	0	0	0	0	0	2	0	0	2	2	2	0	2	0	2	0	0	0	0	0	2	0	0	0	2	2	0	-1	0	2	0	0	0	-1	2	0	2	0	2	0	0
Bin_7_7373442	2	0	0	0	0	2	0	-1	2	0	0	0	0	2	-1	2	0	0	2	0	2	2	0	2	0	0	0	0	0	0	0	2	0	2	2	0	0	0	0	0	0	0	0	2	2	0	0	0	0	0	0	0	0	2	0	0	2	2	2	2	0	2	2	2	0	0	0	0	0	0	0	2	2	0	0	0	0	0	2	0	0	-1	2	2	2	-1	0	2	0	2	2	2	0	0	0	0	0	0	0	0	0	0	2	2	0	2	0	2	0	0	2	0	0	0	0	2	2	2	2	0	2	2	0	2	0	0	0	2	0	0	2	0	2	0	2	0	0	2	0	0	0	0	2	0	2	0	2	0	0	0	0	0	2	2	0	0	0	2	0	2	0	2	0	0	0	2	0	0	0	0	0	0	2	0	2	2	0	0	2	0	2	2	2	2	0	0	0	0	0	0	2	0	0	2	2	2	0	2	0	2	0	0	0	0	0	2	0	0	0	2	2	0	-1	0	2	0	0	0	-1	2	0	2	0	2	0	0
Bin_7_7709649	2	0	0	0	0	2	0	-1	2	0	0	0	0	2	-1	2	0	0	2	0	-1	2	0	2	0	0	0	0	0	0	0	2	0	2	2	2	0	0	0	0	0	0	0	2	2	0	0	0	0	0	0	0	0	2	0	0	2	2	2	2	0	2	2	2	0	0	0	0	0	0	0	2	2	0	0	0	0	0	2	0	0	-1	2	2	2	-1	0	2	0	2	2	2	0	0	0	0	0	0	0	0	0	0	2	2	0	2	0	2	0	0	2	0	0	0	0	2	2	2	2	0	2	2	0	2	0	0	0	2	0	0	2	0	2	0	2	0	0	2	0	0	0	0	2	0	2	0	2	0	0	0	0	0	2	2	0	0	0	2	0	2	0	2	0	0	0	2	0	0	0	0	0	0	2	0	2	2	0	0	2	0	2	2	2	2	0	0	0	0	0	0	2	0	0	2	2	2	0	2	0	2	0	0	0	0	0	2	0	0	0	2	2	0	-1	0	2	0	0	0	-1	2	0	2	0	2	0	0
Bin_7_7836109	2	0	0	0	0	2	0	-1	2	0	0	0	0	2	-1	2	0	0	2	0	-1	2	0	2	0	0	0	0	0	0	0	2	0	2	2	2	0	0	0	0	0	0	0	2	2	0	0	0	0	0	0	0	0	2	0	0	2	2	2	2	0	2	2	2	0	0	0	-1	0	0	0	2	2	0	0	0	0	0	2	0	0	-1	2	2	2	-1	0	2	0	2	2	2	0	0	0	0	0	0	0	0	0	0	2	2	0	2	0	2	0	0	2	0	0	0	0	2	2	2	2	0	2	2	0	2	0	0	0	2	0	0	2	0	2	0	2	0	0	2	0	0	0	0	2	0	2	0	2	0	0	0	0	0	2	2	0	0	0	2	0	2	0	2	0	0	0	2	0	0	0	0	0	0	2	0	2	2	0	0	2	0	2	2	2	2	0	0	0	0	0	0	2	0	0	2	2	2	0	2	0	2	0	0	0	0	0	2	0	0	0	2	2	0	-1	0	2	0	0	0	-1	2	0	2	0	2	0	0
Bin_7_7896108	2	0	0	0	0	2	0	-1	2	0	0	0	0	2	-1	2	0	0	2	0	-1	2	0	2	0	0	0	0	0	0	0	2	0	2	2	2	0	0	0	0	0	0	0	2	2	0	0	0	0	0	0	0	0	2	0	0	2	2	2	2	0	2	2	2	0	0	0	-1	0	0	0	2	2	0	0	0	0	0	2	0	0	-1	2	2	2	-1	0	2	0	2	2	2	2	0	0	0	0	0	0	0	0	0	2	0	0	2	0	2	0	0	2	0	0	0	0	2	2	2	2	0	2	2	0	2	0	0	0	2	0	0	2	0	2	0	2	0	0	2	0	0	0	0	2	0	2	0	2	0	0	0	0	0	2	2	0	0	0	2	0	2	0	2	0	0	0	2	0	0	0	0	0	0	2	0	2	2	0	0	2	0	2	2	2	2	0	0	0	0	0	0	2	0	0	2	2	2	0	2	0	2	0	0	0	0	0	2	0	0	0	2	2	0	-1	0	2	0	0	0	-1	2	0	2	0	2	0	0
Bin_7_8157493	2	0	0	0	0	2	0	-1	2	0	0	0	0	2	-1	2	0	0	2	0	-1	2	0	2	0	0	0	0	0	0	0	2	0	-1	2	2	0	0	0	0	0	0	0	2	2	0	0	0	0	0	0	0	0	2	0	0	2	2	2	2	0	2	2	2	0	0	0	-1	0	0	0	2	2	0	0	0	0	0	2	0	0	-1	2	2	2	-1	0	2	0	2	2	2	2	0	0	0	0	0	0	0	0	0	2	0	0	2	0	2	0	0	2	0	0	0	0	2	2	2	2	0	2	2	0	2	0	0	0	2	0	0	2	0	2	0	2	0	0	2	0	0	0	0	2	0	2	0	2	0	0	0	0	0	2	2	0	0	0	2	0	2	0	2	0	0	0	2	0	0	0	0	0	0	2	0	2	2	0	0	2	0	2	2	2	2	0	0	0	0	0	0	2	0	0	2	2	2	0	2	0	2	0	0	0	0	0	2	0	0	0	2	2	0	-1	0	2	0	0	0	-1	2	0	2	0	2	0	0
Bin_7_8435625	2	0	0	0	0	2	0	-1	2	0	0	0	0	2	-1	2	0	0	2	0	-1	2	0	2	0	0	0	0	0	0	0	2	0	-1	2	2	0	0	0	0	0	0	0	2	2	0	0	0	0	0	0	0	0	2	0	0	2	2	2	2	0	2	2	2	0	0	0	-1	0	0	0	2	2	0	0	0	0	0	2	0	0	-1	2	2	2	-1	0	2	0	2	2	2	2	0	0	0	0	0	0	0	0	0	2	0	0	2	0	2	0	0	2	0	0	0	0	2	2	2	2	0	2	2	0	2	0	0	0	0	0	0	2	0	2	0	2	0	0	2	0	0	0	0	2	0	2	0	2	0	0	0	0	0	2	2	0	0	0	2	0	2	0	2	0	0	0	2	0	0	0	0	0	0	2	0	2	2	0	0	2	0	2	2	2	2	0	0	0	0	0	0	2	0	0	2	2	2	0	2	0	2	0	0	0	0	0	2	0	0	0	2	2	0	-1	0	2	0	0	0	-1	2	0	2	0	2	0	0
Bin_7_8559614	2	0	0	0	0	2	0	-1	2	0	0	0	0	2	-1	2	0	0	2	0	-1	2	0	2	0	0	0	0	0	0	0	2	0	-1	2	2	0	0	0	0	0	0	0	2	2	0	0	0	0	0	0	0	0	2	0	0	2	0	2	2	0	2	2	2	0	0	0	-1	0	0	0	2	2	0	0	0	0	0	2	0	0	-1	2	2	2	-1	0	2	0	2	2	2	2	0	0	0	0	0	0	0	0	0	2	0	0	2	0	2	0	0	2	0	0	0	0	2	2	2	2	0	2	2	0	2	0	0	0	0	0	0	2	0	2	0	2	0	0	2	0	0	0	0	2	0	2	0	2	0	0	0	0	0	2	2	0	0	0	2	0	2	0	2	0	0	0	2	0	0	0	0	0	0	2	0	2	2	0	0	2	0	2	2	2	2	0	0	0	0	0	0	2	0	0	2	0	2	0	2	0	2	0	0	0	0	0	2	0	0	0	2	2	0	-1	0	2	0	0	0	-1	2	0	2	0	2	0	0
Bin_7_8813586	2	0	0	0	0	2	0	-1	2	0	0	0	0	2	-1	2	0	0	2	0	-1	2	0	2	0	0	0	0	0	0	0	2	0	-1	2	2	0	0	0	0	0	0	0	2	2	0	0	0	0	0	0	0	0	2	0	0	2	0	2	2	0	2	2	2	0	0	0	-1	0	0	0	2	2	0	0	0	0	0	2	0	0	-1	2	2	2	-1	0	2	0	2	2	2	2	0	0	0	0	0	0	0	0	0	2	0	0	2	0	2	0	0	2	0	0	0	0	2	2	2	2	0	2	2	0	2	0	0	0	0	0	0	2	0	2	0	2	0	0	2	0	0	0	0	2	0	2	0	2	0	0	0	0	0	2	2	0	0	0	2	0	2	0	2	0	0	0	2	0	0	0	0	0	0	2	0	2	2	0	0	2	0	2	2	2	2	0	0	0	0	0	0	2	0	0	2	0	2	0	2	0	2	0	0	0	0	0	2	0	0	0	2	2	0	2	0	2	0	0	0	-1	2	0	2	0	2	0	0
Bin_7_9236929	2	0	0	0	0	2	0	-1	2	0	0	0	0	2	-1	2	0	0	2	0	-1	2	0	2	0	0	0	0	0	0	0	2	0	-1	2	2	0	0	0	0	0	0	0	2	2	0	0	0	0	0	0	0	0	2	0	0	2	0	2	2	0	2	2	2	0	0	0	-1	0	0	0	2	2	0	0	0	0	0	2	0	0	-1	2	2	2	-1	0	2	0	2	2	2	2	0	0	0	0	0	0	0	0	0	2	0	0	2	0	2	0	0	2	0	0	0	0	2	0	2	2	0	2	2	0	2	0	0	0	0	0	0	2	0	2	0	2	0	0	0	0	0	0	0	2	0	2	0	2	0	0	0	0	0	2	2	0	0	0	2	0	2	0	2	0	0	0	2	0	0	0	0	0	0	0	0	2	2	0	0	2	0	2	2	2	2	0	0	0	0	0	0	2	0	0	2	0	2	0	2	0	2	0	0	0	0	0	2	0	0	0	2	0	0	2	0	2	0	0	0	-1	2	0	2	0	2	0	0
Bin_7_9977423	2	0	0	0	0	2	0	-1	2	0	0	0	0	2	-1	2	0	0	2	0	-1	2	0	2	0	0	0	0	0	0	0	2	0	-1	2	2	0	0	0	0	0	0	0	2	2	0	0	0	0	0	0	0	0	2	0	0	2	0	2	2	0	2	2	2	0	0	0	-1	0	0	0	2	2	0	0	0	0	0	2	0	0	-1	2	2	2	-1	0	2	0	2	2	2	2	0	0	0	0	0	0	0	0	0	2	0	0	2	0	2	0	0	2	0	0	0	0	2	0	2	2	0	0	2	0	2	0	0	0	0	0	0	2	0	2	0	2	0	0	0	0	0	0	0	2	0	2	0	2	0	0	0	0	0	2	2	0	0	0	2	0	2	0	2	0	0	0	2	0	0	0	0	0	0	0	0	2	2	0	0	2	0	2	2	2	2	0	0	0	0	0	0	2	0	0	2	0	2	0	2	0	2	0	0	0	0	0	2	0	0	0	2	0	0	2	0	2	0	0	0	0	2	0	2	0	2	0	0
Bin_7_10538773	2	0	2	0	0	2	2	2	2	2	0	0	2	2	2	2	0	2	2	0	-1	2	2	2	2	2	0	0	0	0	0	2	2	2	2	2	2	0	2	0	0	0	2	2	2	0	0	0	2	0	2	0	2	2	0	0	2	2	2	2	0	2	2	2	0	2	2	-1	0	0	0	2	2	2	0	0	0	2	2	2	2	-1	2	2	2	-1	0	2	0	2	2	2	2	2	0	2	0	2	0	0	0	0	2	0	0	2	0	2	0	0	2	0	0	0	2	2	0	2	2	0	0	2	2	2	0	0	0	0	0	2	2	2	2	0	2	0	2	0	0	0	2	0	2	0	2	0	2	0	0	2	0	2	2	2	0	0	0	2	0	2	0	2	0	0	0	2	0	0	-1	0	0	0	0	2	2	2	0	0	2	0	2	2	2	2	0	0	2	0	0	2	2	0	0	2	0	2	0	2	0	2	2	0	2	0	2	2	0	0	0	2	0	0	2	0	2	0	0	0	0	2	0	2	2	2	2	0
Bin_7_13122206	2	0	2	0	0	2	2	2	2	2	0	0	2	2	2	2	0	2	2	0	-1	2	2	2	2	2	2	0	0	0	0	2	2	2	2	2	2	0	2	0	0	0	2	2	2	0	0	0	2	0	2	0	2	2	0	0	2	2	2	2	0	2	2	2	0	2	2	-1	0	0	0	2	2	2	0	0	0	2	2	2	2	-1	2	2	2	-1	0	2	0	2	2	2	2	2	0	2	0	2	0	0	0	0	2	0	0	2	0	2	0	0	2	0	0	0	2	2	0	2	2	0	0	2	2	2	0	0	0	0	0	2	2	2	2	0	2	0	2	0	0	0	2	0	2	0	2	0	2	0	0	2	0	2	2	2	0	2	0	2	0	2	0	2	0	0	0	2	0	2	-1	0	0	0	0	2	2	2	0	0	2	2	2	2	2	2	0	2	2	0	0	2	2	2	0	2	0	2	0	2	0	2	2	0	2	0	2	2	0	0	2	2	0	0	2	0	2	0	0	0	0	2	0	2	2	2	2	0
Bin_7_15881792	2	0	2	0	0	2	2	2	2	2	0	0	2	2	2	2	0	2	2	0	-1	2	2	2	2	2	2	0	0	0	0	2	2	2	2	2	2	0	2	0	0	0	2	2	2	0	0	0	2	0	2	0	2	2	0	0	2	2	2	2	0	2	2	2	0	2	2	-1	0	0	0	2	2	2	0	0	0	2	2	2	2	2	2	0	2	0	0	2	0	2	2	2	2	2	0	2	2	2	0	0	2	0	0	0	0	2	0	2	2	0	2	0	0	0	2	2	0	2	2	0	0	2	2	2	0	0	0	0	0	2	2	2	2	0	2	0	2	0	0	0	2	0	2	0	2	0	2	0	0	2	0	2	2	2	0	2	0	2	0	2	0	2	0	0	0	2	0	2	-1	0	0	0	0	2	2	2	0	0	2	2	2	2	2	0	0	2	2	0	0	2	2	2	2	2	0	2	0	2	0	2	2	0	2	0	2	2	0	0	2	2	0	0	2	0	2	0	0	0	0	2	0	2	2	2	2	0
Bin_7_16316590	2	0	2	0	0	2	2	2	2	2	0	0	2	2	2	2	0	2	2	0	-1	2	2	2	2	2	2	0	0	0	0	2	2	2	2	2	2	0	2	0	0	0	2	2	2	0	0	0	2	0	2	0	2	2	0	0	2	2	2	2	0	2	2	2	0	2	2	-1	0	0	0	2	2	2	0	2	0	2	2	2	2	2	2	0	2	0	2	2	0	2	2	2	2	2	0	2	2	2	0	0	2	0	0	0	0	2	0	2	2	0	2	0	0	0	2	2	0	2	2	0	0	2	2	2	0	0	0	0	0	2	2	2	2	0	2	0	2	0	0	0	2	0	2	0	2	0	2	0	0	2	0	2	2	2	0	2	0	2	0	2	0	2	0	0	0	2	0	2	-1	0	0	0	0	2	2	2	0	0	2	2	2	2	2	0	0	2	2	0	0	2	2	2	2	2	0	2	0	2	0	2	2	0	2	0	2	2	0	2	2	2	0	0	2	0	2	0	0	0	0	2	0	2	2	2	2	0
Bin_7_16719976	2	0	2	0	0	2	2	2	2	2	0	2	2	2	2	2	0	2	2	2	-1	2	2	2	2	2	2	0	0	0	0	2	2	2	2	2	2	0	2	0	0	0	2	2	2	0	2	2	2	2	2	0	2	2	0	0	2	2	2	2	0	2	2	2	0	2	2	-1	2	0	0	2	2	2	0	2	2	2	2	2	2	2	2	0	2	0	2	2	0	2	2	2	2	2	0	2	2	2	0	2	2	2	0	0	0	2	0	2	2	0	2	0	0	0	2	2	0	2	2	2	0	2	2	2	0	2	2	0	2	2	2	2	2	0	2	0	2	0	0	2	2	0	2	0	2	0	2	0	0	2	0	2	2	2	0	2	0	2	0	2	2	2	0	0	0	2	0	2	-1	0	0	0	0	2	2	2	0	0	2	2	2	2	2	0	0	2	2	0	0	2	2	2	2	2	0	2	0	2	2	2	2	0	2	0	2	2	0	2	2	2	0	0	2	2	2	0	2	2	0	2	0	2	2	2	2	0
Bin_7_17020593	2	0	2	0	0	2	2	2	2	2	0	2	2	2	2	2	0	2	2	2	-1	2	2	2	2	2	2	0	0	0	0	2	2	2	2	2	2	0	2	0	0	0	2	2	2	0	2	2	2	2	2	0	2	2	0	0	2	2	2	2	0	2	2	2	0	2	2	-1	2	2	0	2	2	2	0	2	2	2	2	2	2	2	2	0	2	0	2	2	0	2	2	2	2	2	0	2	2	2	0	2	2	2	0	0	0	2	0	2	2	0	2	0	0	0	2	2	0	2	2	2	0	2	2	2	0	2	2	0	2	2	2	2	2	0	2	0	2	0	0	2	2	0	2	0	2	0	2	0	0	2	0	2	2	2	0	2	0	2	0	2	2	2	0	0	0	2	0	2	-1	0	0	0	0	2	2	2	0	0	2	2	2	2	2	0	0	2	2	0	0	2	2	2	2	2	0	2	0	2	2	2	2	0	2	0	2	2	0	2	2	2	0	0	2	2	2	0	2	2	0	2	0	2	2	2	2	0
Bin_7_17155098	2	0	2	0	0	2	2	2	2	2	0	2	2	2	2	2	0	2	2	2	-1	2	2	2	2	2	2	0	0	0	0	2	2	2	2	2	2	2	2	0	0	0	2	2	2	0	2	2	2	2	2	0	2	2	2	0	2	2	2	2	0	2	2	2	0	2	2	-1	2	2	0	2	2	2	0	2	2	2	2	2	2	2	2	0	2	0	2	2	0	2	2	2	2	2	0	2	2	2	0	2	2	2	0	0	0	2	0	2	2	0	2	0	0	0	2	2	0	2	2	2	0	2	2	2	0	2	2	0	2	2	2	2	2	0	2	0	2	0	0	2	2	0	2	0	2	0	2	0	0	2	0	2	2	2	0	2	0	2	0	2	2	2	0	0	0	2	0	2	-1	0	0	0	0	2	2	2	0	0	2	2	2	2	2	0	0	2	2	0	0	2	2	2	2	2	0	2	0	2	2	2	2	0	2	0	2	2	0	2	2	2	0	0	2	2	2	0	2	2	0	2	0	2	2	2	2	0
Bin_7_26589842	2	0	2	0	0	2	2	2	2	2	0	2	2	2	2	2	0	2	2	2	-1	2	2	2	2	2	2	0	0	0	0	2	2	2	2	2	2	2	2	0	0	0	2	2	2	0	2	2	2	2	2	0	2	2	2	0	2	2	2	2	0	2	2	2	0	2	2	-1	2	2	0	2	2	2	0	2	2	2	2	2	2	2	2	0	2	0	2	2	0	2	2	2	2	2	0	2	2	2	0	2	2	2	2	0	0	2	0	2	2	0	2	0	0	0	2	2	0	2	2	2	0	2	2	2	0	2	2	0	2	2	2	2	2	0	2	0	2	0	0	2	2	0	2	0	2	0	2	0	0	2	0	2	2	2	0	2	0	2	0	2	2	2	0	0	0	2	0	2	-1	0	0	0	0	2	2	2	0	0	2	2	2	2	2	0	0	2	2	0	0	2	2	2	2	2	2	2	0	2	2	2	2	0	2	0	2	2	0	2	2	2	0	0	2	2	2	0	2	2	0	2	0	2	2	2	2	0
Bin_7_36046154	2	0	2	0	2	2	0	2	2	2	0	0	0	2	0	2	0	0	2	0	-1	2	2	0	0	0	2	0	0	0	2	2	0	0	0	2	2	2	2	0	0	2	0	0	2	2	0	2	2	0	0	2	2	2	2	0	0	2	2	0	0	0	2	2	0	2	2	-1	2	2	0	2	0	0	2	2	2	2	0	2	0	2	0	0	2	0	2	2	0	0	0	0	0	2	0	2	2	2	2	2	2	0	0	0	0	0	0	0	0	0	2	0	0	0	0	2	2	0	0	2	0	2	0	0	0	0	0	2	2	2	-1	0	0	0	2	0	2	2	0	0	2	0	2	0	0	0	0	0	0	0	0	0	2	2	0	2	0	0	0	0	2	2	0	0	2	2	0	2	-1	0	0	0	2	0	0	2	0	0	2	2	-1	0	2	2	2	2	0	0	0	2	0	2	0	0	2	2	0	2	0	2	0	0	2	2	0	0	0	2	2	2	2	0	2	2	2	0	2	2	0	2	0	2	2	2	0	0
Bin_7_36200793	2	0	2	0	2	2	0	2	2	2	0	0	0	2	0	2	0	0	2	0	-1	2	2	0	0	0	2	0	0	0	2	2	0	0	0	2	2	0	2	0	0	2	0	0	2	2	0	0	2	0	0	2	2	2	2	0	0	2	2	0	0	0	2	2	0	2	2	-1	0	0	0	2	0	0	2	2	0	2	0	2	0	2	0	0	2	0	2	2	0	0	0	0	0	2	0	2	2	2	2	0	2	0	0	0	0	0	0	0	0	0	2	0	0	0	0	2	2	0	0	0	0	2	0	0	0	0	0	2	0	2	-1	0	0	0	2	0	2	2	0	0	2	0	2	0	0	0	0	0	0	0	0	0	2	2	0	2	0	0	0	0	0	2	0	0	2	2	0	2	-1	0	0	0	2	0	0	2	0	0	2	2	-1	0	2	2	2	2	0	0	0	2	0	2	0	0	2	2	0	2	0	2	0	0	2	2	0	0	0	2	2	2	2	0	2	0	2	0	0	2	0	2	0	2	2	2	0	0
Bin_7_36380390	2	0	2	0	2	2	0	2	2	2	0	0	0	2	0	2	0	0	2	0	-1	2	2	0	0	0	2	0	0	0	2	2	0	0	0	2	2	0	2	0	0	2	0	0	2	2	0	0	2	0	0	2	2	2	2	0	0	2	2	0	0	0	2	2	0	2	2	-1	0	0	0	2	0	0	2	2	0	2	0	2	0	2	0	0	2	0	2	2	0	0	0	0	0	2	0	2	2	2	2	0	2	0	0	0	0	0	0	0	0	0	2	0	0	0	0	2	2	0	0	0	0	2	0	0	0	0	0	2	0	2	-1	0	0	0	2	0	2	2	0	0	2	0	2	0	0	0	0	0	0	0	0	0	2	2	0	2	0	0	0	0	0	2	0	0	2	2	0	2	-1	0	0	0	2	0	0	2	0	0	2	2	-1	0	2	2	2	2	0	0	0	2	0	2	0	0	0	2	0	2	0	2	0	0	2	2	0	0	0	2	2	2	2	0	2	0	2	0	0	0	0	2	0	2	2	2	0	0
Bin_7_36823252	2	0	2	0	2	2	0	2	2	2	0	0	0	2	0	2	0	0	2	0	-1	2	2	0	0	0	2	0	0	0	2	2	0	0	0	2	2	0	2	0	0	2	0	0	2	2	0	0	2	0	0	2	2	2	2	0	0	2	2	0	0	0	2	2	0	2	2	-1	0	0	0	2	0	0	2	2	0	2	0	2	0	2	0	0	2	0	2	2	0	0	0	0	0	2	0	2	2	2	2	0	2	0	0	0	0	0	0	0	0	0	2	0	0	0	0	2	2	0	0	0	0	2	0	0	0	0	0	2	0	2	-1	0	0	0	2	0	2	2	0	0	2	0	2	0	0	0	0	0	0	0	0	0	2	2	0	2	0	0	0	0	0	2	0	0	2	2	0	2	-1	0	0	0	2	0	0	2	0	0	2	2	-1	0	2	2	2	2	0	0	0	0	0	2	0	0	0	2	0	2	0	2	0	0	2	2	0	0	0	2	2	2	2	0	2	0	2	0	0	0	0	2	0	2	2	2	0	0
Bin_7_37383985	2	0	2	0	2	2	0	2	2	2	0	0	0	2	0	2	0	0	2	0	-1	2	2	0	0	0	2	0	0	0	2	2	0	0	0	2	2	0	2	0	0	2	0	0	2	2	0	0	2	0	0	2	2	2	2	0	0	2	2	0	0	0	2	2	0	2	2	-1	0	0	0	2	0	0	2	2	0	2	0	2	0	2	0	0	0	0	2	2	0	0	0	0	0	2	0	2	2	2	2	0	2	0	0	0	0	0	0	0	0	0	2	0	0	0	0	2	2	0	0	0	0	2	0	0	0	0	0	2	0	2	-1	0	0	0	2	0	2	2	0	0	2	0	2	0	0	0	0	0	0	0	0	0	2	2	0	2	0	0	0	0	0	2	0	0	2	2	0	2	-1	0	0	0	2	0	0	2	0	0	2	2	-1	0	2	2	2	2	0	0	0	0	0	2	0	0	0	2	0	2	0	0	0	0	2	2	0	0	0	2	2	2	2	0	2	0	0	0	0	0	0	2	0	2	2	2	0	0
Bin_7_37736634	2	0	2	0	2	2	0	2	0	2	0	0	0	0	2	2	0	0	0	0	-1	2	2	0	2	0	2	0	0	0	2	2	0	0	0	0	2	0	2	2	0	0	0	0	0	2	0	0	2	0	0	0	2	0	0	0	0	2	2	0	0	0	0	2	2	2	2	-1	0	0	0	2	0	0	2	2	0	2	0	2	0	2	0	0	0	0	0	2	0	0	0	0	0	2	0	2	2	2	0	0	2	0	0	0	0	0	0	0	0	0	0	0	0	0	0	0	2	0	0	0	0	2	0	0	0	0	0	2	0	2	-1	0	0	0	0	0	2	2	0	0	2	0	2	0	0	0	0	0	0	0	0	0	0	2	0	2	0	0	0	0	0	2	0	0	2	0	0	2	-1	0	0	0	2	0	0	2	0	0	0	2	-1	0	2	0	2	2	0	0	0	0	0	2	0	0	0	0	0	0	0	0	0	0	2	0	0	0	0	0	0	2	2	0	0	0	0	0	0	0	0	2	0	2	2	2	2	0
Bin_7_38088791	2	0	2	0	2	2	2	2	0	2	0	0	2	0	2	2	0	0	0	0	-1	2	2	2	2	0	2	0	0	0	2	2	0	2	0	0	2	0	2	2	0	0	0	0	0	2	0	0	2	0	0	0	2	0	0	0	0	2	2	2	0	0	0	2	2	2	2	-1	0	0	0	2	0	0	2	2	0	2	0	2	0	2	0	0	0	0	0	2	0	2	2	0	0	2	0	2	0	2	0	0	2	0	0	0	0	2	0	0	0	0	0	0	0	0	0	0	2	2	0	0	0	2	0	0	0	0	0	2	0	2	-1	0	0	0	0	0	2	2	0	0	2	0	2	0	2	0	0	0	0	0	0	0	0	2	0	2	0	0	0	2	0	2	0	0	2	0	0	0	-1	0	0	0	2	0	0	2	0	0	0	2	-1	0	2	0	2	2	0	0	0	0	0	2	0	0	0	0	0	0	0	0	0	0	2	0	0	0	0	0	0	2	2	0	0	0	0	0	0	0	0	2	0	2	2	2	2	0
Bin_7_38589270	2	0	2	0	2	2	2	2	0	2	0	0	2	0	2	2	0	0	0	0	-1	2	2	2	2	0	2	0	0	0	0	2	0	2	0	0	2	0	2	2	0	0	0	0	0	2	0	0	2	0	0	0	2	0	0	0	0	2	2	2	0	0	0	2	2	2	2	-1	0	0	0	2	0	0	2	2	0	2	0	2	0	2	0	0	0	0	0	2	0	2	2	0	0	2	0	2	0	2	0	0	2	0	0	0	0	2	0	0	0	0	0	0	0	0	0	0	2	2	0	0	0	2	0	0	0	0	0	2	0	2	-1	0	0	0	0	0	2	2	0	0	2	0	2	0	2	0	0	0	0	0	0	0	0	2	0	2	0	0	0	2	0	2	0	0	2	0	0	0	-1	0	0	0	2	0	0	2	0	0	0	2	-1	0	2	0	2	2	0	0	0	0	0	2	0	0	0	0	0	0	0	0	0	0	2	0	0	0	0	0	0	2	2	0	0	0	0	0	0	0	0	2	0	2	2	2	2	0
Bin_7_38959560	2	0	2	0	2	2	2	2	0	2	0	0	2	0	2	2	0	0	0	0	-1	2	2	2	2	0	2	0	0	0	0	2	0	2	0	0	2	0	2	2	0	0	0	0	0	2	0	0	2	0	0	0	2	0	0	0	0	2	2	2	0	0	0	2	2	2	2	-1	0	0	0	2	0	0	2	2	0	2	0	2	0	2	0	0	0	0	0	2	0	2	2	0	0	2	2	2	0	2	0	0	2	0	0	0	0	2	0	0	0	0	0	0	0	0	0	0	2	2	0	0	0	2	0	0	0	0	0	2	0	2	-1	0	0	0	0	0	2	2	0	0	2	0	2	0	2	0	0	0	0	0	0	0	0	2	0	2	0	0	0	2	0	2	0	0	2	0	0	0	-1	0	0	0	2	0	0	2	0	0	0	2	-1	0	2	0	2	2	0	0	0	0	0	2	0	0	0	0	0	0	0	0	0	0	2	0	0	0	0	0	0	2	2	0	0	0	0	0	0	0	0	2	0	2	2	2	2	0
Bin_7_39073671	2	0	0	0	2	2	2	2	0	2	0	0	2	0	0	0	0	0	0	0	-1	2	2	2	2	0	2	0	0	0	0	2	0	2	0	0	0	0	2	2	0	0	0	0	0	2	0	0	0	0	0	0	0	0	0	0	0	2	2	2	0	0	0	2	2	0	0	-1	0	0	0	2	0	0	2	2	0	2	0	2	0	2	0	0	0	0	0	2	0	2	2	0	0	2	2	2	0	2	0	0	2	0	0	0	0	2	0	0	0	0	0	0	0	0	0	0	2	2	0	0	0	2	0	0	0	0	0	2	0	0	-1	0	0	0	0	0	0	2	0	0	2	0	2	0	2	0	0	0	0	0	0	0	0	2	0	2	0	0	0	2	0	2	0	0	2	0	0	0	-1	0	0	0	2	0	0	2	0	0	0	2	-1	0	2	0	2	2	0	0	0	0	0	2	0	0	0	0	0	0	0	0	0	0	0	0	0	0	0	0	0	0	2	0	0	0	0	0	0	0	0	0	0	2	2	2	2	0
Bin_7_40361126	2	0	0	0	2	2	2	2	0	2	0	0	2	0	0	0	0	0	0	0	-1	2	2	2	2	0	2	0	0	0	0	2	0	2	0	0	0	0	2	2	0	0	0	0	0	2	0	0	0	0	0	0	0	0	0	0	0	2	2	2	0	0	0	2	2	0	0	-1	0	0	0	2	0	0	2	2	0	2	0	2	0	2	0	0	0	0	0	2	0	2	2	0	0	2	2	2	0	2	0	0	2	0	0	0	0	2	0	0	0	0	0	0	0	0	0	0	2	2	0	0	0	2	0	0	0	0	0	2	0	0	-1	0	0	0	0	0	0	2	0	0	2	2	2	0	2	0	0	0	0	0	0	0	0	2	0	2	0	0	0	2	0	2	0	0	2	0	0	0	-1	0	0	0	2	0	0	2	0	0	0	2	-1	0	2	0	2	2	0	0	0	0	0	2	0	0	0	0	0	0	0	0	0	0	0	0	0	0	0	0	0	0	2	0	0	0	0	0	0	0	0	0	0	2	2	2	2	0
Bin_7_41710391	2	0	0	0	2	2	2	2	0	2	0	0	2	0	0	0	0	0	0	0	-1	2	2	2	2	0	2	0	0	0	2	2	0	2	0	0	0	0	2	2	0	0	0	0	0	2	0	0	0	0	0	2	0	0	0	0	0	2	2	2	0	0	0	2	2	0	0	-1	0	0	0	2	0	0	2	2	0	2	0	2	0	2	0	0	0	0	0	2	0	2	2	0	0	2	2	2	0	2	0	0	-1	0	0	0	0	2	0	0	0	0	0	0	0	0	0	0	2	2	0	0	0	2	0	0	0	0	0	2	0	0	-1	0	0	0	0	0	0	2	0	0	2	2	2	0	2	0	0	0	0	0	0	0	0	2	0	2	0	0	0	2	0	2	0	0	2	0	0	0	-1	0	0	0	2	0	0	2	0	0	0	2	-1	0	2	0	2	2	0	0	0	0	0	2	0	0	0	0	0	0	0	0	0	0	0	0	0	0	0	0	0	0	2	0	0	0	0	0	0	0	0	0	0	2	2	2	2	0
Bin_7_42072909	2	0	0	0	2	2	2	2	0	2	0	0	2	0	0	0	0	0	0	0	-1	2	2	2	2	0	2	0	0	0	2	2	0	2	0	0	0	0	2	2	0	0	0	0	0	2	0	0	0	0	0	2	0	0	0	0	0	2	2	2	0	0	0	2	2	0	0	-1	0	0	0	2	0	0	2	2	0	2	0	2	0	2	0	0	0	0	0	2	0	2	2	0	0	2	2	2	0	2	0	0	-1	0	0	0	0	2	0	0	0	0	0	0	0	0	0	0	2	2	0	0	0	2	0	0	0	0	0	2	0	0	-1	0	0	0	0	0	0	2	0	0	2	2	2	0	2	0	0	0	0	0	0	0	0	2	0	2	0	0	0	2	0	2	0	0	2	0	0	0	-1	0	0	0	2	0	0	2	0	0	0	2	-1	0	2	0	2	2	0	0	0	0	0	2	0	0	0	0	0	0	0	2	0	0	0	0	0	0	0	2	0	0	2	0	0	0	0	0	0	0	0	0	0	2	2	2	2	0
Bin_7_42535893	2	0	0	0	2	2	2	2	0	2	0	0	2	0	0	0	0	0	0	0	-1	2	2	2	2	0	2	0	0	2	2	2	0	2	0	0	0	0	2	2	2	0	2	0	0	2	0	0	0	0	0	2	0	0	0	0	0	2	2	2	0	0	0	2	2	0	0	-1	0	0	0	2	0	0	2	2	0	2	0	2	0	2	0	0	0	0	0	2	2	2	2	0	0	2	2	2	2	2	0	0	-1	0	0	0	0	2	2	0	2	0	0	0	0	0	0	0	2	2	0	0	0	2	0	0	0	0	0	2	0	0	-1	0	0	0	0	2	0	2	0	0	2	2	2	2	2	0	0	2	2	0	2	0	0	2	0	2	0	0	2	2	0	2	0	0	2	0	0	2	-1	0	0	2	2	2	0	2	2	2	0	2	-1	0	2	0	2	2	2	0	0	0	0	2	0	0	0	0	2	0	0	2	0	0	0	0	0	0	0	2	0	0	2	0	0	0	0	2	0	0	0	0	0	2	2	2	2	0
Bin_7_42952708	2	0	2	0	2	0	2	2	0	2	0	0	2	0	0	0	0	0	0	0	-1	2	2	2	2	0	2	0	0	2	2	2	0	2	0	0	2	0	2	2	2	0	2	0	0	2	0	0	0	0	0	2	0	0	0	0	0	2	2	2	0	0	0	2	2	0	0	-1	0	0	0	2	0	2	2	2	0	2	2	2	0	2	0	0	0	0	0	2	2	2	2	2	2	2	2	2	2	0	0	0	-1	0	2	0	0	2	2	0	2	0	0	0	0	0	2	0	0	2	2	0	0	2	0	0	0	0	0	0	0	2	-1	0	0	0	0	2	0	2	0	0	2	2	2	2	2	0	0	2	2	0	2	2	0	2	0	2	0	0	2	2	0	0	0	0	2	0	0	2	-1	0	0	2	0	2	0	2	2	2	0	2	-1	0	2	0	2	2	2	0	0	2	0	2	0	0	0	0	2	0	0	2	0	0	0	0	0	0	0	2	0	0	2	0	0	0	0	2	0	0	0	0	0	2	2	2	2	0
Bin_8_783937	2	0	2	0	0	2	2	2	2	0	0	2	2	0	2	2	2	2	0	2	2	0	2	2	0	2	0	2	2	2	2	0	2	2	2	2	2	0	2	2	0	2	2	2	2	0	2	0	2	2	2	2	2	2	2	2	0	0	2	0	2	2	0	0	2	2	2	-1	0	0	2	2	2	2	2	-1	-1	0	2	0	2	-1	2	2	0	2	2	2	0	2	2	2	2	2	2	0	2	2	2	0	0	0	2	2	2	0	2	2	2	2	0	2	0	2	2	0	0	2	2	2	2	0	2	2	2	-1	0	0	2	2	-1	2	2	0	0	2	2	2	2	0	2	2	0	2	0	2	2	2	2	2	2	2	0	2	2	0	2	2	2	2	2	2	0	2	2	2	2	2	0	2	0	0	0	0	2	2	2	2	2	2	-1	2	2	2	2	2	2	2	2	2	2	0	2	0	0	2	2	0	2	2	2	0	2	2	2	2	2	2	2	2	0	2	0	0	2	0	2	2	2	2	0	2	2	2	2	2
Bin_8_1635900	2	0	2	0	0	2	2	2	2	0	0	2	2	0	2	2	2	2	0	2	2	0	2	2	0	2	0	2	2	2	2	0	2	2	2	2	2	0	2	2	0	2	2	2	2	0	2	0	2	2	2	2	2	2	2	2	0	0	2	0	2	2	0	0	2	2	2	-1	0	0	2	2	2	2	2	-1	-1	0	2	0	2	-1	2	2	0	2	2	2	0	2	2	2	2	2	2	0	2	2	2	0	0	0	2	2	2	0	2	2	2	2	0	2	0	2	2	0	0	2	2	2	2	0	2	2	2	-1	0	0	0	2	-1	2	2	0	0	2	2	2	2	0	2	2	0	2	0	2	2	2	2	2	2	2	0	2	2	0	2	2	2	2	2	2	0	2	2	2	2	2	0	2	0	0	0	0	2	2	2	2	2	2	-1	2	2	2	2	2	2	2	2	2	2	0	2	0	0	2	2	0	2	2	2	0	2	2	2	2	2	2	2	2	0	2	0	0	2	0	2	2	2	2	0	2	2	2	2	2
Bin_8_1761619	2	0	2	0	0	2	2	2	2	0	0	2	2	0	2	2	2	2	0	2	2	0	2	2	0	2	0	2	2	2	2	0	2	2	2	2	2	0	2	2	0	2	2	2	2	0	2	0	2	2	2	2	2	2	2	2	0	0	2	0	2	2	0	0	2	2	2	-1	0	0	2	2	2	2	2	-1	-1	0	2	0	2	-1	2	2	0	2	2	2	0	2	2	2	2	2	2	0	0	2	2	0	0	0	2	2	2	0	2	2	2	2	0	2	0	2	2	0	0	2	2	2	2	0	2	2	2	-1	0	0	0	2	-1	2	2	0	0	2	2	2	2	0	2	2	0	2	0	2	2	2	2	2	2	2	0	2	2	0	2	2	2	2	2	2	0	2	2	2	2	2	0	2	0	0	0	0	2	2	2	2	2	2	-1	2	2	2	2	2	2	2	2	2	2	0	2	0	0	2	2	0	2	2	2	0	2	2	2	2	2	2	2	2	0	2	0	0	2	0	2	2	2	2	0	2	2	2	2	2
Bin_8_1866339	2	0	2	0	0	2	2	2	2	0	0	2	2	0	2	2	2	2	0	2	2	0	2	2	0	2	0	2	2	2	2	2	2	2	2	2	2	0	2	2	0	2	2	2	2	0	2	0	2	2	2	2	2	0	2	2	0	0	2	0	2	2	0	0	2	2	2	-1	0	0	2	2	2	2	2	-1	-1	0	2	0	2	-1	2	2	0	2	2	2	0	2	2	2	2	2	2	0	0	2	2	0	0	2	2	2	2	0	2	2	2	2	0	2	0	2	2	0	0	2	2	2	2	0	2	2	2	2	0	0	0	2	-1	2	2	0	0	2	2	2	2	0	2	2	0	2	0	2	2	2	2	2	2	2	0	2	2	0	2	2	2	2	2	2	0	2	2	2	0	2	0	2	0	0	0	0	2	2	2	2	2	2	-1	2	2	2	2	2	2	2	2	2	2	0	2	0	0	2	2	0	2	2	2	0	2	2	2	2	2	2	2	2	0	2	0	0	2	0	2	2	2	2	0	2	2	2	2	2
Bin_8_1943050	2	0	2	0	0	2	2	2	0	0	0	2	2	0	2	2	2	2	0	2	2	0	2	2	0	2	0	2	2	2	2	2	2	2	0	2	2	0	2	2	0	2	2	0	0	0	2	0	2	2	2	2	2	0	2	2	0	0	2	0	2	2	0	0	2	2	2	-1	0	0	2	2	0	2	2	-1	-1	0	2	0	2	-1	2	2	0	2	2	2	0	0	2	2	2	2	2	0	0	2	2	0	0	2	2	2	2	0	2	2	2	2	0	2	0	2	2	0	0	2	2	2	2	0	2	0	2	2	0	0	0	2	-1	2	0	0	0	2	2	2	2	0	2	2	2	2	0	2	0	2	2	2	2	2	0	2	2	0	2	0	2	2	2	0	0	2	2	0	0	2	0	2	0	0	0	0	0	2	2	2	0	2	-1	0	2	2	2	2	2	2	2	2	2	0	2	0	0	2	2	0	2	2	2	0	2	2	2	0	2	2	2	2	0	2	0	0	0	0	2	2	2	2	0	2	2	2	2	2
Bin_8_2014186	2	0	2	0	0	2	2	2	0	0	0	2	2	0	2	2	2	2	0	2	2	0	2	2	0	2	0	2	2	2	2	2	2	2	0	2	2	0	2	2	0	2	2	0	0	0	2	0	2	2	2	2	2	0	2	2	0	0	2	0	2	2	0	0	2	2	2	-1	0	0	2	2	0	2	2	0	-1	0	2	0	2	-1	2	2	0	2	2	2	0	0	2	2	2	2	2	0	0	2	2	0	0	2	2	2	2	0	2	2	2	2	0	2	0	2	2	0	0	2	2	2	2	0	2	0	2	2	0	0	0	2	-1	2	0	0	0	2	2	2	2	0	2	2	2	2	0	2	0	2	2	2	2	2	0	2	2	0	2	0	2	2	2	0	0	2	2	0	0	2	0	2	0	0	0	0	0	2	2	2	0	2	-1	0	2	2	2	2	2	2	2	2	2	0	2	0	0	2	2	0	2	2	2	0	2	2	2	0	2	2	2	2	0	2	0	0	0	0	2	2	2	2	0	2	2	2	2	2
Bin_8_2167250	2	0	2	2	0	2	2	2	0	0	0	2	2	0	2	2	2	2	0	2	2	0	2	2	0	2	0	2	2	2	2	2	2	2	0	2	2	0	2	2	0	2	2	0	0	0	2	0	2	2	2	2	2	0	2	2	0	0	2	0	2	2	0	0	2	2	2	-1	0	0	2	2	0	2	2	0	-1	0	2	0	2	-1	2	2	0	2	2	2	0	0	2	2	2	2	2	0	0	2	2	0	0	2	2	2	2	0	2	2	2	2	0	2	0	2	2	0	0	2	2	2	2	0	2	0	2	2	0	0	0	2	-1	2	0	0	0	2	2	2	2	0	2	2	2	2	0	2	0	2	2	2	2	2	0	2	2	0	2	0	2	2	2	0	0	2	2	0	0	2	0	2	0	0	0	0	0	2	2	2	0	2	-1	0	2	2	2	2	2	2	2	2	2	0	2	0	0	2	2	0	2	2	2	0	2	2	2	0	2	2	2	2	0	2	0	0	0	0	2	2	2	2	0	2	2	2	2	2
Bin_8_2427596	2	0	2	2	0	2	2	2	0	0	0	2	2	0	2	2	2	2	0	2	2	0	2	2	0	2	0	2	2	2	2	2	2	2	0	2	2	0	2	2	0	2	2	0	0	0	2	0	2	2	2	2	2	0	2	2	0	0	2	0	2	2	0	0	2	2	2	-1	0	0	2	2	0	2	2	0	-1	0	2	0	2	-1	2	2	0	2	2	2	0	0	2	2	2	2	2	0	0	2	2	0	0	2	2	2	2	0	2	2	2	2	0	2	0	2	2	0	0	2	2	2	2	0	2	0	2	2	0	0	0	2	-1	2	0	0	0	2	2	0	2	0	2	2	2	2	0	2	0	2	2	2	2	2	0	2	2	0	2	0	2	2	2	0	0	2	2	0	0	2	0	2	0	0	0	0	0	2	2	2	0	2	-1	0	2	2	2	2	2	2	2	2	2	0	2	0	0	2	2	0	2	2	2	0	2	2	2	0	2	2	2	2	0	2	0	0	0	0	2	2	2	2	0	2	2	2	2	2
Bin_8_2613315	2	0	2	2	0	2	2	2	0	0	0	2	2	0	2	2	2	2	0	2	2	0	2	2	0	2	0	2	2	2	2	2	2	2	0	2	2	0	2	2	0	2	2	0	0	0	2	0	2	2	2	2	2	0	2	2	0	0	2	0	2	2	0	0	2	2	2	-1	0	0	2	2	0	2	2	0	-1	0	2	0	2	-1	2	2	0	2	2	2	0	0	2	2	2	2	2	0	0	2	2	0	0	2	2	2	0	0	2	2	2	2	0	2	0	2	2	0	0	2	2	2	2	0	2	0	2	2	0	0	0	2	-1	2	0	0	0	2	2	0	2	0	2	2	2	2	0	2	0	2	2	2	2	2	0	2	2	0	2	0	2	2	2	0	0	2	2	0	0	2	0	2	0	0	0	0	0	2	2	2	0	2	-1	0	2	2	2	2	2	2	2	2	2	0	2	0	0	2	2	0	2	2	2	0	2	2	2	0	2	2	2	2	0	2	0	0	0	0	2	2	2	2	0	2	2	2	2	2
Bin_8_2704143	2	0	2	2	0	2	2	2	0	0	0	2	2	0	2	2	2	2	0	2	2	2	2	2	0	2	0	2	2	2	2	2	2	2	0	2	2	0	2	2	0	2	2	0	0	0	2	0	2	2	2	2	2	0	2	2	0	0	2	0	2	2	0	0	2	2	2	-1	0	0	2	2	0	2	2	0	-1	0	2	0	2	-1	2	2	0	2	2	2	0	0	2	2	2	2	2	0	0	2	2	0	0	2	2	2	0	0	2	2	2	2	0	2	0	2	2	0	0	2	2	2	2	2	2	0	2	2	0	0	0	2	-1	2	0	0	0	2	2	0	2	0	2	2	2	2	0	2	0	2	2	2	2	2	0	0	2	0	2	0	2	2	2	0	0	2	2	0	0	2	0	2	0	0	0	0	0	2	2	2	0	2	-1	0	2	2	2	2	2	2	2	2	2	0	2	0	0	2	2	0	2	2	2	0	2	2	2	0	2	2	2	2	2	2	0	0	0	0	2	2	2	2	0	2	2	2	2	2
Bin_8_2845676	2	0	2	2	0	2	2	2	0	0	0	2	2	0	2	2	2	2	0	2	2	2	2	2	0	2	0	2	2	2	2	2	2	2	0	2	2	0	2	2	0	2	2	0	0	0	2	0	2	2	2	2	2	0	2	2	0	0	2	0	2	2	0	0	2	2	2	-1	0	0	2	2	0	2	2	0	-1	0	2	0	2	-1	2	2	0	2	2	2	0	0	2	2	2	2	2	0	0	2	2	0	0	2	2	2	0	0	2	2	2	2	0	2	0	2	2	0	0	2	2	2	2	2	2	0	2	2	0	0	0	2	-1	2	0	0	0	2	2	0	2	0	2	2	2	2	0	2	0	2	2	2	2	2	0	0	2	0	2	0	2	2	2	0	2	2	2	0	0	2	0	2	0	0	0	0	0	2	2	2	0	2	-1	0	2	2	2	2	2	2	2	2	2	0	2	0	0	2	2	0	2	2	2	0	2	2	2	0	2	2	2	2	2	2	0	0	0	0	2	2	2	2	0	2	2	2	2	2
Bin_8_3811225	2	0	2	2	0	2	2	2	0	0	0	2	2	0	2	2	2	2	0	2	2	2	2	2	0	2	0	2	2	2	2	2	2	2	0	2	2	0	2	2	0	2	2	0	0	0	2	0	2	2	2	2	2	0	2	2	0	0	2	0	2	2	0	0	2	2	2	-1	0	0	2	2	0	2	2	0	-1	0	2	0	2	-1	2	2	0	2	2	2	0	0	2	2	2	2	2	0	0	2	2	0	0	2	0	2	0	0	2	2	2	2	0	2	0	2	2	0	0	2	2	2	2	2	2	0	2	2	0	0	0	2	-1	2	0	0	0	2	2	0	2	0	2	2	2	2	0	2	0	2	2	2	2	2	0	0	2	0	2	0	2	2	2	0	2	2	2	0	0	2	0	2	0	0	0	0	0	2	2	2	0	2	-1	0	2	2	2	2	2	2	2	2	2	0	2	0	0	2	2	0	2	2	2	0	2	2	2	0	2	2	2	2	2	2	0	0	0	0	2	2	2	2	0	2	2	2	2	2
Bin_8_5087259	2	0	2	2	0	2	2	2	0	0	2	2	2	0	2	2	2	2	0	2	2	2	2	2	2	2	2	2	2	2	2	2	2	2	0	2	2	0	2	2	2	2	2	0	0	2	2	0	2	2	2	2	2	0	2	2	0	0	2	0	2	2	0	0	2	2	2	-1	0	0	2	0	0	2	2	2	-1	0	2	0	2	-1	2	2	0	2	2	0	2	0	2	2	2	2	2	2	0	2	2	0	0	2	0	2	0	2	2	2	2	2	0	2	0	2	2	0	0	0	2	2	2	2	2	0	2	2	2	2	0	2	-1	2	0	0	0	2	2	0	2	0	2	2	0	2	0	2	0	2	2	2	2	2	0	0	2	2	2	0	2	2	2	0	2	2	2	0	2	2	0	2	0	2	0	0	0	2	2	2	0	2	-1	0	2	2	0	2	2	2	2	2	2	2	2	0	0	2	2	0	2	0	2	0	2	2	2	0	2	2	2	2	2	2	0	0	0	2	2	2	2	2	0	2	2	0	2	2
Bin_8_5500494	2	0	2	2	0	2	2	2	0	2	2	2	2	0	2	2	2	2	0	2	2	2	0	2	2	2	2	2	2	2	2	2	2	2	0	2	0	0	2	2	2	2	2	0	0	2	0	0	0	2	2	2	2	0	2	2	0	0	2	0	2	0	0	0	2	2	2	-1	0	0	2	0	0	2	2	2	2	0	0	0	2	-1	0	0	0	2	2	0	2	0	2	0	0	2	2	2	0	2	2	0	0	2	0	2	0	2	2	2	2	2	0	2	0	2	0	0	0	0	2	2	2	0	2	0	2	2	2	2	0	0	-1	2	0	0	0	2	2	0	2	0	2	2	0	2	2	2	0	2	2	2	2	2	0	0	2	2	2	0	2	2	2	0	2	2	2	0	2	2	2	2	0	2	0	2	0	2	2	2	0	2	-1	0	2	2	0	2	2	0	2	2	2	2	2	0	0	2	2	0	2	0	2	0	2	2	2	0	2	2	2	2	2	2	-1	0	0	2	2	2	2	2	0	2	0	0	2	2
Bin_8_5771999	2	0	2	2	0	2	2	2	0	2	2	2	2	0	2	2	2	2	0	2	2	2	0	2	2	2	2	2	2	2	2	2	2	2	0	2	0	0	2	2	2	2	2	0	0	2	0	0	0	2	2	2	2	0	2	2	0	0	2	0	2	0	0	0	2	2	2	-1	0	0	2	0	0	2	2	2	2	0	0	0	2	-1	0	0	0	2	2	0	2	0	2	0	0	2	2	2	0	2	2	0	0	2	0	0	0	2	2	2	2	2	0	2	0	2	0	0	0	0	2	0	2	0	2	0	2	2	2	2	0	0	-1	2	0	0	0	2	2	0	2	0	2	2	0	2	2	2	0	2	2	2	2	2	0	2	2	2	2	0	2	2	2	0	2	2	2	0	2	2	2	2	0	2	0	2	0	2	2	2	0	2	-1	0	2	2	0	2	2	0	2	2	2	2	2	0	0	2	2	0	2	0	2	0	2	2	2	0	2	2	2	2	2	2	-1	0	0	2	2	2	2	2	0	2	0	0	2	2
Bin_8_6106822	2	0	2	2	0	2	2	2	0	2	2	2	2	0	2	2	2	2	0	2	2	2	0	2	2	0	2	2	2	2	2	0	2	2	0	2	0	0	2	2	2	2	2	0	0	2	0	0	0	2	2	2	2	0	0	2	0	0	2	0	0	0	0	0	2	0	0	-1	0	0	0	0	0	2	2	2	2	0	0	0	2	-1	0	0	0	-1	2	0	2	0	2	0	0	2	2	2	0	2	2	0	0	2	0	0	0	2	2	2	2	2	0	2	0	2	0	0	0	0	2	0	2	0	2	0	2	2	2	2	0	0	-1	2	0	0	0	2	0	0	2	0	2	2	0	2	2	2	0	2	2	2	2	2	0	2	2	2	2	0	2	2	2	0	2	2	2	0	2	2	2	2	0	2	0	2	0	2	2	2	0	2	-1	0	2	2	0	2	2	0	0	2	2	2	2	0	0	0	2	0	0	0	2	0	2	2	2	0	0	2	0	2	2	2	-1	0	0	2	2	2	2	2	0	2	0	0	2	2
Bin_8_6231118	2	0	2	2	0	2	2	2	0	2	2	2	2	0	2	2	2	2	0	2	2	2	0	2	2	0	2	2	2	2	2	0	2	2	0	2	0	0	2	2	2	2	2	0	0	2	0	0	0	2	2	2	2	0	0	2	0	0	2	0	0	0	0	0	2	0	0	-1	0	0	0	0	0	2	2	2	2	0	0	0	2	-1	0	0	0	-1	2	0	2	0	2	0	0	2	2	2	0	2	2	0	0	2	0	0	0	2	2	2	2	2	0	2	0	2	0	0	0	0	2	0	2	0	2	0	2	2	2	2	0	0	-1	2	0	0	0	2	0	0	2	0	2	2	0	2	2	2	0	2	2	2	2	2	0	2	2	2	2	0	2	2	2	0	2	2	2	0	2	2	2	2	0	2	0	2	0	2	2	2	0	2	-1	0	2	2	0	2	2	0	0	2	2	2	2	0	0	0	2	0	0	0	2	0	2	2	2	0	0	2	0	2	2	0	-1	0	0	2	2	2	2	2	0	2	0	0	2	2
Bin_8_6432259	2	0	2	2	0	2	2	2	0	2	2	2	2	0	2	2	2	2	0	2	2	2	0	2	2	0	2	2	0	2	2	0	2	2	0	2	0	0	2	2	2	2	2	0	0	2	0	0	0	2	2	2	2	0	0	2	0	0	2	0	0	0	0	0	2	0	0	-1	0	0	0	0	0	2	2	2	2	0	0	0	2	-1	0	0	0	-1	2	0	2	0	2	0	0	2	2	2	0	2	2	0	0	2	0	0	0	2	2	2	2	2	0	2	0	2	0	0	0	0	2	0	2	0	2	0	2	2	2	2	0	0	-1	2	0	0	0	2	0	0	2	0	2	2	0	2	2	2	0	2	2	2	2	2	0	2	2	2	2	0	2	2	2	0	2	2	2	0	2	2	2	2	0	2	0	2	0	2	2	2	0	2	-1	0	2	2	0	2	2	0	0	2	2	2	2	0	0	0	2	0	0	0	2	0	2	2	2	0	0	2	0	2	2	0	-1	0	0	2	2	2	2	2	0	2	0	0	2	2
Bin_8_6918571	2	0	2	2	0	2	2	2	0	2	2	2	2	0	2	2	2	-1	0	2	2	2	0	2	2	0	2	2	0	2	2	0	2	2	0	2	0	0	2	2	2	2	2	0	0	2	0	0	0	2	2	2	2	0	0	2	0	0	2	0	0	0	0	0	2	0	0	-1	0	0	0	0	0	2	2	2	2	0	0	0	2	-1	0	0	0	-1	2	0	2	0	2	0	0	0	2	2	0	2	2	0	0	2	0	0	0	2	2	2	0	2	0	2	0	2	0	0	0	0	2	0	2	0	2	0	2	2	2	2	0	0	-1	2	0	0	0	0	0	0	2	0	2	2	0	2	2	2	0	2	2	2	2	2	0	2	2	2	2	0	2	2	2	0	2	2	2	0	2	2	2	2	0	2	0	2	0	2	2	2	0	2	-1	0	2	2	0	2	0	0	0	2	2	2	2	0	0	0	2	0	0	0	2	0	2	2	2	0	0	2	0	2	2	0	-1	0	0	2	2	2	2	2	0	2	0	0	2	2
Bin_8_7315438	2	0	2	2	0	2	2	2	0	2	2	2	2	0	0	2	2	-1	0	2	2	2	0	2	2	0	2	2	0	2	2	2	2	2	0	2	0	0	2	2	2	2	2	0	0	2	0	0	0	2	2	2	2	0	0	2	0	0	2	0	0	0	0	2	2	0	0	-1	0	0	0	0	0	2	2	2	2	0	0	0	2	-1	0	0	0	-1	2	0	2	0	2	0	0	0	2	2	2	2	2	0	2	2	2	0	0	2	2	2	0	2	0	2	2	2	0	0	2	0	2	0	2	0	2	0	0	2	2	2	0	0	-1	2	0	0	0	0	0	0	2	0	2	2	0	2	2	2	0	2	2	2	2	2	0	2	2	2	2	0	2	2	2	0	2	2	2	0	2	2	2	0	0	2	0	2	0	2	2	2	0	2	-1	0	2	2	0	2	0	0	0	0	2	2	2	0	2	0	2	0	0	2	2	0	2	2	2	0	2	2	0	2	2	0	-1	0	0	2	2	2	2	2	0	2	0	2	2	2
Bin_8_7839134	2	0	2	2	0	2	2	2	0	2	2	2	2	0	0	2	2	-1	0	2	2	2	0	2	2	0	2	2	0	2	2	2	2	2	0	2	0	0	2	2	2	2	2	0	0	2	0	0	0	2	2	2	2	0	0	2	0	0	2	0	0	0	0	2	2	0	0	-1	0	0	0	0	0	2	2	2	2	0	0	0	2	2	0	0	0	-1	2	0	2	0	2	0	0	0	2	2	2	2	2	0	2	2	2	0	0	2	2	2	0	2	0	2	2	2	0	0	2	0	2	0	2	0	0	0	0	2	2	2	0	0	-1	2	0	0	0	0	0	0	2	0	2	2	0	2	2	2	0	2	2	2	2	2	0	2	2	2	2	0	2	2	2	0	2	2	2	0	2	2	2	0	0	2	0	2	0	0	2	2	0	2	-1	0	2	2	0	2	0	0	0	0	2	2	2	0	2	0	2	0	0	2	2	0	2	2	2	0	2	2	0	2	0	0	-1	0	0	2	2	2	2	2	0	2	0	2	2	2
Bin_8_8366397	2	0	0	0	0	2	2	2	0	2	0	0	0	0	0	2	2	-1	0	0	2	2	0	2	2	0	2	2	0	2	0	2	2	2	0	2	0	0	2	0	2	0	0	0	0	0	0	0	0	0	2	2	2	0	0	0	0	2	0	0	0	0	0	2	0	0	0	-1	0	0	0	0	0	2	2	2	0	0	0	0	2	2	0	0	0	-1	2	0	2	0	0	0	2	0	2	2	2	2	2	0	2	0	2	0	0	2	2	2	0	0	0	0	2	2	2	0	2	0	2	0	2	0	0	0	0	0	0	2	0	0	-1	2	0	0	0	0	0	0	0	0	2	0	0	2	2	0	0	2	2	2	2	2	0	2	2	2	2	0	0	2	0	0	0	0	2	0	0	0	2	0	0	2	0	2	0	0	2	2	0	0	-1	0	2	2	2	0	0	0	0	0	2	0	2	0	2	0	2	0	0	2	2	0	2	2	2	0	2	2	0	0	0	0	-1	0	0	0	0	0	2	2	0	2	0	2	2	0
Bin_8_8496218	2	0	0	0	0	2	2	2	0	2	0	0	0	0	0	2	2	-1	0	0	2	2	0	2	2	0	2	2	0	2	0	2	2	2	0	2	0	0	2	0	2	0	0	0	0	0	0	0	0	0	2	2	2	0	0	0	0	2	0	0	0	0	0	2	0	0	0	-1	0	0	0	0	0	2	2	2	0	0	0	0	2	2	0	0	0	-1	2	0	2	0	0	0	2	0	2	2	2	2	2	0	2	0	2	0	0	2	2	2	0	0	0	0	2	2	2	0	2	0	2	0	2	0	0	0	0	0	0	2	0	0	-1	2	0	0	0	0	0	0	0	0	2	0	0	2	2	0	0	2	2	2	2	2	0	2	0	2	2	0	0	2	0	0	0	0	2	0	0	0	2	0	0	2	0	2	0	0	2	2	0	0	-1	0	2	2	2	0	0	0	0	0	2	0	2	0	2	0	2	0	0	2	2	0	2	2	2	0	2	2	0	0	0	0	-1	0	0	0	0	0	2	2	0	2	0	2	2	0
Bin_8_8829843	2	0	0	0	0	2	2	2	0	2	0	0	0	0	0	2	2	-1	0	0	2	2	0	2	2	0	2	2	0	2	0	2	2	2	0	2	0	0	2	0	2	0	0	0	0	0	0	0	0	0	2	2	2	0	0	0	0	2	0	0	0	0	0	2	0	0	0	-1	0	0	0	0	0	2	2	2	0	0	0	0	0	2	0	0	0	-1	2	0	2	0	0	0	2	0	2	0	2	2	2	0	2	0	2	0	0	2	2	2	0	0	0	0	2	2	2	0	2	0	2	0	2	0	0	0	0	0	0	2	0	0	-1	2	0	0	0	0	0	0	0	0	2	0	0	2	2	0	0	2	2	2	2	2	0	2	0	2	2	0	0	2	0	0	0	0	2	0	0	0	2	0	0	2	0	2	0	0	2	2	0	0	-1	0	2	2	2	0	0	0	0	0	2	0	2	0	2	0	2	0	0	2	2	0	2	2	2	0	2	2	0	0	0	0	-1	0	0	0	0	0	2	2	0	2	0	2	2	0
Bin_8_9224740	2	0	0	0	0	2	2	2	0	2	0	0	0	0	0	2	2	-1	0	0	2	2	0	2	2	0	2	2	0	2	0	2	2	2	0	2	0	0	2	0	2	0	0	0	0	0	0	0	0	0	2	2	2	0	0	0	0	2	0	0	0	0	0	2	0	0	0	-1	0	0	0	0	0	2	2	2	0	0	0	0	0	2	0	0	0	-1	2	0	2	0	0	0	2	0	2	0	2	2	2	0	2	0	2	0	0	2	2	2	0	0	0	0	2	2	2	0	2	0	2	0	2	0	0	0	0	0	0	2	0	0	-1	2	0	0	0	0	0	0	0	0	2	0	0	2	2	0	0	2	2	2	2	2	0	2	0	2	2	0	0	2	0	0	0	0	2	0	0	0	-1	0	0	2	2	2	0	0	2	2	0	0	-1	0	2	2	2	0	0	0	0	0	2	0	2	0	2	0	2	0	0	2	2	0	2	2	2	0	2	2	0	0	0	0	-1	0	0	0	0	0	2	2	0	2	0	2	2	0
Bin_8_9468162	2	0	0	0	0	2	2	2	2	2	0	0	0	0	0	2	2	-1	0	0	2	2	0	2	2	0	2	2	0	2	0	2	2	2	0	2	0	0	2	0	2	0	0	2	2	0	0	0	0	0	2	2	2	0	0	0	2	2	0	0	0	0	0	2	0	0	0	-1	0	0	0	0	2	2	2	2	0	0	0	0	0	2	0	0	2	-1	2	0	2	0	0	0	2	0	2	0	2	2	2	0	2	0	2	0	0	2	2	2	0	0	0	0	2	2	2	0	2	0	2	0	2	0	0	2	0	0	0	2	0	0	2	2	2	0	0	0	0	0	0	0	2	0	0	2	2	0	2	2	2	2	2	2	2	2	0	2	2	2	0	2	0	0	0	0	2	2	0	0	-1	0	0	2	2	2	0	0	2	2	2	0	2	2	2	2	2	0	0	0	0	0	2	0	2	0	2	0	2	0	0	2	2	0	2	2	2	2	2	2	0	0	0	0	-1	0	0	0	0	0	2	2	0	2	0	2	2	0
Bin_8_9635980	2	0	0	0	0	2	2	2	2	2	0	0	0	0	0	2	2	-1	0	0	2	2	0	2	2	0	2	2	0	2	0	2	2	2	0	2	0	0	2	0	2	0	0	2	2	0	0	0	0	0	2	2	2	0	0	0	2	2	0	0	0	0	0	2	0	0	0	-1	0	0	0	0	2	2	2	2	0	0	0	0	0	2	0	0	2	-1	2	2	2	0	0	0	2	0	2	0	2	2	2	0	2	0	2	0	0	2	2	2	0	0	0	0	2	2	2	0	2	0	2	0	2	0	0	2	0	0	0	2	0	0	2	2	2	0	0	0	0	0	0	0	2	0	0	2	2	0	2	2	2	2	2	2	2	2	0	2	2	2	0	2	0	0	0	0	2	2	0	0	-1	0	0	2	2	2	0	0	2	2	2	0	2	2	2	2	2	0	0	0	0	0	2	0	2	0	2	0	2	0	0	2	2	0	2	0	2	2	2	2	0	0	0	0	-1	0	0	0	0	0	2	2	0	2	0	2	2	0
Bin_8_9779731	2	0	0	0	0	2	2	2	2	2	0	0	0	0	0	2	2	-1	0	0	2	2	0	2	2	0	2	2	0	2	0	2	2	2	0	2	0	0	2	0	2	0	0	2	2	0	0	0	0	0	2	2	2	0	0	0	2	2	0	0	0	0	0	2	0	0	0	-1	0	0	0	0	2	2	2	2	0	0	2	0	0	2	0	0	2	-1	2	2	2	0	0	0	2	0	2	0	2	2	2	0	2	0	2	0	0	2	2	0	0	0	0	0	2	2	2	0	2	0	2	0	2	0	0	2	0	0	0	2	0	0	2	2	2	0	0	0	0	0	0	0	2	0	0	2	2	0	2	2	2	2	2	2	2	2	0	2	2	2	0	2	0	0	0	0	2	2	0	0	-1	0	0	2	2	2	0	0	2	2	2	0	2	2	2	2	2	0	0	0	0	0	2	0	2	0	2	0	2	0	0	2	2	0	2	0	2	2	2	2	0	0	0	0	-1	0	0	0	0	0	2	2	0	2	0	2	2	0
Bin_8_9895935	2	0	0	0	0	2	2	2	2	2	0	0	0	0	0	2	2	-1	0	0	2	2	0	2	2	0	2	2	0	2	0	2	2	2	0	2	0	0	2	0	2	0	0	2	2	0	0	0	0	0	2	2	2	0	0	0	2	2	0	0	0	0	0	2	0	0	0	-1	0	0	0	0	2	2	2	2	0	0	2	0	0	2	0	0	2	-1	2	2	2	0	0	0	2	0	2	0	2	2	2	0	2	0	2	0	0	2	2	0	0	0	0	0	2	2	2	0	2	0	2	0	2	0	0	2	0	0	0	2	0	0	2	2	2	0	0	0	0	0	0	0	2	0	0	2	2	0	2	2	2	2	2	2	2	2	0	2	2	2	0	2	0	0	0	0	2	2	0	0	-1	0	0	0	2	2	0	0	2	2	2	0	2	2	2	2	2	0	0	0	0	0	2	0	2	0	2	0	2	0	0	2	2	0	2	0	2	2	2	2	0	0	0	0	-1	0	0	0	0	0	2	2	0	2	0	2	2	0
Bin_8_10065238	2	0	0	0	0	2	2	2	2	2	0	0	0	0	0	2	2	-1	0	0	2	2	0	2	2	0	2	2	0	2	0	2	2	2	0	2	0	0	2	0	2	0	0	0	2	0	0	0	0	0	2	2	2	0	0	0	2	2	0	0	0	0	0	2	0	0	0	-1	0	0	0	0	2	2	2	2	0	0	2	0	0	2	0	0	2	-1	2	2	2	0	0	0	2	0	2	0	2	2	2	0	2	0	2	0	0	2	2	0	0	0	0	0	2	2	2	0	2	0	2	0	2	0	0	2	0	0	0	2	0	0	2	2	2	0	0	0	0	0	0	0	2	0	0	2	2	0	2	2	2	2	2	2	2	2	0	2	2	2	0	2	0	0	0	0	2	2	0	0	-1	0	0	0	2	2	0	0	2	2	2	0	2	0	2	2	2	0	0	0	0	0	2	0	2	0	2	0	2	0	0	2	2	0	2	0	2	2	2	2	0	0	0	0	-1	0	0	0	0	0	-1	2	0	2	0	2	2	0
Bin_8_10237306	2	0	0	0	0	2	2	2	2	2	0	0	0	0	0	2	2	-1	0	0	2	2	0	2	2	0	2	2	0	2	0	2	2	2	0	2	0	0	2	0	2	0	0	0	2	0	0	0	0	0	2	2	2	0	0	0	2	2	0	2	0	0	0	2	0	0	0	-1	0	0	0	0	2	2	2	2	0	0	2	0	0	2	0	0	2	-1	2	2	0	0	0	0	2	0	2	0	2	2	2	0	2	0	2	0	0	2	2	0	0	0	0	0	2	2	2	0	2	0	2	0	2	0	0	2	0	0	0	2	0	0	2	2	2	0	0	0	0	2	0	0	2	2	0	2	2	0	2	2	2	2	2	2	2	2	0	2	2	2	0	2	0	0	0	0	2	2	0	0	-1	0	0	0	2	0	0	0	2	2	2	0	2	0	2	2	2	0	0	0	0	0	2	0	2	0	2	0	2	0	0	2	2	0	2	0	2	2	2	2	0	0	0	0	-1	0	0	0	0	0	-1	2	0	2	0	0	2	0
Bin_8_10303969	2	0	0	0	0	2	2	2	2	2	0	0	0	0	0	2	2	-1	0	0	2	2	0	2	2	0	2	2	0	2	0	2	2	2	0	2	0	0	2	0	2	0	0	0	2	0	0	0	0	0	2	2	2	0	0	0	2	2	0	2	0	0	0	2	0	0	0	-1	0	0	0	0	2	2	2	2	0	0	2	0	0	2	0	0	2	-1	2	2	0	0	0	0	2	0	2	0	2	2	2	0	2	0	2	0	0	2	2	0	0	0	0	0	2	2	2	0	2	0	2	0	2	0	0	2	0	0	0	2	0	0	2	2	2	0	0	0	0	2	0	0	2	2	0	0	2	0	2	2	2	2	2	2	2	2	0	2	2	2	0	2	0	0	0	0	2	2	0	0	-1	0	0	0	2	0	0	0	2	2	2	0	2	0	2	2	2	0	0	0	0	0	2	0	2	0	2	0	2	0	0	2	2	0	2	0	2	2	2	2	0	0	0	0	-1	0	0	0	0	0	-1	2	0	2	0	0	2	0
Bin_8_10494529	2	0	0	0	0	2	2	2	2	2	0	0	0	0	0	2	2	-1	0	0	2	2	0	2	2	0	2	2	0	2	0	2	2	2	0	2	0	0	2	0	2	0	0	0	2	0	0	0	0	0	2	2	2	0	0	0	2	2	2	2	0	0	0	2	0	0	0	-1	0	0	0	0	2	2	2	2	0	0	2	0	0	2	0	0	2	-1	2	2	0	0	0	0	2	0	2	0	2	2	2	0	2	0	2	0	0	2	2	0	0	0	0	0	2	2	2	0	2	0	2	0	2	0	0	2	0	0	0	2	0	0	2	2	2	0	0	2	0	2	0	0	2	2	0	0	2	0	2	2	2	2	2	2	2	2	0	2	2	2	0	2	0	0	0	0	2	2	0	0	-1	0	0	0	2	0	0	0	2	2	2	0	2	0	2	2	2	0	0	0	0	0	2	0	2	0	2	0	2	0	0	2	2	0	2	0	2	2	2	2	0	0	0	0	-1	0	0	0	0	0	-1	2	0	2	0	0	2	0
Bin_8_10740354	2	0	0	0	0	2	2	2	2	2	0	0	0	0	0	2	2	-1	0	0	2	2	0	2	2	0	2	2	0	2	0	2	2	2	0	2	0	0	2	0	2	0	0	0	2	0	0	0	0	0	2	2	2	0	0	0	2	2	2	2	0	0	0	2	0	0	0	-1	0	0	0	0	2	2	2	2	0	0	2	0	0	2	0	0	2	-1	2	2	2	0	0	0	2	0	2	0	2	2	2	0	2	0	2	0	0	2	2	0	0	0	0	0	2	2	2	0	2	2	2	0	2	0	0	2	0	0	0	2	0	0	2	2	2	0	0	2	0	2	0	0	2	2	0	0	2	0	2	2	2	2	2	2	2	2	0	2	2	2	0	2	0	0	0	0	2	0	0	0	-1	0	0	0	2	0	0	0	2	2	2	2	2	0	2	2	2	0	0	0	0	0	2	0	2	0	2	0	2	0	0	2	2	0	2	0	2	2	2	2	0	0	0	0	0	0	0	0	0	0	-1	2	0	2	0	0	2	0
Bin_8_11002960	2	0	0	0	0	2	2	2	2	2	0	0	0	0	0	2	2	-1	0	0	2	2	0	2	2	0	2	2	0	2	2	2	2	2	0	2	0	0	2	0	2	0	0	0	2	0	0	0	0	0	2	2	2	0	0	0	2	2	2	2	0	0	0	2	0	0	0	-1	0	0	0	0	2	2	2	2	0	0	2	0	0	2	0	0	2	-1	2	0	2	0	0	0	2	0	2	0	2	2	2	0	2	0	2	0	0	2	2	0	0	0	0	0	2	2	2	0	2	2	2	0	2	0	0	2	0	0	0	2	0	0	2	2	2	0	0	2	0	2	0	0	2	2	0	0	2	0	2	2	2	2	2	2	2	2	0	2	2	2	0	2	0	0	0	0	2	0	0	0	-1	0	0	0	2	0	0	0	2	2	2	2	2	0	2	2	2	0	0	0	0	0	2	0	2	0	2	0	2	0	0	2	2	0	2	0	2	2	2	2	0	0	0	0	0	0	0	0	0	0	-1	2	0	2	0	0	2	0
Bin_8_11247887	2	0	0	0	0	2	2	2	2	2	0	0	0	0	0	2	2	-1	0	0	2	2	0	2	2	0	2	2	0	2	2	2	2	2	0	2	0	0	2	0	0	0	0	0	2	0	0	0	0	0	2	2	2	0	0	0	2	2	2	2	0	0	0	2	0	0	0	-1	0	0	0	0	2	2	2	2	0	0	2	0	0	2	0	0	2	-1	2	0	2	0	0	0	2	0	2	0	2	2	2	0	2	0	2	0	0	2	2	0	0	0	0	0	2	2	2	0	2	0	2	0	2	0	0	2	0	0	0	2	0	0	2	2	2	0	0	2	0	2	0	0	2	2	0	0	2	0	2	2	2	2	2	2	2	2	0	2	2	2	0	2	0	0	0	0	0	2	0	2	-1	0	0	0	2	0	0	0	2	2	2	2	2	0	2	2	2	0	0	0	0	0	2	0	2	0	2	0	2	0	0	2	2	0	2	0	2	2	2	2	0	0	0	0	0	0	0	0	0	0	-1	2	0	2	0	0	2	0
Bin_8_11453525	2	0	0	0	0	2	2	2	2	2	0	0	0	0	0	2	2	-1	0	0	2	2	0	2	2	0	2	2	0	2	2	2	0	-1	0	2	0	0	2	0	0	0	0	0	2	0	0	0	0	0	2	2	2	0	0	0	2	2	2	2	0	0	0	2	0	0	0	-1	0	0	0	0	2	2	2	2	0	0	2	0	0	2	0	0	2	-1	2	0	2	0	0	0	2	0	2	0	2	2	2	0	2	0	2	0	0	2	2	0	0	0	0	0	2	2	2	0	2	0	2	0	2	0	0	2	0	0	0	2	0	0	2	2	2	0	0	2	0	2	0	0	2	2	0	0	2	0	2	2	2	2	2	2	2	2	0	2	2	2	2	2	0	0	0	0	0	2	0	2	-1	0	0	0	2	0	0	0	2	2	2	2	2	0	2	2	2	0	0	0	0	0	2	0	2	0	2	0	2	0	0	2	2	0	2	0	2	2	2	2	0	0	0	0	0	0	0	0	0	0	-1	2	0	2	0	0	2	0
Bin_8_11609564	2	0	0	0	0	2	2	2	2	2	0	0	0	0	0	2	2	-1	0	0	2	2	0	2	2	0	2	2	0	2	2	2	0	-1	0	2	0	0	2	0	0	0	0	0	2	0	0	0	0	0	2	2	2	0	0	0	2	2	2	2	0	0	0	2	0	0	0	-1	0	0	0	0	2	2	2	2	0	0	2	0	0	2	0	0	2	-1	2	0	2	0	0	0	2	0	2	0	2	2	2	0	2	0	2	2	0	2	2	0	0	0	0	0	2	2	2	0	2	0	2	0	2	0	0	2	0	0	0	2	0	0	2	2	2	0	0	2	0	2	0	0	2	2	0	0	2	0	2	2	2	2	2	2	2	2	0	2	2	2	2	2	0	0	0	0	0	2	0	2	-1	0	0	0	2	0	0	0	2	2	2	2	2	0	2	2	2	0	0	0	0	0	2	0	2	0	2	0	2	0	0	2	2	0	2	0	2	2	2	2	0	0	0	0	0	0	0	0	0	0	-1	2	0	2	0	0	2	0
Bin_8_12636356	2	0	0	0	0	2	2	2	2	2	0	0	0	0	0	2	2	-1	0	0	2	2	0	2	2	0	2	2	0	2	2	2	0	-1	0	2	0	0	2	0	0	0	0	0	2	0	0	0	0	0	2	2	2	0	0	0	2	2	2	2	0	0	0	2	0	0	2	-1	0	0	0	0	2	2	2	2	0	0	2	0	0	2	0	0	2	-1	2	0	2	0	0	0	2	0	2	0	2	2	2	0	2	0	2	2	0	2	2	0	0	0	0	0	2	2	2	0	2	0	2	0	2	0	0	2	0	0	0	2	0	0	2	2	2	0	0	2	2	2	0	0	2	2	0	0	2	0	2	2	2	2	2	2	2	2	0	2	2	2	2	2	0	0	0	0	0	2	0	2	-1	0	0	0	2	0	0	0	2	2	2	2	2	0	2	2	2	0	0	0	0	0	2	0	2	0	2	0	2	0	0	2	2	0	2	0	2	2	2	2	0	0	0	0	0	0	0	0	0	0	-1	2	0	2	0	0	2	0
Bin_8_13882907	2	0	0	0	0	2	2	2	2	2	0	0	0	0	0	2	2	-1	0	0	2	2	0	2	2	0	2	2	0	2	2	2	0	-1	0	0	0	0	2	0	0	0	0	0	2	0	0	0	0	0	2	2	0	0	0	0	0	2	2	2	0	0	0	2	0	0	2	-1	0	0	0	0	2	2	0	2	0	0	2	0	0	2	0	0	0	-1	2	0	2	0	0	0	2	0	2	0	2	2	2	0	2	0	2	2	0	2	2	0	0	0	0	0	2	2	2	2	0	0	2	0	2	0	0	2	0	0	0	0	0	0	2	0	2	0	0	2	2	0	0	0	2	2	0	0	2	0	2	2	2	2	2	2	2	2	0	0	2	2	2	2	0	0	0	0	2	0	0	2	-1	0	0	0	0	0	0	0	0	2	2	2	2	0	2	0	0	0	0	0	0	0	2	0	2	0	2	0	2	0	0	2	2	0	2	2	2	2	2	2	0	0	0	0	0	0	0	0	0	0	-1	2	0	2	0	0	2	0
Bin_8_14369110	2	0	0	0	0	2	2	2	2	2	0	0	2	0	0	2	2	-1	0	0	2	2	2	2	2	0	2	2	0	2	2	2	0	-1	0	0	0	0	2	0	0	2	0	0	2	0	0	0	0	0	2	2	0	0	0	0	0	2	2	2	0	0	0	2	0	0	2	-1	0	0	0	0	2	2	0	2	0	2	2	2	0	2	0	0	0	-1	0	0	2	2	2	0	2	2	2	2	2	2	2	0	2	0	2	2	0	2	2	0	0	0	0	0	2	2	2	2	0	2	2	0	2	0	0	2	0	0	0	0	0	0	2	0	2	0	0	2	2	0	0	0	2	2	0	0	2	0	2	2	2	2	2	2	2	2	0	0	2	2	2	2	0	0	0	0	2	0	0	2	-1	0	0	0	0	0	0	2	0	2	2	2	2	0	2	0	0	0	0	0	0	0	2	0	2	0	2	0	2	2	0	2	2	0	0	2	2	2	2	2	0	0	0	0	0	0	0	0	0	0	-1	2	0	2	2	0	2	0
Bin_8_14652120	2	0	0	0	0	2	2	2	2	2	0	0	2	0	0	2	2	-1	2	0	2	2	2	2	2	0	2	2	0	2	2	2	0	-1	0	0	0	0	2	0	0	2	0	0	0	0	0	0	0	0	2	2	0	0	0	0	0	2	2	2	0	0	0	2	0	0	2	-1	0	0	0	0	2	2	0	2	0	2	0	2	0	2	0	0	0	-1	0	0	2	2	2	0	2	2	2	2	2	2	2	0	2	0	2	2	0	2	2	0	0	0	0	0	2	2	2	2	0	2	2	0	2	0	0	2	0	0	0	0	0	0	2	0	2	0	0	2	2	0	0	0	2	2	0	0	2	0	2	2	2	2	2	2	2	2	0	0	2	0	0	2	0	0	0	0	2	0	0	2	-1	0	0	0	0	0	0	2	0	2	2	2	-1	0	2	0	0	2	0	0	0	0	2	2	2	0	2	0	2	2	0	2	2	0	0	2	2	2	2	2	0	0	0	0	0	0	0	0	0	0	-1	0	0	2	2	0	2	0
Bin_8_15600903	2	0	0	0	0	2	2	2	2	2	0	0	2	0	0	2	2	-1	2	0	2	2	2	2	2	0	2	2	0	2	2	2	0	-1	0	0	0	0	2	0	0	2	0	0	0	0	0	0	0	0	2	2	0	0	0	0	0	2	2	2	0	0	0	2	0	0	2	-1	0	0	0	0	2	0	0	2	0	2	0	2	0	2	0	0	0	-1	0	0	2	2	2	0	2	2	2	2	2	2	2	0	2	0	2	2	0	2	2	0	0	0	0	0	2	2	2	2	0	2	2	0	2	0	0	2	0	0	0	0	0	0	2	0	2	0	0	2	2	0	0	0	2	2	0	0	2	0	2	2	2	2	2	0	2	2	0	0	2	0	0	2	0	0	0	0	2	0	0	2	-1	0	0	0	0	0	0	2	0	2	2	2	-1	0	2	0	0	2	0	0	0	0	2	2	2	0	2	0	2	2	0	2	2	0	0	2	2	2	2	0	0	0	0	0	0	0	0	0	0	0	-1	0	0	2	2	0	2	0
Bin_8_16622880	2	0	0	0	0	2	2	2	2	2	0	0	2	0	0	0	2	2	2	0	-1	2	2	2	2	0	2	2	0	2	2	0	0	-1	0	0	0	0	2	2	-1	2	0	2	0	0	0	0	0	0	2	2	0	0	0	0	0	2	0	2	0	0	0	0	0	0	0	-1	0	0	0	2	0	0	0	0	0	2	0	2	0	-1	0	0	0	-1	0	0	2	2	2	0	0	2	0	2	2	0	0	0	0	0	2	2	0	2	2	0	0	0	0	0	0	2	0	2	0	2	0	0	2	0	0	2	0	0	0	0	0	0	2	0	2	0	0	2	0	0	0	0	2	2	0	0	2	0	2	2	2	2	2	0	2	2	0	0	2	0	0	2	0	0	0	0	2	0	0	2	2	0	0	0	0	0	0	2	0	2	0	0	-1	2	2	0	0	2	0	0	0	0	2	2	0	0	2	0	2	2	0	2	2	0	0	2	2	2	2	0	0	0	2	0	0	0	0	0	0	0	-1	0	0	2	2	2	2	0
Bin_8_16784576	2	0	0	0	0	2	2	2	2	2	0	0	2	0	0	0	2	2	2	0	-1	2	2	2	2	0	2	2	0	2	2	0	0	-1	0	0	0	0	2	2	-1	2	2	2	0	0	0	0	0	0	2	2	0	0	0	0	0	2	0	2	0	0	0	0	0	0	0	-1	0	0	0	2	0	0	0	0	0	2	0	2	2	-1	0	0	0	-1	0	0	2	2	2	0	0	2	0	2	2	0	0	0	0	0	2	2	0	2	2	2	2	0	0	0	0	2	0	2	0	2	0	0	2	0	0	2	0	0	0	0	0	0	2	2	2	0	0	2	0	0	0	0	2	2	0	2	2	0	2	2	2	2	2	0	2	2	2	0	2	0	0	2	0	0	0	0	2	0	0	2	2	0	0	0	0	0	0	2	0	2	0	0	-1	2	2	0	0	2	2	0	0	0	2	2	0	0	2	0	2	2	0	2	2	0	0	2	2	2	2	0	0	0	2	0	0	0	0	0	0	0	2	0	0	2	2	2	2	0
Bin_8_16850388	2	0	0	0	0	2	2	2	2	2	0	0	2	0	0	0	2	2	2	0	-1	2	2	2	2	0	2	2	0	2	2	0	0	-1	0	2	0	0	2	2	-1	2	2	2	0	0	0	0	0	0	2	2	0	0	0	0	0	2	0	2	0	0	0	0	0	0	0	-1	0	0	0	2	0	0	0	0	0	2	0	2	2	-1	0	0	0	-1	0	0	2	2	2	0	0	2	0	2	2	0	0	0	0	0	2	2	0	2	2	2	2	0	0	0	0	2	0	2	0	2	0	0	2	0	0	2	0	0	0	0	0	0	2	2	2	0	0	2	0	0	0	0	2	2	0	2	2	0	2	2	2	2	2	0	2	2	2	0	2	0	0	2	0	0	0	0	2	0	0	2	2	0	0	0	0	0	0	2	0	2	0	0	-1	2	2	0	0	2	2	0	0	0	2	2	0	0	2	0	2	2	0	2	2	0	0	2	2	2	2	0	0	0	2	0	0	0	0	0	0	0	2	0	0	2	2	2	2	0
Bin_8_16972643	2	0	0	0	0	2	2	2	2	2	0	0	2	0	0	0	2	2	0	0	-1	2	2	2	2	0	2	2	0	2	2	0	0	-1	0	2	0	0	2	2	-1	2	2	2	0	0	0	0	0	0	2	2	0	0	0	0	0	2	0	2	0	0	0	0	0	0	0	-1	0	0	0	2	0	0	0	0	0	2	0	2	2	-1	0	0	0	-1	0	0	2	2	2	0	0	2	0	2	2	0	0	0	0	0	2	2	0	2	2	2	2	0	0	0	0	2	0	2	0	2	0	0	2	0	0	2	0	0	0	0	0	0	2	2	2	0	0	2	0	0	0	0	2	2	0	2	2	0	2	2	2	2	2	0	2	2	2	0	2	0	0	2	0	0	0	0	2	0	0	2	2	0	0	0	0	0	0	2	0	2	0	0	-1	2	2	0	0	2	2	0	0	0	2	2	0	0	2	0	2	2	0	2	2	0	0	2	2	2	2	0	0	0	2	0	0	0	0	0	0	0	2	0	0	2	2	2	2	0
Bin_8_17203283	2	0	0	0	0	2	2	2	2	2	0	0	2	0	0	0	2	2	0	0	-1	2	2	2	2	0	2	2	0	2	2	0	0	-1	0	2	0	0	2	2	-1	2	2	2	0	0	0	0	0	0	2	2	0	0	0	0	0	2	0	2	0	0	0	0	0	0	0	-1	0	0	0	2	0	0	0	0	0	2	0	2	2	-1	0	0	0	-1	0	0	2	2	2	0	0	2	0	2	2	2	0	0	0	0	2	2	0	2	2	2	2	0	0	0	0	2	0	2	0	2	0	0	2	0	0	2	0	0	0	0	0	0	2	2	2	0	0	2	0	0	0	0	2	2	0	2	2	0	2	2	2	2	2	0	2	2	2	0	2	0	0	2	0	0	0	0	2	0	0	2	2	0	0	0	0	0	0	2	0	2	0	0	-1	2	2	0	0	2	2	0	0	0	2	2	0	0	2	0	2	2	0	2	2	0	0	2	2	2	2	0	0	0	2	0	0	0	0	0	0	0	2	0	0	2	2	2	2	0
Bin_8_17381760	2	0	0	0	0	2	2	2	2	2	0	0	2	0	0	0	2	2	0	0	-1	2	2	2	2	0	2	2	0	2	2	0	0	-1	0	2	0	0	2	2	-1	2	2	2	0	0	0	0	0	0	2	2	0	-1	0	0	0	2	0	2	0	0	0	0	0	0	0	-1	0	0	0	2	0	0	0	0	0	2	0	2	2	-1	0	0	0	-1	0	0	2	2	2	0	0	2	0	2	2	2	0	0	0	0	2	2	0	2	2	2	2	0	0	0	0	2	0	2	0	2	0	0	2	0	0	2	0	0	0	0	0	0	2	2	2	0	0	2	0	0	0	0	2	2	0	2	2	0	2	2	2	2	2	0	2	2	2	0	2	0	0	2	0	0	0	0	2	0	0	2	2	0	0	0	0	0	0	2	0	2	0	0	-1	2	2	0	0	2	2	0	0	0	2	2	0	0	2	0	2	2	0	2	2	0	0	2	2	2	2	0	0	0	2	0	0	0	0	0	0	0	2	0	0	2	2	2	2	0
Bin_8_17743378	2	0	0	0	0	2	2	2	2	2	0	0	2	0	0	0	2	2	0	0	-1	2	2	2	2	0	2	2	0	2	2	0	0	-1	0	2	0	0	2	2	-1	2	2	2	0	0	0	0	0	0	2	2	0	-1	0	0	0	2	0	2	0	0	0	0	0	0	0	-1	0	0	0	2	0	0	0	0	0	2	0	2	2	-1	0	0	0	-1	0	0	2	2	2	0	0	2	0	2	2	2	0	0	0	0	2	2	0	2	2	2	2	0	0	0	0	2	0	2	0	2	0	0	2	0	0	2	0	0	0	0	0	0	2	2	2	0	0	2	0	0	0	0	2	2	0	2	2	0	2	2	2	2	2	0	2	2	2	0	2	0	0	2	0	0	0	0	2	0	0	0	2	0	0	0	0	0	0	2	0	2	0	0	-1	2	2	0	0	2	2	0	0	0	2	2	0	0	2	0	2	2	0	2	2	0	0	2	2	2	2	0	0	0	2	0	0	0	0	0	0	0	2	0	0	2	2	2	2	0
Bin_8_18123260	2	0	0	0	0	2	2	2	2	2	0	0	2	0	0	0	2	2	0	0	-1	2	2	2	2	0	0	2	0	2	2	0	0	2	0	2	0	0	2	2	-1	2	2	2	0	0	0	0	0	0	2	2	0	-1	0	0	0	2	0	2	0	0	0	2	0	0	0	-1	0	0	0	2	0	0	0	0	0	2	0	2	2	-1	0	2	0	-1	0	0	2	2	2	0	0	2	0	2	2	2	0	0	0	0	2	2	0	2	2	2	2	0	0	0	0	2	0	2	0	2	0	0	2	0	0	2	0	0	0	0	0	0	2	2	0	0	0	2	0	0	0	0	2	2	0	2	2	0	2	2	2	2	2	0	2	2	2	2	2	0	0	2	0	0	0	0	2	0	0	0	2	0	0	2	0	2	0	2	0	2	2	0	-1	2	2	0	0	2	2	0	0	0	2	2	0	0	2	0	2	2	0	2	2	0	0	2	2	2	2	2	0	0	2	0	0	0	0	0	0	0	2	0	0	2	2	2	2	0
Bin_8_18208791	2	0	0	0	0	2	2	2	2	2	0	0	2	0	0	0	2	2	2	0	-1	2	2	2	2	0	0	2	0	2	2	0	0	2	0	2	0	0	2	2	-1	2	2	2	0	0	0	0	0	0	2	2	0	-1	0	0	0	2	0	2	0	0	0	2	0	0	0	-1	0	0	0	2	0	0	0	0	0	2	0	2	2	-1	0	2	0	-1	0	0	2	2	2	0	0	2	0	2	2	2	0	0	0	0	2	2	0	2	2	2	2	0	0	0	0	2	0	2	0	2	0	0	2	0	0	2	0	0	0	0	0	0	2	2	0	0	0	2	0	0	0	0	2	2	0	2	2	0	2	2	2	2	2	0	2	2	2	2	2	0	0	2	0	0	0	0	2	0	0	0	2	0	0	2	0	2	0	2	0	2	2	0	-1	2	2	0	0	2	2	0	0	0	2	2	0	0	2	0	2	2	0	2	2	0	0	2	2	2	2	2	0	0	2	0	0	0	0	0	0	0	2	0	0	2	2	2	2	0
Bin_8_18257834	2	0	0	0	0	2	2	2	2	2	0	0	2	0	0	0	2	2	2	0	-1	2	2	2	2	2	0	2	0	2	2	0	0	2	0	2	0	0	2	2	-1	2	2	2	0	0	0	0	0	0	2	2	0	-1	0	0	0	2	0	2	0	0	0	2	0	0	0	-1	0	0	0	2	0	0	0	0	0	2	0	2	2	-1	0	2	0	-1	0	2	2	2	2	0	0	2	0	2	2	2	0	0	0	0	2	2	0	2	2	2	2	0	2	0	0	2	0	2	0	2	0	0	2	0	0	2	0	0	0	0	0	0	2	2	0	0	0	2	0	0	0	0	2	2	2	2	2	0	2	2	2	2	2	0	2	2	2	2	2	0	0	2	0	0	0	0	2	0	0	0	2	0	0	2	0	2	0	2	0	2	2	0	-1	2	2	0	0	2	2	0	0	0	2	2	0	0	2	0	2	2	0	2	2	0	0	2	2	2	2	2	0	0	2	0	0	0	0	0	0	0	2	0	0	2	2	2	2	0
Bin_8_18463779	2	0	0	0	0	2	2	2	2	2	0	0	2	0	0	0	2	2	2	0	-1	2	2	2	2	2	0	2	0	2	2	0	0	2	0	2	0	0	2	2	-1	2	2	2	0	0	0	0	0	0	2	2	0	-1	0	0	0	2	0	2	0	0	0	2	0	0	0	-1	0	0	0	2	0	0	0	0	0	2	0	2	2	-1	0	2	0	-1	0	2	2	2	2	0	0	2	0	2	2	2	0	0	0	0	2	2	0	2	2	2	2	0	2	0	0	2	0	2	0	2	0	0	2	2	0	2	0	0	0	0	0	0	2	2	0	0	0	2	0	0	0	0	2	2	2	2	2	0	2	2	2	2	2	0	2	2	2	2	2	0	0	2	0	0	0	0	2	0	0	0	2	0	0	2	0	2	0	2	0	2	2	0	-1	2	2	0	0	2	2	0	0	0	2	2	0	0	2	0	2	2	0	2	2	0	0	2	2	2	2	2	0	0	2	0	0	0	0	0	0	0	2	0	0	2	2	2	2	0
Bin_8_18898860	2	0	0	0	0	2	2	2	2	2	0	0	2	0	0	0	2	2	2	0	-1	2	2	2	2	2	0	2	0	2	2	0	0	2	0	2	0	0	2	2	-1	2	2	2	0	0	0	0	0	0	2	2	0	-1	0	0	0	2	0	2	0	0	0	2	0	0	0	-1	0	0	0	2	0	0	0	0	0	2	0	2	2	-1	0	2	0	-1	0	2	2	2	2	0	0	2	0	2	2	2	0	0	0	0	2	0	0	2	2	2	2	0	2	0	0	2	0	2	0	2	0	0	2	2	0	2	0	0	0	0	0	0	2	2	0	0	0	2	0	0	0	0	2	2	2	2	2	0	2	2	2	2	2	0	2	2	2	2	2	0	0	2	0	0	0	0	2	0	0	0	2	0	0	2	0	2	0	2	0	2	2	0	-1	2	2	0	0	2	2	0	0	0	2	2	0	0	2	0	2	2	0	2	2	0	0	2	2	2	2	2	0	0	2	0	0	0	0	0	0	0	2	0	0	2	2	2	2	0
Bin_8_19793322	2	0	0	0	0	2	2	2	2	2	0	0	2	0	0	0	2	2	2	0	-1	2	2	2	2	2	0	2	0	2	2	0	0	2	0	2	0	0	2	2	-1	2	2	2	0	0	0	0	0	0	2	2	0	-1	0	0	0	2	0	2	0	0	0	2	0	0	0	-1	0	0	0	2	0	0	0	2	0	2	0	2	2	-1	0	2	0	-1	0	2	2	2	2	0	0	2	0	2	2	2	0	0	0	0	2	0	0	2	2	2	2	0	0	0	0	2	0	2	0	2	0	0	2	2	0	2	0	0	0	0	0	0	2	2	0	0	0	2	0	0	0	0	2	2	2	2	2	0	2	2	2	2	2	0	2	2	2	2	2	0	0	2	0	0	0	0	2	0	0	0	2	0	0	2	0	2	0	2	0	2	2	0	-1	2	2	0	0	2	2	0	0	0	2	2	0	0	2	0	2	2	0	2	2	0	0	2	2	2	2	2	0	0	2	0	0	0	0	0	0	0	2	0	0	2	2	2	2	0
Bin_8_20696921	2	0	0	0	0	2	2	2	2	2	0	2	2	0	0	0	2	2	2	2	-1	2	2	2	2	0	0	2	2	2	2	0	0	2	0	2	0	2	2	2	-1	2	2	2	0	0	0	0	0	0	2	2	0	-1	0	2	0	2	0	2	0	0	0	2	0	0	0	-1	0	2	0	2	0	0	0	2	2	2	0	2	2	-1	0	2	0	-1	0	2	2	2	2	0	0	2	2	2	2	2	0	0	0	0	2	0	0	2	2	2	2	2	0	2	0	2	0	2	0	2	0	0	2	2	0	2	2	2	0	0	0	0	2	2	0	0	0	2	0	0	2	2	2	2	2	2	2	0	2	2	2	2	2	0	0	2	2	2	2	0	0	2	0	0	2	2	2	0	0	0	2	2	0	2	0	2	0	2	0	2	2	0	-1	2	2	0	0	2	2	0	0	0	2	2	0	0	0	0	2	2	2	2	2	2	0	2	2	2	2	2	0	0	2	0	0	0	0	0	0	0	2	0	0	2	2	2	2	2
Bin_8_21233386	2	0	0	0	0	2	2	2	2	2	0	2	2	0	0	0	0	2	2	2	-1	2	2	2	2	0	2	2	2	2	2	0	0	2	0	2	0	2	2	2	2	2	2	2	0	2	0	2	0	2	2	2	0	-1	0	2	0	2	2	2	0	0	0	2	2	0	0	-1	0	2	0	2	0	0	0	2	2	2	0	2	2	-1	0	2	0	-1	0	2	2	2	2	0	0	2	2	2	2	2	0	0	0	0	2	0	0	2	2	2	2	2	0	2	0	2	0	2	0	2	0	0	2	2	0	2	2	2	0	0	0	0	2	2	0	0	0	2	0	0	2	2	2	2	2	2	2	0	2	2	2	2	2	0	0	2	2	2	2	0	2	2	0	0	2	2	2	0	0	2	2	2	0	2	0	2	0	2	2	2	2	2	-1	2	2	0	0	2	2	0	0	0	2	2	0	2	0	0	2	2	2	2	2	2	0	2	2	2	2	2	0	0	2	0	0	0	0	2	0	0	2	0	0	2	2	2	2	2
Bin_8_21700914	2	0	0	0	0	2	2	2	2	2	0	2	2	0	0	0	0	2	2	2	-1	2	2	2	2	0	2	2	2	2	2	0	0	2	0	2	0	2	2	2	2	2	2	2	0	2	0	2	0	2	2	2	0	-1	0	2	0	2	2	2	0	0	0	2	2	0	0	-1	0	2	0	2	0	0	0	2	2	2	0	2	2	-1	0	2	0	-1	0	2	2	2	2	0	0	2	2	2	2	2	0	0	0	0	2	0	0	2	2	2	2	2	0	2	0	2	0	2	0	2	0	0	2	2	0	0	2	2	0	0	0	0	2	2	2	0	0	2	0	0	2	2	2	2	2	2	2	0	2	2	2	2	2	0	0	2	2	2	2	0	2	2	0	0	2	2	2	0	0	2	2	2	0	2	0	2	0	2	2	2	2	2	-1	2	2	0	0	2	2	0	0	0	2	2	0	2	0	0	2	2	2	2	2	2	0	0	2	2	2	2	0	0	2	0	0	0	0	2	0	0	2	0	0	2	2	2	2	2
Bin_8_21941995	2	0	0	0	0	2	2	2	2	2	0	2	2	0	0	0	0	2	2	2	-1	2	2	2	2	0	2	2	2	2	2	0	0	2	0	2	0	2	2	2	2	2	2	2	0	2	0	2	0	2	2	2	0	-1	0	0	0	2	2	2	0	0	0	2	2	0	0	-1	0	2	0	2	0	0	0	2	2	2	0	2	2	-1	0	2	0	-1	0	2	2	2	2	0	0	2	2	2	2	2	0	0	0	0	2	0	0	2	2	2	2	2	0	2	0	2	0	2	0	2	0	0	2	2	0	0	2	2	0	0	0	0	2	2	2	0	0	2	0	0	2	2	2	2	2	2	2	0	2	2	2	2	2	0	0	2	2	2	2	0	2	2	0	0	2	2	2	0	0	2	2	2	0	2	0	2	0	2	2	2	2	2	-1	2	2	0	0	2	2	0	0	0	2	2	0	2	0	0	2	2	2	2	2	2	0	0	2	2	2	2	0	0	2	2	0	0	0	2	2	0	2	0	0	2	2	2	2	2
Bin_8_22012906	2	0	0	0	0	2	2	2	2	2	0	2	2	0	0	0	0	2	2	2	-1	2	2	2	2	0	2	2	2	2	2	0	0	2	0	2	0	2	2	2	2	2	2	2	0	2	0	2	0	2	2	2	0	-1	0	0	0	2	2	2	0	0	0	2	2	0	0	-1	0	2	0	2	0	0	0	2	2	2	0	2	2	-1	0	2	0	-1	0	2	2	2	2	0	0	2	2	2	2	2	0	0	0	0	2	0	0	2	2	2	2	2	0	2	0	2	0	2	0	2	0	0	2	2	0	0	2	2	0	0	0	0	2	2	2	0	0	2	0	0	2	2	2	2	2	2	2	0	2	2	2	2	2	0	0	2	2	2	2	0	2	2	0	0	2	2	2	0	0	2	2	2	0	2	0	2	0	2	2	2	2	2	-1	2	2	0	0	2	2	0	0	0	2	2	0	2	0	0	2	2	2	2	2	2	0	0	2	0	2	2	0	0	2	2	0	0	0	2	2	0	2	0	0	2	2	2	2	2
Bin_8_22255811	2	0	0	0	0	2	2	2	2	2	0	2	2	0	0	0	0	2	2	2	-1	2	2	2	2	0	2	2	2	2	2	0	0	2	0	2	0	2	2	2	2	2	2	2	0	2	0	2	0	2	2	2	0	-1	0	0	0	2	2	2	0	0	0	2	2	0	0	-1	0	2	0	2	0	0	0	2	2	2	0	2	2	-1	0	2	0	-1	0	2	2	2	2	0	0	2	2	2	2	2	0	0	0	0	2	0	0	2	2	2	2	2	0	2	0	2	0	2	0	2	0	0	2	2	0	0	2	2	0	0	0	0	2	2	2	0	0	2	0	0	0	2	2	2	2	2	2	0	2	2	2	2	2	0	0	2	2	2	2	0	2	2	0	0	2	2	2	0	0	2	2	2	0	2	0	2	0	2	2	2	2	2	-1	2	2	0	0	2	2	0	0	0	2	2	0	2	0	0	2	2	2	2	2	2	0	0	2	0	2	2	0	0	2	2	0	0	0	2	2	0	2	0	0	2	2	2	2	2
Bin_8_22490034	2	0	0	0	0	2	2	2	2	2	0	2	2	0	0	0	0	2	2	2	-1	2	2	2	2	0	2	2	2	2	2	0	0	2	0	2	0	2	2	2	2	2	2	2	0	2	0	2	0	2	2	2	0	-1	0	0	0	2	2	2	0	0	0	2	2	0	0	-1	0	2	0	2	0	0	0	2	2	2	0	2	2	-1	0	2	0	-1	0	2	2	2	2	0	0	2	2	2	2	2	0	0	0	0	2	0	0	2	2	2	2	2	0	2	0	2	0	2	0	2	0	0	2	2	0	0	2	2	0	0	0	0	2	2	2	0	0	2	0	0	0	2	2	2	2	2	2	0	0	2	2	2	2	0	0	2	2	2	2	0	2	2	0	0	2	2	2	0	0	2	2	2	0	2	0	2	0	2	2	2	2	2	-1	2	2	0	0	2	2	0	0	0	0	2	0	2	0	0	2	2	2	2	2	2	0	2	2	0	2	2	0	0	2	2	0	0	0	2	2	2	2	0	0	2	2	2	2	2
Bin_8_22534981	2	0	0	0	0	2	2	2	2	2	0	2	2	0	0	0	0	2	2	2	-1	2	2	2	2	0	2	2	2	2	2	0	0	2	0	2	0	2	2	2	2	2	2	2	0	2	0	2	0	2	2	2	0	0	0	0	0	2	2	2	0	0	0	2	2	0	0	-1	0	2	0	2	0	0	0	2	2	2	0	2	2	-1	0	2	0	-1	0	2	2	2	2	0	0	2	2	2	2	2	0	0	0	0	2	0	0	2	2	2	2	2	0	2	0	2	0	2	0	2	0	0	2	2	0	0	2	2	0	0	0	0	2	2	2	0	0	2	0	0	0	2	2	2	2	2	2	0	0	2	2	2	2	0	0	2	2	2	2	0	2	2	0	0	2	2	2	0	0	2	2	2	0	2	0	2	0	2	2	2	2	2	-1	2	2	0	0	2	2	0	0	0	0	2	0	2	0	0	2	2	2	2	2	2	0	2	2	0	2	2	0	0	2	2	0	0	0	2	2	2	2	0	0	2	2	2	2	2
Bin_8_22727944	2	0	0	0	0	2	2	2	2	2	0	2	2	0	0	0	0	2	2	2	-1	2	2	2	2	0	2	2	2	2	2	0	0	2	0	2	0	0	2	2	2	2	2	2	0	2	0	2	0	2	2	2	0	0	0	0	0	2	2	2	0	0	0	2	2	0	0	-1	0	2	0	2	0	0	0	2	2	2	0	2	2	-1	0	2	0	-1	0	2	2	2	2	0	0	2	2	2	2	2	0	0	0	0	2	0	0	2	2	2	2	2	0	2	0	2	0	2	0	2	0	0	2	2	0	0	2	2	0	0	0	0	2	2	2	0	0	2	0	0	0	2	2	2	2	2	2	0	0	2	2	2	2	0	0	2	2	2	0	0	2	2	0	0	2	2	2	0	0	2	2	2	0	2	0	2	0	2	2	2	2	2	-1	2	2	0	0	2	2	0	0	0	0	2	0	2	0	0	2	2	2	2	2	2	0	2	2	0	2	2	0	0	2	2	0	0	0	2	2	2	2	0	0	2	2	2	2	2
Bin_8_23064556	2	0	0	0	0	2	2	2	2	2	0	2	2	0	0	0	0	2	2	2	-1	2	2	2	2	0	2	2	2	2	2	0	0	2	0	2	0	0	2	2	2	2	2	2	0	2	0	2	0	2	2	2	0	0	0	0	0	2	2	2	0	0	0	2	2	0	0	-1	0	2	0	2	0	0	0	2	2	2	0	2	2	-1	0	2	0	-1	0	2	2	2	2	0	0	2	2	2	2	2	0	0	0	0	2	0	0	2	2	2	2	2	0	2	0	2	0	2	0	2	0	0	2	2	0	0	2	2	0	0	0	0	2	2	2	0	0	2	0	0	0	2	2	2	2	2	2	0	0	2	2	2	2	0	0	2	2	2	0	0	2	2	0	0	2	0	2	0	0	2	2	2	0	2	0	2	0	2	2	2	2	2	-1	2	2	0	0	2	2	0	0	0	0	2	0	2	0	0	2	2	2	2	2	2	0	2	2	0	2	2	0	0	2	2	0	0	0	2	2	2	2	0	0	2	2	2	2	2
Bin_8_24094446	2	0	0	0	0	2	2	2	2	2	0	2	0	0	0	0	0	2	2	2	-1	2	0	2	0	0	2	2	2	2	2	0	0	2	0	2	0	0	0	2	2	2	2	2	0	2	0	2	0	2	2	2	0	0	0	0	0	2	2	2	0	0	0	2	2	0	0	-1	0	2	0	2	0	0	0	2	2	0	0	2	2	-1	0	2	0	-1	0	2	2	2	2	0	0	2	2	-1	2	2	0	0	0	0	2	0	0	2	2	2	2	2	0	2	0	2	0	2	0	0	0	0	2	2	0	0	2	2	0	0	0	0	2	2	2	0	0	2	0	0	0	2	2	2	2	2	2	0	0	2	2	2	2	0	0	2	2	2	0	0	2	2	0	0	2	0	2	0	2	2	2	2	0	2	0	2	0	0	2	2	2	2	-1	2	2	0	0	2	2	0	0	0	0	2	0	2	0	0	2	2	2	2	2	2	0	2	2	0	2	2	0	0	2	2	0	0	0	2	2	2	2	0	0	2	2	2	2	2
Bin_8_30984478	2	0	0	0	0	2	2	2	2	2	0	2	0	0	0	0	0	2	2	2	-1	2	0	2	0	0	2	2	2	2	2	0	0	2	0	2	0	0	0	2	2	2	2	2	0	2	0	0	0	2	2	2	0	0	0	0	0	2	2	2	0	0	0	2	2	0	0	-1	0	2	0	2	0	0	0	2	2	0	0	2	2	-1	0	2	0	-1	0	2	2	2	2	0	0	2	2	-1	2	2	0	0	0	0	2	0	0	2	2	2	2	2	0	2	0	2	0	2	0	0	0	0	2	2	0	0	2	2	0	0	0	0	2	2	2	0	0	2	0	0	0	2	2	2	2	2	2	0	0	2	2	2	2	0	0	2	2	2	0	0	2	2	0	0	2	0	2	0	2	2	2	2	0	2	0	2	0	0	2	2	2	2	-1	2	2	0	0	2	2	0	0	0	0	2	0	2	0	0	2	2	2	2	2	2	0	2	2	0	2	2	0	0	2	2	0	0	0	2	2	0	2	0	0	2	2	2	2	2
Bin_8_37451140	2	0	0	0	0	2	2	2	2	2	0	2	0	0	0	0	0	2	2	2	-1	2	0	2	0	0	2	2	2	2	2	0	0	2	0	2	0	0	0	2	2	2	2	2	0	2	0	0	0	2	2	2	0	0	0	0	0	2	2	2	0	0	0	2	2	0	0	-1	0	2	0	2	0	0	0	2	2	0	0	2	2	-1	0	2	0	-1	0	2	2	2	2	0	0	2	2	-1	2	2	0	0	0	0	2	0	0	2	2	2	2	2	0	2	0	2	0	2	0	0	0	0	2	2	0	0	2	2	0	0	0	0	2	2	2	0	0	2	0	0	0	2	2	2	2	2	2	0	0	2	2	2	2	0	0	2	2	2	2	0	2	2	0	0	2	0	2	0	2	2	2	2	0	2	0	2	0	0	2	2	2	2	-1	2	2	0	0	2	2	0	0	0	0	2	0	2	0	0	2	2	2	2	2	2	0	2	2	0	2	2	0	0	2	2	0	0	0	2	2	0	2	0	0	2	2	2	2	2
Bin_8_38405550	2	0	0	0	0	2	2	2	2	2	0	2	0	0	0	0	0	2	2	2	-1	2	0	2	0	0	2	2	2	2	2	0	0	0	0	2	0	0	0	2	2	2	2	2	0	2	0	0	0	2	2	2	0	0	0	0	0	2	2	2	0	0	0	2	2	0	0	-1	0	2	0	2	0	0	0	2	2	0	0	2	2	-1	0	2	0	-1	0	2	2	2	2	0	0	2	2	-1	2	2	0	0	0	0	2	0	0	2	2	2	2	2	0	2	0	2	0	2	0	0	0	0	2	2	0	0	2	2	0	0	0	0	2	2	2	0	0	2	0	0	0	2	2	2	2	2	2	0	0	2	2	2	2	0	0	2	2	2	2	0	2	2	0	0	2	0	2	0	2	2	2	2	0	2	0	2	0	0	2	2	2	2	-1	2	2	0	0	2	2	0	0	0	0	2	0	2	0	0	2	2	2	2	2	2	0	2	2	0	2	2	0	0	2	2	0	0	0	2	2	0	2	0	0	2	2	2	2	2
Bin_8_39893345	2	0	0	0	0	2	2	2	2	2	2	0	0	0	0	0	0	2	2	2	-1	2	0	2	0	0	2	2	2	2	2	0	0	0	0	2	0	0	0	2	2	2	2	2	0	2	0	0	0	2	2	2	0	0	0	0	0	2	2	2	0	0	0	2	2	0	0	-1	0	2	0	2	0	0	0	2	2	0	0	2	2	-1	0	2	0	-1	2	2	2	2	2	0	0	2	2	-1	2	2	0	0	0	0	2	0	0	2	2	2	2	2	0	2	0	2	0	2	0	0	0	0	2	2	0	0	2	2	2	0	0	0	2	2	2	0	0	2	0	0	0	2	2	2	2	2	2	0	0	2	2	2	2	0	0	2	2	2	2	0	2	2	0	0	2	0	2	0	2	2	2	2	0	2	0	2	0	0	2	2	2	2	-1	2	2	0	0	2	2	0	0	0	0	2	0	2	0	0	2	2	2	2	2	2	0	2	2	0	2	2	0	0	2	2	0	2	0	2	2	0	2	0	0	2	2	2	2	2
Bin_8_40963570	2	0	0	0	0	2	2	2	2	2	2	0	0	0	0	0	0	2	2	2	-1	2	0	2	0	0	2	2	2	2	2	0	0	0	0	2	0	0	0	2	2	0	2	2	0	2	0	0	0	2	2	2	0	0	0	0	0	2	2	2	0	0	0	2	2	0	0	-1	0	2	0	2	0	0	0	2	2	0	0	2	2	-1	0	2	0	-1	2	2	2	2	2	0	0	2	2	-1	2	2	0	0	0	0	2	0	0	2	2	2	2	2	0	2	0	2	0	2	0	0	0	0	2	2	0	0	0	2	2	0	0	0	2	2	2	0	0	2	0	0	0	2	2	2	2	2	2	0	0	2	2	2	2	0	0	2	2	2	2	0	2	2	0	0	2	0	2	0	2	2	2	2	0	2	0	2	0	0	2	2	2	2	-1	2	2	0	0	2	2	0	0	0	0	2	0	2	2	0	2	2	2	2	2	2	0	2	2	0	2	2	0	0	2	2	0	2	0	2	2	0	2	0	0	2	2	2	0	2
Bin_8_43373412	2	0	0	0	0	2	2	2	2	2	2	0	0	0	0	0	0	2	2	2	-1	2	0	2	0	0	2	2	0	2	2	0	0	0	0	2	0	0	0	2	2	0	2	2	0	2	0	0	0	2	2	2	0	0	0	0	0	2	2	2	0	0	0	2	2	0	0	-1	0	2	0	2	0	0	0	2	2	0	0	2	2	-1	0	2	0	-1	2	2	2	2	2	0	0	2	2	-1	2	2	0	0	0	0	2	0	0	2	2	2	2	2	0	2	0	2	0	2	0	0	0	0	2	2	0	0	0	2	2	0	0	0	2	2	2	0	0	2	0	0	0	2	2	2	2	2	2	0	0	2	2	2	2	0	0	2	2	2	2	0	2	2	0	0	2	0	2	0	2	2	2	2	0	2	0	2	0	0	2	2	2	2	-1	2	2	0	0	2	2	0	0	0	0	2	0	2	2	0	2	2	2	2	2	2	0	2	2	0	2	2	0	0	2	2	0	2	0	2	0	0	2	0	0	2	2	2	0	2
Bin_8_45796294	2	0	0	0	0	2	2	2	2	2	2	0	0	2	0	0	0	2	0	2	-1	2	0	0	0	0	0	0	0	2	0	2	0	0	0	0	0	0	0	2	2	0	2	0	0	0	2	0	0	2	2	2	0	0	2	0	0	2	2	2	0	0	0	0	0	0	0	-1	0	2	0	2	2	0	0	2	2	0	0	2	2	-1	0	2	2	-1	2	2	0	2	2	0	0	2	2	-1	2	2	2	0	0	2	0	2	0	2	2	2	2	2	2	2	0	2	0	0	0	0	0	0	2	0	0	0	0	2	2	0	0	0	2	2	2	0	2	2	0	0	0	2	2	2	2	2	2	0	0	2	2	2	2	0	2	2	2	2	2	0	0	2	0	2	2	0	0	0	2	2	2	2	2	2	0	2	2	0	2	2	2	2	-1	0	2	0	0	2	2	2	2	0	0	2	0	2	2	0	2	2	2	2	2	2	0	2	2	0	2	2	0	0	2	0	0	2	0	0	0	0	2	0	2	2	0	2	0	2
Bin_8_46005547	2	0	0	0	0	2	2	2	2	2	2	0	0	2	0	0	0	2	0	2	-1	0	0	0	0	0	0	0	0	2	0	2	0	0	0	0	0	0	0	2	2	0	2	0	0	0	2	0	0	2	2	2	0	0	2	0	0	2	2	2	0	0	0	0	0	0	0	-1	0	2	0	2	2	0	0	2	2	0	0	2	2	-1	0	2	2	-1	2	2	0	2	2	0	0	2	2	-1	2	2	2	0	0	2	0	2	0	2	2	2	2	2	2	2	0	2	0	0	0	0	0	0	2	0	0	0	0	2	2	0	0	0	2	2	2	0	2	2	0	0	0	2	2	2	2	2	2	0	0	2	2	2	2	0	2	2	2	2	2	0	0	2	0	2	2	0	0	0	2	2	2	2	2	2	0	2	2	0	0	2	2	2	-1	0	2	2	0	2	2	2	2	0	0	2	0	2	2	0	2	2	2	2	2	2	0	2	2	0	2	2	0	0	2	0	0	2	0	0	0	0	2	0	2	2	0	2	0	2
Bin_8_46117935	2	0	0	0	0	2	2	0	2	2	2	0	0	2	0	0	2	2	0	2	-1	0	0	0	0	0	0	0	0	2	0	2	0	0	0	0	0	0	0	2	2	0	2	0	2	0	2	0	0	2	2	2	0	0	2	0	0	2	2	2	0	0	0	0	0	0	0	-1	0	2	0	2	2	0	0	2	2	0	0	2	2	-1	0	2	2	-1	2	2	0	2	2	0	0	2	2	-1	2	2	2	0	0	2	0	2	0	2	2	2	2	0	2	2	0	2	0	0	0	0	0	0	2	0	0	0	0	2	2	0	0	0	2	2	2	0	2	2	0	0	0	2	2	2	2	2	2	0	0	2	2	2	2	0	2	2	2	2	2	0	0	2	0	2	2	0	0	0	2	0	2	0	2	0	0	2	2	0	0	2	2	2	-1	0	2	2	0	2	2	2	2	0	0	2	0	2	2	0	2	2	2	2	2	2	0	2	2	0	2	2	0	0	2	0	0	2	0	0	0	0	2	0	2	2	0	2	0	2
Bin_8_46266975	2	0	0	0	0	2	2	0	2	2	2	0	0	2	0	0	2	2	0	2	-1	0	0	0	0	0	0	0	0	2	0	2	0	0	0	0	0	0	0	2	2	0	2	0	2	0	2	0	0	2	2	2	0	0	2	0	0	2	2	0	0	0	0	0	0	0	0	-1	0	2	0	2	2	0	0	2	2	0	0	2	2	-1	0	2	2	-1	2	2	0	2	2	0	0	2	2	-1	2	2	2	0	0	2	0	2	0	2	2	2	2	0	2	2	0	2	0	0	0	0	0	0	2	0	0	0	0	2	2	0	0	0	2	2	2	0	2	2	0	0	0	2	2	2	2	2	2	0	0	2	2	2	2	0	2	2	2	2	2	0	0	2	0	2	2	0	0	0	2	0	2	0	2	0	0	2	2	0	0	2	2	2	-1	0	2	2	0	2	2	2	2	0	0	2	0	2	2	0	2	2	2	2	2	2	0	2	2	0	2	2	0	0	2	0	0	2	0	0	0	0	2	0	2	2	0	2	0	2
Bin_9_698772	2	0	0	2	2	0	2	2	2	0	2	2	2	2	0	0	0	2	0	2	-1	2	2	2	2	2	0	2	2	2	0	2	0	2	2	0	0	2	2	0	0	0	2	2	0	0	2	2	0	2	2	2	0	2	2	2	0	2	2	2	2	0	2	2	0	0	0	0	2	2	2	2	-1	0	2	0	2	2	0	2	2	-1	0	2	0	-1	0	2	0	2	2	0	0	2	0	2	0	2	0	2	0	2	2	0	2	2	0	2	2	2	0	2	2	2	0	0	2	2	0	2	2	2	0	2	2	2	2	2	2	0	2	2	2	2	0	2	0	2	2	2	2	0	2	2	2	2	0	2	2	2	0	0	0	0	2	0	2	2	0	2	2	2	2	2	0	2	0	0	0	2	2	0	2	0	0	2	0	2	2	0	-1	2	2	2	2	0	2	2	2	0	0	0	0	2	0	0	2	0	2	2	2	2	0	0	2	2	2	0	0	0	2	2	0	2	0	0	2	2	-1	0	2	2	2	2	2	2
Bin_9_1494904	2	0	0	2	2	0	2	2	2	0	2	2	2	2	0	0	0	2	0	2	-1	2	2	2	2	2	0	2	2	2	0	2	0	2	2	0	0	2	2	0	0	0	2	2	0	0	2	2	0	2	2	2	0	2	2	2	0	2	2	2	2	0	2	2	0	0	0	0	2	2	2	2	-1	0	2	0	2	2	0	2	2	-1	0	2	0	-1	0	2	0	2	2	0	0	2	0	2	0	2	0	2	0	2	2	0	2	2	0	2	2	2	0	2	2	2	0	0	2	2	0	2	2	2	0	2	2	2	2	2	2	0	2	2	2	2	0	2	0	2	2	2	2	0	2	2	2	2	0	2	2	2	0	0	2	0	2	0	2	2	0	2	2	2	2	2	0	2	0	0	0	2	2	0	2	0	0	2	0	2	2	0	-1	2	2	2	2	0	2	2	2	0	0	0	0	2	0	0	2	0	2	2	2	2	0	0	2	2	2	0	0	0	2	2	0	2	0	0	2	2	-1	0	2	2	2	2	2	2
Bin_9_1621228	2	0	0	2	2	0	2	2	2	0	2	2	2	2	0	0	0	2	0	2	-1	2	2	2	2	2	0	2	2	2	0	2	0	2	2	0	0	2	2	0	0	0	2	2	0	0	2	2	0	2	2	2	0	2	2	2	0	2	2	2	2	0	2	2	0	0	0	0	2	2	2	2	-1	0	2	0	2	2	0	2	2	-1	0	2	0	-1	0	2	0	2	2	0	0	2	0	2	0	2	0	2	0	2	2	0	2	2	0	2	2	2	0	2	2	2	0	0	2	2	0	2	2	2	0	2	2	2	2	2	2	0	2	2	2	2	0	2	0	2	2	2	2	0	2	2	2	2	0	2	2	2	0	0	2	0	2	0	2	2	0	2	2	2	2	2	0	0	0	0	0	2	2	0	2	0	0	2	0	2	2	0	-1	2	2	2	2	0	2	2	2	0	0	0	0	2	0	0	2	0	2	2	2	2	0	0	2	2	2	0	0	0	2	2	0	2	0	0	2	2	-1	0	2	2	2	2	2	2
Bin_9_1995264	2	0	0	2	2	0	2	0	2	0	2	2	0	2	0	0	0	2	0	2	-1	0	0	2	0	2	0	2	2	2	0	2	0	2	2	0	0	2	0	0	0	0	2	2	0	0	2	2	0	2	2	2	0	2	2	2	0	0	2	2	2	0	2	2	0	0	0	0	2	2	2	2	-1	0	2	0	2	0	0	2	2	-1	0	2	0	-1	0	2	0	0	2	0	0	2	0	0	0	2	0	2	0	2	2	0	2	0	0	2	2	2	0	2	2	2	0	0	2	2	0	2	2	2	0	2	2	2	2	2	2	0	2	2	2	2	0	2	0	2	2	2	2	0	2	2	2	2	0	2	2	2	0	0	2	0	2	0	2	2	0	2	2	2	2	2	0	0	0	0	0	2	2	0	2	0	0	0	0	2	2	0	-1	2	2	2	2	0	2	2	2	0	0	0	0	2	0	0	2	0	2	2	2	2	0	0	2	2	2	0	0	0	2	2	0	2	0	0	2	2	-1	0	2	2	2	2	0	2
Bin_9_2493682	2	0	0	2	2	0	2	0	2	0	2	2	0	2	0	0	2	2	0	2	-1	2	0	2	0	2	0	2	2	2	0	2	0	2	2	0	0	2	0	0	0	0	2	0	0	0	2	2	0	2	2	2	0	2	2	2	0	0	2	2	2	0	2	0	0	0	0	0	2	2	2	2	0	0	2	0	2	0	0	2	2	-1	0	2	0	-1	0	2	0	0	0	0	0	2	0	0	0	2	0	2	0	2	0	0	2	0	0	2	2	2	0	2	2	2	0	0	2	2	0	2	2	2	0	2	2	2	2	2	2	0	2	2	0	2	2	2	0	2	2	2	2	0	2	2	2	2	0	2	2	2	0	0	0	0	2	0	2	2	0	2	2	2	2	2	0	0	0	0	0	2	2	0	2	0	0	0	0	2	2	0	-1	0	2	2	2	0	2	2	2	0	0	0	0	2	0	0	2	0	2	2	2	2	0	0	2	2	2	0	0	0	2	2	0	2	2	0	2	2	-1	0	2	2	2	2	0	2
Bin_9_2696735	2	0	0	2	2	0	2	0	2	0	2	2	0	2	0	0	2	2	0	2	-1	2	0	2	0	2	0	2	2	2	0	2	0	2	2	0	0	2	0	0	0	0	2	0	0	0	2	2	0	2	2	2	0	2	2	2	0	0	2	2	2	0	2	0	0	0	0	0	2	2	2	2	0	0	2	0	2	0	0	2	2	-1	0	2	0	-1	0	2	0	0	0	0	0	2	0	0	0	2	0	2	0	2	0	0	2	0	0	2	2	2	0	2	2	2	0	0	2	2	0	2	2	2	0	2	2	2	2	2	2	0	2	2	0	2	2	2	0	2	2	2	2	0	2	2	2	2	0	2	2	2	0	0	0	0	2	0	2	2	0	2	2	2	2	2	0	0	2	0	0	2	2	0	2	0	0	0	0	2	2	0	-1	0	2	2	2	0	2	2	2	0	0	0	0	2	0	0	2	0	2	2	2	2	0	0	2	2	2	0	0	0	2	2	0	2	2	0	2	2	-1	0	2	2	2	2	0	2
Bin_9_2867681	2	0	0	2	2	0	2	0	2	0	2	2	0	2	0	0	2	2	0	2	-1	2	0	2	0	2	0	2	2	2	0	2	0	2	2	0	0	2	0	0	0	0	2	0	0	0	2	2	0	2	2	2	0	2	2	2	0	0	2	2	2	0	2	0	0	0	0	0	2	2	2	2	0	0	2	0	2	0	0	0	2	-1	0	2	0	-1	0	2	0	0	0	0	0	2	0	0	0	2	0	2	0	2	0	0	2	0	0	2	2	2	0	2	2	2	0	0	2	2	0	2	2	2	0	2	2	2	2	2	2	0	2	2	0	2	2	2	0	2	2	2	2	0	2	2	2	2	0	2	2	2	0	0	0	0	2	0	2	2	0	2	2	2	2	2	0	0	2	0	0	2	2	0	2	0	0	0	0	2	2	0	-1	0	2	0	2	0	2	2	2	0	0	0	0	2	0	0	2	0	2	2	2	2	0	0	2	2	2	0	0	0	2	2	0	2	2	0	2	2	-1	0	2	2	2	2	0	2
Bin_9_3040399	2	0	0	2	2	0	2	0	2	0	2	2	0	2	0	0	2	2	0	2	-1	2	0	2	0	2	0	2	2	2	0	2	0	2	2	0	0	2	0	0	0	0	2	0	0	0	2	2	0	2	2	2	0	2	2	2	0	0	2	2	2	0	2	0	0	0	0	0	2	2	2	2	0	0	2	0	2	0	0	0	2	-1	0	2	0	-1	0	2	0	0	0	0	0	2	0	0	0	2	0	2	0	2	0	0	2	0	0	2	2	2	0	2	2	2	0	0	2	2	0	2	2	2	0	2	2	2	2	2	2	0	2	2	0	2	2	2	0	2	2	2	2	0	2	2	2	2	0	2	2	2	0	0	0	2	2	0	2	2	0	2	2	2	2	2	0	0	2	0	0	2	2	0	2	0	0	0	0	2	2	0	-1	0	2	0	2	0	2	2	2	0	0	0	0	2	2	0	2	0	2	2	2	2	0	0	2	2	2	0	0	0	2	2	0	2	2	0	2	2	-1	0	2	2	2	2	0	2
Bin_9_3148168	2	0	0	2	2	0	2	0	2	0	2	2	0	2	0	0	2	2	0	2	-1	2	0	2	0	2	0	2	2	2	0	2	0	2	2	0	0	2	0	0	0	0	2	0	0	0	2	2	0	2	2	2	0	2	2	2	0	0	2	2	2	0	2	0	0	0	0	0	2	2	2	2	0	0	2	0	2	0	0	0	2	-1	0	2	0	-1	0	2	0	0	0	0	0	2	0	0	0	2	0	2	0	2	0	0	2	0	0	2	2	2	0	2	2	2	0	0	2	2	0	2	2	2	0	2	2	2	2	2	2	0	2	2	0	2	2	2	0	2	2	2	2	0	2	2	2	2	0	2	2	2	0	0	0	2	2	0	2	2	0	2	2	2	2	2	0	0	2	0	0	2	2	0	2	0	0	0	0	2	2	0	-1	0	2	0	2	0	2	2	2	0	2	0	0	2	2	0	2	0	2	2	2	2	0	0	2	2	2	0	0	0	2	2	0	2	2	0	2	2	-1	0	2	2	2	2	0	2
Bin_9_3446523	2	0	0	2	2	0	2	0	2	0	2	2	0	2	0	0	2	2	0	2	-1	2	0	2	0	2	0	2	2	2	0	2	0	2	2	0	0	2	0	0	0	0	2	0	0	0	2	2	0	2	2	2	0	2	2	2	0	0	2	2	2	0	2	2	0	0	0	0	2	2	2	2	0	0	2	0	2	0	0	0	2	-1	0	2	0	-1	0	2	0	0	0	0	0	2	0	0	0	2	0	2	0	2	0	0	2	0	0	2	2	2	0	2	2	2	0	0	2	2	0	2	2	2	0	2	2	2	2	2	2	0	2	2	0	2	2	2	0	2	2	2	2	0	2	2	2	2	0	2	2	2	0	0	0	2	2	0	2	2	0	2	2	2	2	2	0	0	2	0	0	2	2	0	2	0	0	0	0	2	2	0	-1	0	2	0	2	0	2	2	2	0	2	0	0	2	2	0	2	0	2	2	2	2	0	0	2	2	2	0	0	0	2	2	0	2	2	0	2	2	-1	0	2	2	2	2	0	2
Bin_9_3725164	2	0	2	2	0	0	2	0	0	0	2	2	0	2	2	2	2	2	0	2	2	2	0	2	0	2	0	2	0	2	0	2	2	2	2	0	2	0	0	0	0	0	2	0	0	0	2	2	2	2	2	2	2	2	2	2	0	0	2	2	2	2	2	2	0	2	2	0	2	0	2	2	0	2	2	2	0	0	2	0	2	-1	2	2	0	-1	2	2	0	0	0	2	2	2	0	0	0	2	0	0	0	0	0	2	0	0	0	2	2	0	0	2	2	2	2	0	2	2	2	0	2	2	2	2	2	2	0	2	2	2	2	2	0	2	2	2	2	0	0	2	2	0	2	2	0	0	0	2	2	2	0	2	2	2	2	0	2	2	0	2	2	0	0	2	0	0	2	0	0	2	2	0	0	0	0	0	0	2	0	0	-1	0	2	0	0	0	2	2	2	2	2	0	0	2	2	0	2	0	0	2	2	2	2	0	2	2	2	0	0	2	2	2	0	0	2	0	0	0	-1	2	2	2	2	2	0	2
Bin_9_4063940	2	0	2	2	0	0	2	0	0	0	2	2	0	2	2	2	2	2	0	2	2	2	0	2	0	2	0	2	0	2	0	2	2	2	2	0	2	0	0	0	0	0	2	0	0	0	2	2	2	2	2	2	2	2	2	2	0	0	2	2	2	2	2	2	0	2	2	0	2	0	2	2	0	2	2	2	0	0	2	0	2	-1	2	2	0	-1	2	2	0	0	0	2	2	2	0	0	0	2	0	0	0	0	0	2	0	0	0	2	2	0	0	2	2	2	2	0	2	2	2	0	2	2	2	2	2	2	0	2	2	2	2	2	2	2	2	2	2	0	0	2	2	0	2	2	0	0	0	2	2	2	0	2	2	2	2	0	2	2	0	2	2	0	0	2	0	0	2	0	0	2	2	0	0	0	0	0	0	2	0	0	-1	0	2	0	0	0	2	2	2	2	2	0	0	2	2	0	2	0	0	2	2	2	2	0	2	2	2	0	0	2	2	2	0	0	2	0	0	0	-1	2	2	2	2	2	0	2
Bin_9_4389753	2	0	2	2	0	2	2	0	0	0	2	2	0	2	2	2	2	2	0	2	2	0	0	2	0	2	0	2	0	2	0	2	2	2	2	0	2	0	0	0	0	0	2	0	2	0	2	2	2	2	2	2	2	2	2	2	0	2	2	2	2	2	2	2	0	2	2	0	2	0	2	2	0	2	2	2	0	0	2	0	2	2	2	2	0	-1	2	2	0	0	0	2	2	2	2	0	2	2	0	0	2	0	2	2	0	0	0	2	2	0	0	2	2	2	2	0	0	2	2	0	2	2	2	2	2	2	0	2	2	2	2	2	2	2	2	2	2	0	0	2	2	0	2	2	0	0	0	2	2	2	0	2	2	2	2	0	2	2	0	2	2	0	0	2	0	0	2	0	0	2	2	0	0	0	0	0	0	2	0	0	-1	0	2	0	0	0	2	2	2	2	2	0	0	2	2	0	2	0	0	2	2	2	2	0	2	2	2	0	0	2	2	2	0	0	2	0	0	0	-1	2	2	2	2	2	0	2
Bin_9_4499609	2	0	2	2	0	2	2	0	0	0	2	2	0	2	2	2	2	2	0	2	2	0	0	2	0	2	0	2	0	2	0	2	2	2	2	0	2	0	0	0	0	0	2	0	2	0	2	2	2	2	2	2	2	2	2	2	0	2	2	2	2	2	2	2	0	2	2	2	2	0	2	2	0	2	2	2	0	0	2	0	2	2	2	2	0	-1	2	2	0	0	0	2	2	2	2	0	2	2	0	0	2	0	2	2	0	0	0	2	2	0	0	2	2	2	2	0	0	2	2	0	2	2	2	2	2	2	0	2	2	2	2	2	2	2	2	2	2	0	0	2	2	0	2	2	0	0	0	2	2	2	0	2	2	2	2	0	2	2	0	2	2	0	0	2	0	0	2	0	0	2	2	0	0	0	0	0	0	2	0	0	-1	0	2	0	0	0	2	2	2	2	2	0	0	2	2	0	2	0	0	2	2	2	2	0	2	2	2	0	0	2	2	2	0	0	2	0	0	0	-1	2	2	2	2	2	0	2
Bin_9_4834681	2	0	2	2	0	2	2	0	0	0	2	2	0	2	2	2	2	2	0	2	2	0	0	2	0	2	0	2	0	2	0	2	2	2	2	0	2	0	0	0	0	0	2	0	2	0	2	2	2	2	2	2	2	2	2	2	0	2	2	2	2	2	0	2	0	2	2	2	2	0	2	2	0	2	2	2	0	0	2	0	2	2	2	2	0	-1	2	2	0	0	0	2	2	2	2	0	2	2	0	0	2	0	2	2	0	0	0	2	2	0	0	2	2	2	2	0	0	2	2	0	2	2	2	2	2	2	0	2	2	2	2	2	2	2	2	2	2	0	0	2	2	0	2	2	0	0	0	2	2	2	0	2	2	2	2	0	2	2	0	2	2	0	0	2	0	0	2	0	0	2	2	0	0	0	0	0	0	2	0	0	-1	0	2	0	0	0	2	2	2	2	2	0	0	2	2	0	2	0	0	2	2	2	2	0	2	2	2	0	0	2	2	2	0	0	2	0	0	0	-1	2	2	2	2	2	0	2
Bin_9_5114128	2	0	2	2	0	2	2	0	0	2	2	2	0	2	2	2	2	2	0	2	2	0	0	2	0	0	2	2	0	2	2	2	2	2	2	0	2	0	0	2	0	0	2	0	2	0	2	2	2	2	2	2	2	0	0	2	0	2	2	2	2	2	0	2	0	2	2	2	2	0	2	2	0	2	2	2	0	0	2	0	2	2	2	2	0	-1	2	2	0	0	0	2	2	2	2	0	2	2	0	0	2	0	2	0	0	0	2	2	2	0	0	2	2	2	2	0	0	2	2	0	2	2	2	2	2	2	2	2	2	2	2	2	2	2	2	2	2	0	2	2	2	0	2	2	0	0	0	2	2	2	0	2	2	2	2	2	2	2	0	2	2	0	0	2	2	0	2	2	-1	2	2	0	2	0	0	0	0	2	0	2	-1	2	2	0	0	2	2	2	2	2	2	0	0	2	2	0	2	2	0	2	2	2	2	0	2	2	0	0	0	2	2	2	0	0	2	0	0	0	2	2	2	2	2	2	0	2
Bin_9_5191893	2	0	2	2	0	2	2	0	0	2	2	2	0	2	2	2	2	2	0	2	2	0	0	2	0	0	2	2	0	2	2	2	2	2	2	0	2	0	0	2	0	0	2	0	2	0	2	2	2	2	2	2	2	0	0	2	0	2	2	2	2	2	0	2	0	2	2	2	2	0	2	2	0	2	2	2	0	0	2	0	2	2	2	0	0	-1	0	2	0	0	0	2	2	2	2	0	2	2	0	0	2	0	2	0	0	0	2	2	2	0	0	2	2	2	2	0	0	2	2	0	0	2	2	2	2	2	2	2	2	2	2	2	2	2	2	2	2	0	2	2	2	0	2	2	0	0	0	2	2	2	0	2	2	2	2	2	0	2	0	2	2	0	0	2	2	0	2	2	-1	2	2	0	2	0	0	0	0	2	0	2	-1	2	2	0	0	2	2	2	0	2	0	0	0	2	2	0	2	2	0	2	2	2	2	0	2	2	0	0	0	2	2	2	-1	0	2	0	0	0	2	2	2	2	2	2	0	2
Bin_9_5339561	2	0	2	2	0	2	2	0	0	2	2	2	0	2	2	2	2	2	2	2	2	0	0	2	0	0	2	2	0	2	2	2	2	2	2	0	2	0	0	2	0	0	2	0	2	0	2	2	2	2	2	2	2	0	0	2	0	2	2	2	2	2	0	2	0	2	2	2	2	0	2	2	0	2	2	2	0	0	2	0	2	2	2	0	0	-1	0	2	0	0	0	2	2	2	2	0	2	2	0	0	2	0	2	0	0	0	2	2	2	0	0	2	2	2	2	0	0	2	2	0	0	2	2	2	2	2	2	2	2	2	2	2	2	2	2	2	2	0	2	2	2	0	2	2	0	0	0	2	2	2	0	2	2	2	2	2	0	2	0	2	2	0	0	2	2	0	2	2	-1	2	2	0	2	0	0	0	0	2	0	2	-1	2	2	0	0	2	2	2	0	2	0	0	0	2	2	0	2	2	0	2	2	2	2	0	2	2	0	0	0	2	2	2	-1	0	2	0	0	0	2	2	2	2	2	2	0	2
Bin_9_5641037	2	0	2	2	0	2	2	0	0	2	2	2	0	2	2	2	2	2	2	2	2	0	0	2	0	0	2	2	0	2	2	2	2	2	2	0	2	0	0	2	0	0	2	0	2	0	2	2	2	2	2	2	2	0	0	2	0	2	2	2	2	2	0	2	0	2	2	2	2	0	2	2	0	2	2	2	0	0	2	0	2	2	2	0	0	-1	0	2	0	0	-1	2	2	2	2	0	2	2	0	0	2	0	2	0	0	0	2	2	2	0	0	2	2	2	2	0	0	2	2	0	0	2	2	2	2	2	2	2	2	2	2	2	2	2	2	2	2	0	2	2	2	0	2	2	0	0	0	2	2	2	0	2	2	2	2	2	0	2	0	2	2	0	0	2	2	0	2	2	-1	2	2	0	2	0	0	0	0	2	0	2	-1	2	2	0	0	2	2	2	0	2	0	0	0	2	2	0	2	2	0	2	2	2	2	0	2	2	0	0	0	2	2	2	-1	0	2	0	0	0	2	2	2	2	2	2	0	2
Bin_9_5870376	2	0	2	2	0	2	2	0	0	2	2	2	0	2	2	2	2	0	2	2	2	0	0	2	0	0	2	2	0	2	2	2	2	2	2	0	2	0	0	2	0	0	2	0	2	0	2	2	2	2	0	2	2	0	0	2	2	2	2	2	0	2	0	2	0	2	2	2	2	0	2	2	0	2	2	2	0	0	2	0	0	2	2	0	0	-1	0	2	0	0	-1	2	2	2	2	0	2	2	0	0	2	0	2	0	0	0	2	2	2	0	0	2	2	2	2	0	0	2	2	0	0	2	2	2	2	2	2	2	2	2	2	0	2	2	2	0	2	0	2	2	2	0	2	2	0	0	0	2	2	0	0	2	2	2	2	2	0	2	0	2	2	0	0	2	2	0	2	2	-1	2	2	0	2	0	0	0	0	0	0	2	-1	2	2	0	0	2	2	2	0	2	0	0	0	2	2	0	2	2	0	2	0	2	2	0	2	2	0	0	0	2	2	2	-1	0	2	2	0	0	2	2	2	2	2	2	0	2
Bin_9_5921382	2	0	2	2	0	2	2	0	0	2	2	2	0	2	2	2	2	0	2	2	2	0	0	2	0	0	2	2	0	2	2	2	2	2	2	0	2	2	0	2	0	0	2	0	2	0	2	2	2	2	0	2	2	0	0	2	2	2	2	2	0	2	0	2	0	2	2	2	2	0	2	2	0	2	2	2	0	0	2	0	0	2	2	0	0	-1	0	2	0	0	-1	2	2	2	2	0	2	2	0	0	2	0	2	0	0	0	2	2	2	0	0	2	2	2	2	0	0	2	2	0	0	2	2	2	2	2	2	2	2	2	2	0	2	2	2	0	2	0	2	2	2	0	2	2	0	0	0	2	2	0	0	2	2	2	2	2	0	2	0	2	2	0	0	2	2	0	2	2	-1	2	2	0	2	0	0	0	0	0	0	2	-1	2	2	0	0	2	2	2	0	2	0	0	0	2	2	0	2	2	0	2	0	2	2	0	2	2	0	0	0	2	2	2	-1	0	2	2	0	0	2	2	2	2	2	2	0	2
Bin_9_5984271	2	0	2	2	0	2	2	0	0	2	2	2	0	2	2	2	2	0	2	2	2	0	0	2	0	0	2	2	0	2	2	2	2	2	2	0	2	2	0	2	0	0	2	0	2	0	2	2	2	2	0	2	2	0	0	2	2	2	0	2	0	2	0	2	0	2	2	2	2	0	2	2	0	2	2	2	0	0	2	0	0	2	2	0	0	-1	0	2	0	0	-1	2	2	2	2	0	2	2	0	0	2	0	2	0	0	0	2	2	2	0	0	2	2	2	2	0	0	2	2	0	0	2	2	2	2	2	2	2	2	2	2	0	2	2	2	0	2	0	2	2	2	0	2	2	0	0	0	2	2	0	0	2	2	2	2	2	0	2	0	2	2	0	0	2	2	0	2	2	-1	2	2	0	2	0	0	0	0	0	0	2	-1	2	2	0	0	2	2	2	0	2	0	0	0	2	2	0	2	2	0	2	0	0	2	0	2	2	0	0	0	2	2	2	-1	0	2	2	0	0	2	2	2	2	2	2	0	2
Bin_9_6051615	2	0	2	2	0	2	2	0	0	2	2	2	2	2	2	2	2	0	2	2	2	0	0	2	0	0	2	2	0	2	2	2	2	2	2	0	2	2	0	2	0	0	2	0	2	0	2	2	2	2	0	2	2	0	0	2	2	2	0	2	0	2	0	2	0	2	2	2	2	0	2	2	0	2	2	2	0	0	2	0	0	2	2	0	0	-1	0	2	0	0	-1	2	2	2	2	0	2	2	0	0	2	0	2	0	0	0	2	2	2	0	0	2	2	2	2	0	0	2	2	0	0	2	2	2	2	2	2	2	2	2	2	0	2	2	2	0	2	0	2	2	2	0	2	2	0	0	0	2	2	0	0	2	2	2	2	2	0	2	0	2	2	0	0	2	2	0	2	2	-1	2	2	0	2	0	0	0	0	0	0	2	-1	2	2	0	0	2	2	2	0	2	0	0	0	2	2	0	2	2	0	2	0	0	2	0	2	2	0	0	0	2	2	2	-1	0	2	2	0	0	2	2	2	2	2	2	2	2
Bin_9_6170881	2	0	2	2	0	2	2	0	0	2	2	2	2	2	2	2	2	0	2	2	2	0	0	2	0	0	2	2	0	2	2	2	2	2	2	0	2	2	0	2	0	0	2	0	2	0	2	2	2	2	0	2	2	0	0	2	2	2	0	2	0	2	0	2	0	2	2	2	2	0	2	2	0	2	2	2	0	0	2	0	0	2	2	0	0	-1	0	2	0	0	-1	2	2	2	2	0	2	2	0	0	2	0	2	0	0	0	2	2	2	0	0	2	2	2	2	0	0	2	2	2	0	2	2	2	2	-1	2	2	2	2	2	0	2	2	2	0	2	0	2	2	2	0	2	2	0	2	0	2	2	0	0	2	2	2	2	2	0	2	0	2	2	0	0	2	2	0	2	2	-1	2	2	0	2	0	0	0	0	0	0	2	-1	2	2	0	0	2	2	2	0	2	0	0	0	2	2	0	2	2	0	2	0	0	2	0	2	2	0	0	0	2	2	0	-1	0	2	2	0	0	2	2	2	2	2	2	2	2
Bin_9_6944946	2	0	2	2	0	2	2	0	0	2	2	2	2	2	2	2	2	0	2	2	2	0	0	2	0	0	2	2	0	2	2	2	2	2	2	0	2	2	2	2	0	0	2	0	2	0	2	2	2	2	0	2	2	0	0	2	2	2	0	2	0	2	0	2	0	2	2	2	2	0	2	2	0	2	2	2	0	0	2	0	2	2	2	0	0	-1	0	2	0	0	-1	2	2	2	2	0	2	2	0	0	2	0	2	0	0	0	2	2	2	0	0	2	2	2	2	0	0	2	2	2	0	2	2	2	2	-1	2	2	2	2	2	0	2	2	2	0	2	0	2	2	2	0	2	2	0	2	0	2	2	0	0	2	2	2	2	2	0	2	0	2	2	0	0	0	2	0	2	2	-1	2	2	0	2	0	0	0	0	0	0	2	-1	2	2	0	0	2	2	2	0	2	0	0	0	2	2	0	2	2	0	2	0	0	2	0	2	2	0	0	0	2	2	0	-1	0	2	2	0	0	2	2	2	2	2	2	2	2
Bin_9_7726555	2	0	2	0	0	2	0	0	0	2	0	0	2	0	2	2	2	0	2	0	2	0	0	2	0	0	2	2	0	2	2	2	2	2	2	0	2	0	2	2	0	0	2	0	2	0	0	0	2	0	0	2	2	0	0	0	2	2	0	2	0	2	0	2	0	2	2	2	0	0	0	0	0	2	2	2	0	0	2	2	2	2	2	0	0	-1	0	2	0	0	2	2	2	2	2	0	2	2	0	0	2	0	2	0	0	0	2	2	2	0	0	0	2	2	2	0	0	2	2	0	0	2	2	2	0	-1	0	0	0	2	2	0	2	0	0	0	2	0	0	0	2	0	2	2	0	0	0	2	2	0	0	2	2	2	2	0	0	2	0	2	0	0	0	0	2	0	0	2	-1	0	0	0	0	0	0	0	0	0	0	2	-1	2	2	0	0	2	2	0	0	2	0	0	0	2	2	0	2	2	0	2	0	0	2	0	2	2	0	0	0	2	0	0	-1	0	0	2	0	0	2	2	0	2	2	0	2	0
Bin_9_9878311	2	0	2	0	0	2	0	0	0	2	0	0	2	0	2	2	2	0	2	0	2	0	0	2	0	0	2	2	0	0	2	2	2	2	2	0	2	0	2	2	0	0	2	0	2	0	0	0	2	0	0	2	2	0	0	0	2	2	0	2	0	2	0	2	0	2	2	2	0	0	0	0	0	2	2	2	0	0	2	2	2	2	2	0	0	-1	0	2	0	0	2	2	2	2	2	0	2	2	0	0	2	0	2	0	0	0	2	2	2	0	0	0	2	2	2	0	0	2	2	0	0	2	2	2	0	-1	0	0	0	2	2	0	2	0	0	0	2	0	0	0	2	0	2	2	0	0	0	2	2	0	0	2	2	2	2	0	0	2	0	2	0	0	0	0	2	0	0	2	-1	0	0	0	0	0	0	0	0	0	0	2	-1	2	2	0	0	2	2	0	0	2	0	0	0	2	2	0	2	2	0	2	0	0	2	0	2	2	0	0	0	2	0	0	-1	0	0	2	0	0	2	2	0	2	2	0	2	0
Bin_9_12109824	2	0	2	0	0	2	0	0	0	2	0	0	2	0	2	2	2	0	2	0	2	0	0	2	0	0	2	2	0	0	2	2	2	2	2	0	2	0	2	2	0	0	2	0	2	0	0	0	2	0	0	2	2	0	0	0	2	2	0	2	0	2	0	2	0	2	2	2	0	0	0	0	0	2	2	2	0	0	2	2	2	2	2	0	0	-1	0	2	0	0	2	2	2	2	2	0	2	2	0	0	2	0	2	0	0	0	2	2	2	0	0	0	2	2	2	0	0	2	2	0	0	2	2	2	0	-1	0	0	0	2	2	0	2	0	0	0	2	0	0	0	2	0	2	2	0	0	0	2	2	0	0	2	2	2	2	0	0	2	0	2	0	0	0	0	2	0	0	2	-1	0	0	0	0	0	0	0	0	0	0	2	-1	2	2	0	0	2	2	0	0	2	0	0	0	2	2	0	2	2	0	2	0	0	2	0	2	2	0	0	0	2	0	-1	-1	0	0	2	0	0	2	2	0	2	2	0	2	0
Bin_9_12459245	2	0	2	0	0	2	0	0	0	2	0	0	2	0	2	2	2	0	2	0	2	0	0	2	0	0	2	2	0	0	2	2	2	2	2	0	2	0	2	2	0	0	2	0	2	0	0	0	2	0	0	2	2	0	0	0	2	2	0	2	0	2	0	2	0	2	2	2	0	0	0	0	0	2	2	2	0	0	2	2	2	2	2	0	0	-1	0	2	0	0	2	2	2	2	2	0	2	2	0	0	2	0	2	0	0	0	2	2	2	0	0	0	2	2	2	0	0	2	2	0	0	2	2	2	0	0	0	0	0	2	2	0	2	0	0	0	2	0	0	0	2	0	2	2	0	0	0	2	2	0	0	2	2	2	2	0	0	2	0	2	0	0	0	0	2	0	0	2	-1	0	0	0	0	0	0	0	0	0	0	2	-1	2	2	0	0	2	2	0	0	2	0	0	0	2	2	0	2	2	0	2	0	0	2	0	2	2	0	0	0	2	0	-1	-1	0	0	2	0	0	2	2	0	2	2	0	2	0
Bin_9_13441200	2	0	2	0	0	2	0	0	0	2	0	0	2	0	2	2	2	0	2	0	2	0	0	2	0	0	2	2	0	0	2	2	2	2	2	0	2	0	2	2	0	0	2	0	2	2	0	0	2	0	0	2	2	0	0	0	2	2	0	2	0	2	0	2	0	2	2	2	0	0	0	0	0	2	2	2	0	0	2	2	2	2	2	0	0	-1	0	2	0	0	2	2	2	2	2	0	2	2	0	0	2	0	2	0	0	0	2	2	2	0	-1	0	2	2	2	2	0	2	2	0	0	2	2	2	0	0	0	0	0	2	2	0	2	0	0	0	2	0	0	0	2	0	2	2	0	0	0	2	2	0	0	2	2	2	2	0	0	2	0	2	0	0	0	0	2	0	0	2	-1	0	0	0	0	0	0	0	0	0	0	2	-1	2	2	0	0	2	2	0	0	2	0	0	0	2	2	0	2	2	0	2	0	0	2	0	2	2	0	0	0	2	0	-1	-1	0	0	2	0	0	2	2	0	2	2	0	2	0
Bin_9_17040978	2	0	2	0	0	2	0	0	0	2	0	0	2	0	2	2	2	0	2	0	2	0	0	2	0	0	2	2	0	0	2	2	2	2	2	0	2	0	2	2	0	0	2	0	2	2	0	0	2	0	0	2	2	0	0	0	2	2	0	2	0	2	0	2	0	2	2	2	0	0	0	0	0	2	2	2	0	0	2	2	2	2	2	0	0	-1	0	2	0	0	0	2	2	2	2	0	2	2	0	0	2	0	2	0	0	0	2	2	2	0	-1	0	2	2	2	2	0	2	2	0	0	2	2	2	0	0	0	0	0	2	2	0	2	0	0	0	2	0	0	0	2	0	2	2	0	0	0	2	2	0	0	2	2	2	2	0	0	2	0	2	0	0	0	0	2	0	2	2	-1	0	0	0	0	0	0	0	0	0	0	2	-1	2	2	0	0	2	2	0	0	2	0	0	0	2	2	0	2	2	0	2	0	0	2	0	2	2	0	0	0	2	0	-1	-1	0	0	2	0	0	2	2	0	2	2	0	2	0
Bin_9_20688019	2	0	2	0	0	2	0	0	0	2	0	0	2	0	2	2	2	0	2	0	2	0	0	2	0	0	2	2	0	0	2	2	2	2	2	0	2	0	2	2	0	0	2	0	2	2	0	0	2	0	0	2	2	0	0	0	2	2	0	2	0	2	0	2	0	2	2	2	0	0	0	0	0	2	2	2	0	0	2	2	2	2	2	0	0	-1	0	2	0	0	0	2	2	2	2	0	2	2	0	0	2	0	2	0	0	0	2	2	2	0	-1	0	2	2	2	2	0	2	2	0	0	2	2	2	0	0	0	0	0	2	-1	0	0	0	0	0	2	0	0	0	2	0	2	2	0	0	0	2	2	0	0	2	2	2	2	0	0	2	0	2	0	0	0	0	2	0	2	2	-1	0	0	0	0	0	0	0	0	0	0	2	-1	0	2	0	0	2	2	0	0	2	0	0	0	2	2	0	2	2	0	2	0	0	2	0	2	2	0	0	0	2	0	-1	-1	0	0	2	0	0	2	2	0	2	2	0	2	0
Bin_9_26672380	2	0	2	0	0	2	0	0	0	2	0	0	2	0	2	2	2	0	2	0	2	0	0	2	0	0	2	2	0	0	2	2	2	2	2	0	2	0	2	2	0	0	2	0	2	2	0	0	2	0	0	2	2	0	0	0	2	2	0	2	0	2	0	2	0	2	2	2	0	0	0	0	0	2	2	2	0	0	2	2	2	2	2	0	0	-1	0	2	0	0	0	2	2	2	2	0	2	2	0	0	2	0	2	0	0	0	2	2	2	0	-1	0	2	2	2	2	0	2	2	0	0	2	2	2	0	0	0	0	0	2	-1	0	0	0	0	0	2	0	0	0	2	0	2	2	0	0	0	2	2	0	0	2	2	2	2	0	0	2	0	2	0	0	0	0	2	0	2	2	-1	0	0	0	0	0	0	0	0	0	0	2	-1	0	2	0	0	2	2	0	0	2	0	0	0	2	2	0	2	0	0	2	0	0	2	0	2	2	0	0	0	2	0	-1	-1	0	0	2	0	0	2	2	0	2	2	0	2	0
Bin_9_32241787	2	0	2	0	0	2	0	0	0	2	0	0	2	0	2	2	2	0	2	0	2	0	0	2	0	0	2	2	0	0	2	2	2	2	2	0	2	0	2	2	0	0	0	0	2	2	0	0	2	0	0	2	2	0	0	0	2	2	0	2	0	2	0	2	0	2	2	2	0	0	0	0	0	2	2	2	0	0	2	2	2	2	2	0	0	-1	0	2	0	0	0	2	2	2	2	0	2	2	0	0	2	0	2	0	0	0	2	2	2	0	-1	0	2	2	2	2	0	2	2	0	0	2	2	2	0	0	0	0	0	2	-1	0	0	0	0	0	2	0	0	0	2	0	2	2	0	0	0	2	2	0	0	2	2	2	2	0	0	2	0	0	0	0	0	0	2	0	2	2	-1	0	0	0	0	0	0	0	0	0	0	2	-1	0	2	0	0	2	2	0	0	2	0	0	0	2	2	0	2	0	0	2	0	0	2	0	2	2	0	0	0	2	0	-1	-1	0	0	2	0	0	2	2	0	2	2	0	2	0
Bin_9_33123702	2	0	2	0	0	2	0	0	0	2	0	0	2	0	2	2	2	0	2	0	2	0	0	2	0	0	2	2	0	0	2	2	2	2	2	0	2	0	2	2	0	0	0	0	2	2	0	0	2	0	0	2	2	0	0	0	2	2	2	2	0	2	0	2	0	2	2	2	0	0	0	0	0	2	2	2	0	0	2	2	2	2	2	0	0	0	0	2	0	0	0	2	2	2	2	0	2	2	0	0	2	0	2	0	0	0	2	2	2	0	-1	0	2	2	2	2	0	2	2	0	0	2	2	2	0	0	0	0	0	2	-1	0	0	0	0	0	2	0	0	0	0	0	2	2	0	0	0	2	2	0	0	2	2	2	2	0	0	2	0	0	0	0	0	0	2	0	2	2	-1	0	0	0	0	0	0	0	0	0	0	2	-1	0	2	0	0	0	2	0	0	2	0	0	0	2	2	0	2	0	0	2	0	0	2	0	2	2	0	0	0	2	0	-1	-1	0	0	2	0	0	2	2	0	2	2	0	2	0
Bin_9_34258702	2	0	2	0	0	2	0	0	0	0	0	0	2	0	2	2	2	0	2	0	2	0	0	2	0	0	0	2	0	0	0	2	2	2	2	0	2	0	2	0	0	0	0	0	2	0	0	0	2	0	0	2	2	0	0	0	2	2	2	2	0	2	0	2	0	2	2	-1	0	0	0	0	0	2	2	2	0	0	2	2	2	2	2	0	0	0	0	2	0	0	0	2	2	2	2	0	2	2	0	0	2	0	2	0	0	0	0	2	2	0	2	0	2	2	2	0	0	2	2	0	0	2	2	2	0	0	0	0	0	2	-1	0	0	0	2	0	2	0	0	0	0	0	2	2	0	0	0	2	2	0	0	2	2	2	2	0	0	2	0	0	0	0	0	0	0	0	0	0	0	0	0	0	0	0	0	0	0	0	0	0	-1	0	2	0	0	0	2	0	0	2	0	0	0	0	2	0	2	0	0	2	0	0	2	0	2	2	0	0	0	2	0	-1	-1	0	0	0	0	0	-1	2	0	2	2	0	2	0
Bin_9_35851981	2	0	2	0	0	2	0	0	0	0	0	0	2	0	2	2	2	0	2	0	2	0	0	0	0	0	0	2	0	0	0	2	2	2	2	0	2	0	2	0	0	0	0	0	2	0	0	0	2	0	0	2	2	0	0	0	2	2	2	2	0	2	0	2	0	2	2	-1	0	0	0	0	0	2	2	2	0	0	2	2	2	2	2	0	0	0	0	2	0	0	0	2	2	2	2	0	2	2	0	0	2	0	2	0	0	0	0	2	2	0	2	0	2	2	2	0	0	2	2	0	0	2	2	2	0	0	0	0	0	2	-1	0	0	0	2	0	2	0	0	0	0	0	0	2	0	0	0	2	2	0	0	2	2	2	2	0	0	2	0	0	0	0	0	0	0	0	0	0	0	0	0	0	0	0	0	0	0	0	0	0	-1	0	2	0	0	0	2	0	0	2	0	0	0	0	2	0	2	0	0	2	0	0	2	0	2	2	0	0	0	2	0	-1	-1	0	0	0	0	0	-1	2	0	2	2	0	2	0
Bin_9_37248603	2	0	2	0	0	2	0	0	0	0	0	0	2	0	2	2	2	0	2	0	2	0	0	0	0	0	0	2	0	2	0	2	2	2	2	0	2	0	2	0	0	0	0	0	2	0	0	0	2	0	0	2	2	0	0	0	2	2	2	2	0	2	0	2	0	2	2	-1	0	0	0	0	0	2	2	2	0	0	2	2	2	2	2	0	0	0	0	2	0	0	2	2	2	2	2	0	2	2	0	0	2	0	2	0	0	0	0	2	2	0	2	0	2	2	2	0	0	2	2	0	0	2	2	2	0	0	0	0	0	2	-1	0	0	0	2	0	2	0	0	0	0	0	0	2	0	0	0	2	2	0	0	2	2	2	2	0	0	2	0	0	0	0	0	0	0	0	0	0	0	0	0	0	0	0	0	0	0	0	0	0	-1	0	2	0	0	0	2	0	0	2	0	0	0	0	2	0	2	0	0	2	0	0	2	0	2	2	0	0	0	2	0	-1	-1	0	0	0	0	0	-1	2	0	2	2	0	2	0
Bin_9_37878748	2	0	2	0	0	2	0	0	0	0	0	0	2	0	2	2	0	2	2	0	2	0	0	0	0	0	0	2	0	2	0	0	2	2	2	0	2	0	2	0	0	0	2	0	2	0	0	0	2	0	2	0	2	2	0	0	2	2	2	2	0	2	0	0	0	2	2	-1	0	0	0	0	0	2	2	2	0	0	2	0	2	2	2	0	0	0	0	2	0	0	2	2	2	2	2	0	2	2	0	0	2	0	2	0	0	0	0	2	2	0	2	0	0	2	2	0	0	2	2	0	0	2	2	2	0	0	0	0	0	2	-1	2	0	0	2	2	2	0	0	0	0	0	0	2	0	0	0	2	2	2	0	2	2	2	2	0	0	2	0	0	0	0	0	0	0	0	0	0	0	0	0	0	0	0	0	2	0	2	0	0	-1	0	2	0	0	0	2	0	0	2	0	0	0	0	0	0	2	0	0	2	2	0	2	0	2	2	0	0	0	2	0	-1	-1	0	0	0	0	0	-1	2	0	2	2	0	2	0
Bin_9_38148981	2	0	2	0	0	2	0	0	0	0	0	0	2	0	2	2	0	2	0	0	2	0	0	0	0	0	0	2	0	2	0	0	2	2	2	0	2	0	2	0	0	0	2	0	2	0	0	0	2	0	2	0	2	2	0	0	2	2	2	2	0	2	0	0	0	2	2	-1	0	0	0	0	0	2	2	2	0	2	2	0	2	2	2	0	0	0	0	2	0	0	2	2	2	2	2	0	2	2	0	0	2	0	2	0	0	0	0	2	2	0	2	0	0	2	2	0	0	2	2	0	0	2	2	2	0	0	0	0	0	2	-1	2	0	0	2	2	2	0	0	0	0	0	0	2	0	0	0	2	2	2	0	2	2	2	2	0	0	2	0	0	0	0	0	0	0	0	0	0	0	0	0	0	0	0	0	2	0	2	0	0	-1	0	2	0	0	0	2	0	0	2	0	0	0	0	0	0	2	0	0	2	2	0	2	0	2	2	0	0	0	2	0	-1	-1	0	0	0	0	2	-1	2	0	2	2	0	2	0
Bin_9_38997779	2	0	2	0	0	2	0	0	0	0	0	0	2	0	2	2	0	2	0	0	2	0	0	0	0	0	0	2	0	2	0	0	2	2	2	0	2	0	2	0	0	0	2	0	2	0	0	0	2	0	2	0	2	2	0	0	2	2	2	2	0	2	0	0	0	2	2	-1	0	0	0	0	0	2	2	2	0	2	2	0	2	2	2	0	0	0	0	2	0	0	0	2	2	2	2	0	2	2	0	0	2	0	2	0	0	0	0	2	2	0	2	0	0	2	2	0	0	2	2	0	0	2	2	2	0	0	0	0	0	2	-1	2	0	0	2	2	2	0	0	0	0	0	0	2	0	0	0	2	2	2	0	2	2	2	2	0	0	2	0	0	0	0	0	0	0	0	0	0	0	0	0	0	0	0	0	2	0	2	0	0	-1	0	2	0	0	0	2	0	0	2	0	0	0	0	0	0	2	0	0	2	2	0	2	0	2	2	0	0	0	2	0	-1	-1	0	0	0	0	2	-1	2	0	2	2	0	2	0
Bin_9_39773948	2	0	2	0	0	2	0	0	0	0	2	0	2	0	2	2	0	2	0	0	2	0	0	0	0	0	0	0	2	2	0	0	2	2	2	2	2	0	2	0	0	2	2	0	2	0	0	2	2	0	2	0	2	2	2	0	2	0	2	0	0	2	0	0	0	2	2	-1	0	0	0	2	0	2	2	2	2	2	2	0	2	2	2	0	0	0	0	2	0	0	0	2	2	2	0	2	2	2	2	2	2	0	2	0	0	0	0	2	2	2	2	2	0	2	2	0	0	2	2	0	2	2	2	2	0	0	0	0	0	2	-1	2	0	0	2	2	2	0	2	0	0	0	2	2	2	2	0	2	2	2	0	2	0	2	2	0	2	0	0	0	0	0	2	2	0	0	0	0	0	0	0	0	0	0	2	2	0	2	0	0	-1	0	2	2	0	0	2	2	2	2	0	0	2	0	0	0	2	0	2	2	2	0	2	2	2	2	2	0	0	2	2	-1	-1	2	0	0	2	2	-1	2	0	2	2	2	2	2
Bin_9_39889340	2	0	2	0	0	2	0	0	0	0	2	0	2	0	2	2	0	2	0	0	2	0	0	0	0	0	0	0	2	2	0	0	2	2	2	2	2	0	2	0	0	2	2	0	2	0	0	2	2	0	2	0	2	2	2	0	2	0	2	0	0	2	0	0	0	2	2	-1	0	0	0	2	0	2	2	2	2	2	2	0	2	2	2	0	0	0	0	2	0	0	0	2	2	2	0	2	2	2	2	2	2	0	2	0	0	0	0	2	2	2	2	2	0	2	2	0	0	2	2	0	2	2	2	2	0	0	0	0	0	2	-1	2	0	0	2	2	2	0	2	0	0	0	2	2	2	2	0	2	2	2	0	2	0	2	2	0	2	0	0	0	0	0	2	2	0	0	0	0	0	0	0	0	0	0	2	2	0	2	2	0	-1	0	2	2	0	0	2	2	2	2	0	0	2	0	0	0	2	0	2	2	2	0	2	2	2	2	2	0	0	2	2	-1	-1	2	0	0	2	2	-1	2	0	2	2	2	2	2
Bin_9_40062640	2	0	2	0	0	2	0	0	0	0	2	0	2	0	2	2	0	2	0	0	2	0	0	0	0	0	0	0	2	2	0	0	2	2	2	2	2	0	2	0	0	2	2	0	2	0	0	2	2	0	2	0	2	2	2	0	0	0	2	0	0	2	0	0	0	2	2	-1	0	0	0	2	0	2	2	2	2	2	2	0	2	2	2	0	0	0	0	2	0	0	0	2	2	2	0	2	2	2	2	2	2	0	2	0	0	0	0	2	2	2	2	2	0	2	2	0	0	2	2	0	2	2	2	2	0	0	0	0	0	2	-1	2	0	0	2	2	2	0	2	0	0	0	2	2	2	2	0	2	2	2	0	2	0	2	2	0	2	0	0	0	0	0	2	2	0	0	0	0	0	0	0	0	0	0	2	2	0	2	2	0	-1	0	2	2	0	0	2	2	2	2	0	0	2	0	0	0	2	0	2	2	2	0	2	2	2	2	2	0	0	2	2	-1	-1	2	0	0	2	2	-1	2	0	2	2	2	2	2
Bin_9_40207757	2	0	2	0	0	2	0	0	0	0	2	0	2	0	2	2	0	2	0	0	2	0	0	0	0	0	0	0	2	2	0	0	2	2	2	2	2	0	2	0	0	2	2	0	2	0	0	2	2	0	2	0	2	2	2	0	0	0	2	0	0	2	0	0	0	2	2	-1	0	0	0	2	0	2	2	2	2	2	2	0	2	2	2	0	0	0	0	2	0	0	0	2	2	2	0	2	2	2	2	2	2	0	2	0	0	0	0	2	2	2	2	2	0	2	2	0	0	2	2	0	2	2	2	2	0	2	0	0	0	2	-1	2	0	0	2	2	2	0	2	0	0	0	2	2	2	2	0	2	2	2	0	2	0	2	2	0	2	0	0	0	0	0	2	2	0	0	0	0	0	0	0	0	0	0	2	2	0	2	2	0	-1	0	2	2	0	0	2	2	2	2	0	0	2	0	0	0	2	0	2	2	2	0	2	2	2	2	2	0	0	2	2	-1	-1	2	0	0	2	2	-1	2	2	2	2	2	2	2
Bin_9_40857423	2	0	2	0	0	2	0	0	0	0	2	0	2	0	2	2	0	2	0	0	2	0	0	0	0	0	0	0	2	2	0	0	2	2	2	2	2	0	2	0	0	2	2	0	2	0	0	2	2	0	2	0	2	2	2	0	0	0	2	0	0	2	0	0	0	2	2	-1	0	0	0	2	0	2	2	2	2	2	2	0	2	2	2	0	0	0	0	2	0	0	0	2	2	2	0	2	2	2	2	2	2	0	2	0	0	0	0	2	2	2	2	2	0	2	2	0	0	2	2	0	2	2	2	2	0	2	0	0	0	2	-1	2	0	0	2	2	2	0	2	0	0	0	2	2	2	2	0	2	2	2	0	2	0	2	2	0	2	0	0	0	0	0	2	2	0	0	0	0	0	0	0	0	0	0	2	2	0	2	2	0	-1	0	2	2	0	0	2	2	2	2	0	0	2	0	0	0	2	0	2	2	2	0	2	2	2	2	2	0	0	2	2	2	-1	2	0	0	2	2	-1	2	2	2	2	2	2	2
Bin_9_41523540	2	0	2	0	2	2	2	2	0	0	2	0	0	0	0	0	0	2	0	0	-1	0	2	0	0	0	0	0	2	2	0	2	2	2	2	2	2	0	2	0	0	2	2	0	0	0	0	2	0	0	2	0	0	0	2	0	0	2	2	2	0	2	0	0	0	0	0	0	0	0	0	2	0	0	0	2	2	2	2	2	2	2	0	0	2	0	0	2	0	2	2	0	0	2	0	0	2	2	2	2	2	0	2	0	0	2	0	2	2	2	2	2	0	2	2	0	0	0	2	0	2	2	0	2	0	2	2	0	0	2	-1	2	0	0	2	2	0	0	2	0	2	0	2	2	2	2	0	2	2	2	0	0	2	2	2	0	2	0	0	2	0	0	2	2	0	0	0	0	0	0	0	0	2	0	2	0	0	2	2	0	0	0	2	2	2	0	2	2	0	2	0	0	2	0	2	0	2	0	2	0	2	2	2	2	2	2	2	0	0	0	2	2	-1	2	0	0	2	2	-1	0	2	2	0	0	2	2
Bin_9_41616933	2	0	2	0	2	2	2	2	0	0	2	0	0	0	0	0	0	2	0	0	-1	0	2	0	0	0	0	0	2	2	0	2	2	2	2	2	2	0	2	0	0	2	2	0	0	0	0	2	0	0	2	0	0	0	2	0	0	2	2	2	0	2	0	0	0	0	0	0	0	0	0	2	0	0	0	2	2	2	2	2	2	2	0	0	2	0	0	-1	0	2	2	0	0	2	0	0	2	2	2	2	2	0	2	0	0	2	0	2	2	2	2	2	0	2	2	0	0	0	2	0	2	2	0	2	0	2	2	0	0	2	-1	2	0	0	2	2	0	0	2	0	2	0	2	2	2	2	0	2	2	2	0	0	2	2	2	0	2	0	0	2	0	0	2	2	0	0	0	0	0	0	0	0	2	0	2	0	0	2	2	0	0	0	2	2	2	0	2	2	0	2	0	0	2	0	2	0	2	0	2	0	2	2	2	2	2	2	2	0	0	0	2	2	-1	2	0	0	2	2	-1	0	2	2	0	0	2	2
Bin_9_41798502	2	0	2	0	2	2	2	2	0	0	2	0	0	0	0	0	0	2	0	0	-1	0	2	0	0	0	0	0	2	2	0	2	2	2	2	2	2	0	2	0	0	2	2	0	0	0	0	2	0	0	2	0	0	0	2	0	0	2	2	2	0	2	0	0	0	0	0	0	0	0	0	2	0	0	0	2	2	2	2	2	2	-1	0	0	2	0	0	-1	0	2	2	0	0	2	0	0	2	2	2	2	2	0	2	0	0	2	0	2	2	2	2	2	0	2	2	0	0	0	2	0	2	2	0	2	0	2	2	0	0	2	-1	2	0	0	2	2	0	0	2	0	2	0	2	2	2	2	0	2	2	2	0	0	2	2	2	0	2	0	0	2	0	0	2	2	0	0	0	0	0	0	0	0	2	0	2	0	0	2	2	0	0	0	2	2	2	0	2	2	0	2	0	0	2	0	2	0	2	0	2	0	2	2	2	2	2	2	2	0	0	0	2	2	-1	2	0	0	2	2	-1	0	2	2	0	0	2	2
Bin_9_41985968	2	0	2	0	2	2	2	2	0	0	2	0	0	0	0	0	0	2	0	0	-1	0	2	0	0	0	2	0	2	2	2	2	2	2	2	2	2	0	2	0	0	2	2	0	0	2	0	2	0	0	2	0	0	0	2	0	0	2	2	2	0	2	0	0	0	0	0	0	0	0	0	2	0	0	0	2	2	2	2	2	2	-1	0	0	2	0	0	-1	2	2	2	0	0	2	0	0	2	2	2	2	0	0	2	0	0	2	0	2	2	2	2	2	0	2	0	0	0	0	2	0	2	2	0	2	0	2	2	0	0	2	-1	2	0	0	2	2	0	0	2	0	2	2	2	2	0	2	0	2	2	2	2	0	2	2	2	2	2	0	0	2	0	0	2	2	0	0	0	0	0	0	0	0	2	2	2	0	2	2	2	2	0	0	2	2	2	0	2	2	0	2	0	2	2	0	2	0	2	0	2	0	2	2	2	2	2	2	2	2	0	0	2	2	-1	2	0	2	2	2	-1	0	2	2	0	0	0	2
Bin_9_42112898	2	0	2	0	2	2	2	2	0	0	2	0	0	0	0	0	0	2	0	0	-1	0	2	0	0	0	2	0	2	2	2	2	2	2	2	2	2	0	2	0	0	2	2	0	0	2	0	2	0	0	2	0	0	0	2	0	0	2	2	2	0	2	0	0	0	0	0	0	0	0	0	2	0	0	0	2	2	2	2	2	2	-1	0	0	2	0	0	-1	2	2	2	0	0	2	0	0	2	2	2	2	0	0	2	0	0	2	0	2	2	2	2	2	0	2	0	0	0	0	2	0	2	2	0	2	0	2	2	0	0	2	-1	2	0	0	2	2	0	0	2	0	2	2	2	2	0	2	0	2	2	2	2	0	2	2	2	2	2	0	0	2	0	0	2	2	0	0	0	0	2	0	0	0	2	2	2	0	2	2	2	2	0	0	2	2	2	0	2	2	0	2	0	2	2	0	2	0	2	0	2	0	2	2	2	2	2	2	2	2	0	0	2	2	-1	0	0	2	2	2	-1	0	2	2	0	0	0	2
Bin_9_42282321	2	0	2	0	2	2	2	2	0	0	2	0	0	0	0	0	0	2	0	0	-1	0	2	0	0	0	2	0	2	2	2	2	2	2	2	2	2	0	2	0	0	2	2	0	0	2	0	2	0	0	2	0	0	0	2	0	0	2	2	2	0	2	0	0	0	0	0	0	0	0	0	2	0	0	0	2	2	2	2	2	2	-1	0	0	2	0	0	-1	2	2	2	0	0	2	0	0	2	2	2	2	0	0	2	0	0	2	0	2	2	2	2	2	0	2	0	0	0	0	2	0	2	2	0	2	0	2	2	0	0	2	-1	2	0	0	2	2	0	0	2	0	2	2	2	2	0	2	0	2	2	2	2	0	2	2	2	2	2	0	0	2	0	0	2	2	0	0	0	0	2	0	0	0	2	2	2	0	2	2	2	2	0	0	2	2	2	0	2	2	0	2	0	2	2	0	2	0	2	0	2	0	2	2	2	0	2	2	2	2	0	0	2	2	-1	0	0	2	2	2	-1	0	2	2	0	0	0	2
Bin_9_42410791	2	0	2	0	2	2	2	2	0	0	2	0	0	0	0	0	0	2	0	0	-1	0	2	0	0	0	2	0	2	2	2	2	2	2	2	2	2	0	2	0	0	2	2	0	0	2	2	2	0	0	2	0	0	0	2	0	0	2	2	2	0	2	0	0	0	0	0	0	0	0	0	2	0	2	0	2	2	2	2	2	2	-1	0	0	2	0	0	-1	2	2	2	0	0	2	0	0	2	2	2	2	0	0	2	0	0	2	0	2	2	2	2	2	0	2	0	0	0	0	2	0	2	2	0	2	0	2	2	0	0	2	-1	2	0	0	2	2	0	0	2	0	2	2	2	2	0	2	0	2	2	2	2	2	2	2	2	2	2	0	0	2	0	0	2	2	0	0	0	0	2	0	0	0	2	2	2	0	2	2	2	2	0	0	2	2	2	0	2	2	0	2	0	2	2	0	2	0	2	0	2	0	2	2	2	0	2	2	2	2	0	0	2	2	-1	0	0	2	2	2	-1	0	2	2	0	0	0	2
Bin_9_42485330	2	0	2	0	2	2	2	2	0	0	2	0	0	0	0	0	0	2	2	0	-1	0	2	0	0	0	2	0	2	2	2	2	2	2	2	2	2	0	2	0	0	2	2	0	0	2	2	2	0	0	2	0	0	0	2	0	0	2	2	2	0	2	0	0	0	0	0	0	0	0	0	2	0	2	0	2	2	2	2	2	2	-1	0	0	2	0	0	-1	2	2	2	0	0	2	0	0	2	2	2	2	0	0	2	0	0	2	0	2	2	2	2	2	0	2	0	0	0	0	2	0	2	2	0	2	0	2	2	0	0	2	-1	2	0	0	2	2	0	0	2	0	2	2	2	2	0	2	0	2	2	2	2	2	2	2	2	2	2	0	0	2	0	0	2	2	0	0	0	0	2	0	0	0	2	2	2	0	2	2	2	2	0	0	2	2	2	0	2	2	0	2	0	2	2	2	2	0	2	0	2	0	2	2	2	0	2	2	2	2	0	0	2	2	-1	0	0	2	2	2	-1	0	2	2	0	0	0	2
Bin_9_42736081	2	0	2	0	2	2	2	2	0	0	2	0	0	0	2	0	0	2	2	0	-1	0	2	0	0	0	2	0	2	2	2	2	2	2	2	2	2	0	2	0	0	2	2	0	0	2	2	2	0	0	2	0	0	0	2	0	0	2	2	2	0	2	0	0	0	0	0	0	0	0	0	2	0	2	0	2	2	2	2	2	2	-1	0	0	2	0	0	-1	2	2	2	0	0	2	0	0	2	2	2	2	0	0	2	0	0	2	0	2	2	2	2	2	0	2	0	0	0	0	2	0	2	2	0	2	0	2	2	0	0	2	-1	2	0	0	2	2	0	0	2	0	2	2	2	2	0	2	0	2	2	2	2	2	2	2	2	2	2	0	0	2	0	0	2	2	0	0	0	0	2	0	0	0	2	2	2	0	2	2	2	2	0	0	2	2	2	0	2	2	0	2	0	2	2	2	2	0	2	0	2	0	2	2	2	0	2	2	2	2	0	0	2	2	-1	0	0	2	2	2	-1	0	2	2	0	0	0	2
Bin_9_43069665	2	0	2	0	2	2	2	2	2	0	2	0	0	0	2	0	0	2	2	0	-1	0	2	0	0	0	2	0	2	2	2	2	2	2	2	2	2	0	0	0	0	2	2	0	0	2	2	2	0	0	2	0	0	0	2	0	0	2	2	2	0	2	0	0	0	0	0	0	0	0	0	2	0	2	0	2	0	2	0	2	2	-1	0	0	2	0	0	-1	2	2	0	0	0	2	0	0	2	2	2	2	0	0	2	2	0	2	0	2	2	2	2	2	0	2	0	0	0	0	2	2	2	2	0	2	0	2	2	0	0	2	-1	2	0	0	0	2	0	0	2	0	2	2	0	2	0	2	0	2	2	2	2	2	2	0	2	2	2	0	0	2	0	0	2	2	0	0	0	0	2	0	0	0	2	2	2	0	2	2	2	2	0	0	2	2	2	0	2	2	0	2	0	2	2	2	2	0	2	0	2	0	2	2	0	0	2	2	2	0	0	0	2	2	-1	0	0	2	2	2	-1	0	2	2	0	0	0	2
Bin_9_43249106	2	0	2	0	2	2	0	0	2	0	2	0	0	0	2	0	0	2	2	0	-1	0	0	0	0	0	2	0	2	2	2	2	2	2	2	2	2	0	0	0	0	2	2	0	2	2	2	2	0	0	2	0	0	0	2	0	0	0	2	0	0	2	0	0	0	0	0	0	0	0	0	2	0	2	0	2	0	0	0	0	2	-1	0	0	2	0	0	-1	2	0	0	0	0	0	0	0	2	0	2	2	0	0	2	2	0	0	0	2	2	2	2	2	0	2	0	0	0	0	2	2	2	2	0	2	0	2	2	0	0	2	-1	2	0	0	0	2	0	0	2	0	0	2	0	2	0	2	0	2	2	2	2	2	2	0	2	0	2	0	0	0	0	0	2	2	0	0	0	0	2	0	0	0	2	2	2	0	2	2	2	2	0	0	2	2	2	0	2	2	2	2	0	2	2	2	2	0	2	0	2	0	2	2	0	0	2	2	2	0	0	0	2	2	-1	0	0	2	2	2	-1	0	2	2	0	0	0	2
Bin_9_43599583	2	0	2	0	2	2	0	0	2	0	2	0	0	0	2	0	0	2	2	0	-1	0	0	0	0	0	2	0	2	2	2	2	2	2	2	2	2	0	0	0	0	2	2	0	2	2	2	2	0	0	2	0	0	0	2	0	0	0	2	0	0	2	0	0	0	0	0	0	0	0	0	2	0	2	0	2	0	0	0	0	2	-1	0	0	2	0	0	-1	2	0	0	0	0	0	0	0	2	0	2	2	0	0	2	2	0	0	2	2	2	2	2	2	0	2	0	0	0	0	2	2	2	2	0	2	0	0	2	0	0	2	-1	2	0	0	0	2	0	0	2	0	0	2	0	2	0	2	0	2	2	2	2	2	2	0	2	0	2	0	0	0	0	0	2	2	0	0	0	0	2	0	0	0	2	2	2	0	2	2	2	2	0	0	2	2	2	0	2	2	2	2	0	2	2	2	2	0	2	0	2	0	2	2	0	0	2	2	2	0	0	0	2	2	-1	0	0	2	2	2	-1	0	2	2	0	0	0	2
Bin_9_44030921	2	0	2	2	2	2	0	0	2	0	2	2	0	0	2	0	0	2	2	2	-1	0	0	0	0	0	2	0	2	2	2	2	2	2	2	2	2	2	0	0	0	2	2	0	2	2	2	2	0	2	0	2	0	0	2	2	0	0	2	0	2	2	0	2	0	0	0	0	2	2	2	2	0	2	2	2	2	0	0	0	2	-1	0	0	0	0	0	-1	2	0	0	0	0	0	2	0	2	2	2	2	2	2	2	2	2	0	2	2	2	2	2	2	0	2	2	0	0	0	2	2	2	2	0	2	2	2	2	0	2	2	-1	0	0	2	2	0	0	0	2	2	0	2	0	2	0	2	0	0	0	0	2	2	2	0	2	0	2	0	0	0	2	0	2	2	2	0	0	0	2	2	2	0	2	2	2	0	2	2	2	2	0	0	2	2	2	0	0	2	2	2	0	2	0	2	2	0	2	0	2	0	2	2	0	0	2	2	2	0	2	0	2	2	-1	2	0	2	2	2	-1	0	2	2	0	0	0	2
Bin_9_44531871	2	0	2	2	2	2	0	0	2	2	2	2	0	0	2	0	0	2	2	2	-1	0	0	0	0	0	2	2	2	2	2	2	2	2	2	2	2	2	0	2	2	2	2	0	2	2	2	2	0	2	0	2	0	0	2	2	0	0	2	0	2	2	0	2	2	0	0	-1	2	2	2	2	0	2	2	2	2	0	0	0	2	-1	0	0	0	-1	0	-1	2	0	0	0	0	0	2	0	2	2	2	2	2	2	2	2	2	0	2	2	2	2	2	2	0	2	2	0	0	0	2	2	2	2	0	2	2	2	2	0	2	2	-1	0	0	2	2	0	0	0	2	2	0	2	0	2	0	2	0	0	0	0	2	2	2	0	2	2	2	0	2	0	2	0	2	2	2	0	2	2	2	2	2	2	2	2	2	0	2	2	2	2	0	0	2	2	2	2	0	2	2	2	0	2	0	2	2	0	2	0	2	0	2	2	0	0	2	2	2	0	2	0	2	2	-1	2	0	2	2	2	2	0	2	2	0	0	0	2
Bin_9_45032978	2	0	2	2	2	2	0	0	2	2	2	2	0	0	2	0	2	2	2	2	-1	0	0	0	0	0	2	2	2	2	2	2	2	2	2	2	2	2	0	2	2	2	2	0	2	2	2	2	0	2	0	2	0	0	2	2	0	0	2	0	2	2	0	2	2	0	0	-1	2	2	2	2	0	2	2	2	2	0	0	0	2	2	0	0	0	-1	0	-1	2	0	0	0	0	0	2	0	2	2	2	2	2	2	2	2	2	0	2	2	2	2	2	2	2	2	2	0	0	0	2	2	2	2	0	2	2	2	2	2	2	0	-1	0	0	2	2	0	0	0	2	2	0	2	0	2	0	2	0	0	0	0	2	2	2	2	2	2	2	0	2	0	2	0	2	2	2	0	2	2	2	2	2	2	2	2	2	0	2	2	2	2	0	0	2	2	2	2	0	2	2	2	0	2	0	2	2	0	2	0	2	2	2	2	0	0	2	2	2	0	2	0	2	2	-1	2	0	2	2	2	2	0	2	2	0	0	0	2
Bin_9_45193897	2	0	2	2	2	2	0	0	2	2	2	2	0	0	2	0	2	2	2	2	-1	0	0	0	0	0	2	2	2	2	2	2	2	2	0	2	2	2	0	2	2	2	2	0	2	2	2	2	0	2	0	2	0	0	2	2	0	0	2	0	2	2	0	2	2	0	0	-1	2	2	2	2	0	2	2	2	2	0	0	0	0	2	0	0	0	-1	0	-1	2	0	0	2	0	0	2	0	2	2	2	2	2	2	2	2	2	0	2	2	2	2	2	2	2	2	2	0	0	0	0	2	2	2	0	2	2	2	2	2	2	0	-1	0	0	2	2	0	0	0	2	2	0	2	0	2	0	2	0	0	0	0	2	2	2	2	2	2	0	0	2	0	2	0	2	2	2	0	2	2	2	2	2	2	2	2	2	0	2	2	2	2	0	0	2	2	2	2	0	2	2	2	0	2	0	2	2	0	2	0	2	2	2	2	2	0	2	2	2	0	2	0	2	2	-1	2	0	2	2	2	2	0	2	2	0	0	0	2
Bin_9_45357247	2	0	2	2	2	2	0	0	2	2	2	2	0	0	2	0	2	2	2	2	-1	0	0	0	0	0	2	2	2	2	2	2	2	2	0	0	2	2	0	2	2	2	2	0	2	2	2	2	0	2	0	2	0	0	2	2	0	0	2	0	2	2	0	2	2	0	0	-1	2	2	2	2	0	2	2	2	2	0	0	0	0	2	0	0	0	-1	0	-1	2	0	0	2	0	0	2	0	2	2	2	2	2	2	2	2	2	0	2	2	2	2	2	2	2	2	2	0	0	0	0	2	2	2	0	2	2	2	2	2	2	0	-1	0	0	2	2	0	0	0	2	2	0	2	0	2	0	2	0	0	0	0	2	2	2	2	2	2	0	0	2	0	2	0	2	2	2	0	2	2	2	2	2	2	2	2	2	0	2	2	2	2	0	0	2	2	2	2	0	2	2	2	0	2	0	2	2	0	2	0	2	2	2	2	2	0	2	2	2	0	2	0	2	2	-1	2	0	2	2	2	2	0	2	2	0	0	0	2
Bin_9_45573067	2	0	2	2	2	2	0	0	2	2	2	2	0	0	2	0	2	2	2	2	-1	0	0	0	0	0	2	2	2	2	2	2	2	2	0	0	2	2	0	2	2	2	2	0	2	2	2	2	0	2	0	2	0	0	2	2	0	0	2	0	2	2	0	2	2	0	0	-1	2	2	2	2	0	2	2	2	2	0	0	0	0	2	0	0	0	2	0	-1	2	0	0	2	0	0	2	0	2	2	2	2	2	2	2	2	2	0	2	2	2	2	2	2	2	2	2	0	0	0	0	2	2	2	0	2	2	2	2	2	2	0	-1	0	0	2	2	0	0	0	2	2	0	2	0	2	0	2	0	0	0	0	2	2	2	2	2	2	0	0	2	0	2	0	2	2	2	0	2	2	2	2	2	2	2	2	2	0	2	2	2	2	0	0	2	2	2	2	0	2	2	2	0	2	0	2	2	0	2	0	2	2	2	2	2	0	2	2	2	0	2	0	2	2	-1	2	0	2	2	2	2	0	2	2	0	0	0	2
Bin_9_45757488	2	0	2	2	2	2	0	0	2	2	2	2	0	0	2	0	2	2	2	2	-1	0	0	0	0	0	2	2	2	2	2	2	2	2	0	0	2	2	0	2	2	2	2	0	2	2	2	2	0	2	0	2	0	2	2	2	2	0	2	0	2	2	0	2	2	0	0	-1	2	2	2	2	0	2	2	2	2	0	0	0	0	2	0	0	0	2	0	-1	2	0	0	2	0	0	2	0	2	2	2	2	2	2	2	2	2	0	2	2	2	2	2	2	2	2	2	0	0	0	0	2	2	2	0	2	2	2	2	2	2	0	-1	0	0	2	2	0	0	0	2	2	0	2	0	2	0	2	0	0	0	0	2	2	2	2	2	2	0	0	2	0	2	0	2	2	2	0	2	2	2	2	2	2	2	2	2	0	2	2	2	2	0	0	2	2	2	2	0	2	2	2	0	2	2	2	2	0	2	0	2	2	2	2	2	0	2	2	2	0	2	0	2	2	-1	2	2	2	2	2	2	0	2	2	0	0	0	2
Bin_9_46013533	2	0	2	2	2	2	0	0	2	2	2	2	0	0	2	0	2	2	2	2	-1	0	0	0	0	0	2	2	2	2	2	2	2	2	0	0	2	2	0	2	2	2	2	0	2	2	2	2	0	2	0	2	0	2	2	2	2	0	2	0	2	2	0	2	2	0	0	-1	2	2	2	2	0	2	2	2	2	0	0	0	0	2	0	0	0	2	0	2	2	0	0	2	0	0	2	0	2	2	2	2	2	2	2	2	2	0	2	2	2	2	2	2	2	2	2	0	0	0	0	2	2	2	0	2	2	2	2	0	2	0	-1	0	0	2	2	0	0	0	2	2	0	2	0	2	0	2	0	0	0	0	2	2	2	2	2	2	0	0	2	0	2	0	2	2	2	0	2	2	2	2	2	2	2	2	2	0	2	2	2	2	0	0	2	2	2	2	0	2	2	2	0	2	2	2	2	0	2	0	2	2	2	2	2	0	2	2	2	0	2	0	2	2	-1	2	2	2	2	2	2	0	2	2	0	0	0	2
Bin_9_46303149	2	0	2	2	2	2	0	0	2	2	2	2	0	0	2	0	2	0	2	2	-1	0	0	0	0	0	2	2	2	0	2	2	2	2	0	0	2	2	0	2	2	2	0	0	2	2	2	2	0	2	0	2	0	2	2	2	2	0	2	0	2	2	0	2	2	0	0	-1	2	2	2	2	0	2	2	2	2	0	0	0	0	2	0	0	0	2	0	2	2	0	0	2	0	0	2	0	2	2	2	2	2	2	2	2	2	0	2	0	0	2	2	2	2	0	2	0	0	0	0	2	0	2	0	2	2	2	2	0	2	0	-1	0	0	2	2	0	0	0	2	2	0	2	0	0	0	2	0	0	0	0	2	2	2	2	0	2	0	0	2	0	2	0	2	2	2	0	2	2	2	2	2	2	2	2	2	0	2	0	2	2	0	0	2	2	2	2	0	2	2	2	0	2	2	2	2	0	0	0	2	2	0	2	2	0	0	2	2	0	2	0	2	2	-1	2	2	2	2	2	-1	0	2	2	0	0	0	2
Bin_9_46646575	2	0	2	2	0	2	0	0	2	2	2	2	0	0	2	0	2	0	2	2	-1	0	0	0	0	0	2	2	2	0	2	2	2	2	0	0	2	2	0	2	2	2	0	0	2	2	2	2	0	2	0	2	0	2	2	2	2	0	2	0	2	2	0	2	2	0	0	2	2	2	2	2	0	2	2	2	2	0	0	0	0	2	0	0	0	2	0	2	2	0	0	2	2	0	2	0	2	2	2	2	2	2	2	2	2	0	2	0	0	2	2	2	2	0	2	0	2	0	0	2	0	2	0	2	2	2	2	0	2	0	-1	0	0	2	2	0	0	0	2	2	0	2	0	0	0	2	0	0	0	0	2	2	2	2	0	2	0	0	2	0	2	0	2	2	2	0	2	2	2	2	2	2	2	2	2	0	2	0	2	2	0	0	2	2	2	2	0	2	2	2	0	2	2	2	2	0	0	0	2	2	0	2	2	0	0	2	2	0	2	2	2	2	-1	2	2	2	2	2	-1	0	2	2	0	0	0	2
Bin_9_47003168	2	0	2	2	0	2	0	0	2	2	2	2	0	0	2	0	2	0	2	2	-1	0	0	0	0	0	2	2	2	0	2	2	2	2	0	0	2	2	0	2	2	2	0	0	2	2	2	2	0	2	0	2	0	2	2	2	2	0	2	0	2	2	0	2	2	0	0	2	2	2	2	2	0	2	2	2	2	0	0	0	0	2	0	0	0	2	0	2	2	0	0	2	2	0	2	0	2	2	2	2	2	2	2	2	2	0	2	0	0	2	2	2	2	0	2	0	2	0	0	2	0	2	0	2	2	2	2	0	2	0	-1	0	0	2	2	0	0	0	2	2	0	2	0	0	0	2	0	0	0	0	2	2	2	2	0	2	0	0	2	0	2	0	2	2	2	0	2	2	2	2	2	2	2	2	2	0	2	0	2	2	0	0	2	2	2	2	0	2	2	2	0	2	2	2	2	0	0	0	2	2	0	2	2	0	0	2	0	0	2	2	2	2	-1	2	2	2	2	2	-1	0	2	2	0	0	0	2
Bin_9_47208652	2	0	2	2	0	2	0	0	2	2	2	2	0	0	2	0	2	0	2	2	-1	0	0	0	0	0	2	2	2	0	2	2	2	2	0	0	2	2	0	2	2	2	0	0	2	2	2	2	0	2	0	2	0	2	2	2	2	0	2	0	2	2	0	2	2	0	0	2	2	2	2	2	0	2	2	2	2	0	0	0	0	2	0	0	0	2	0	2	2	0	0	2	2	0	2	0	2	2	2	2	2	2	2	2	2	0	2	0	0	2	2	2	2	0	2	0	2	0	0	2	0	2	0	2	2	2	2	0	2	0	-1	0	0	2	2	0	0	0	2	2	0	2	2	0	0	2	0	0	0	0	2	2	2	2	0	2	0	0	2	0	2	0	2	2	2	0	2	2	2	2	2	2	2	2	2	0	2	0	2	2	0	0	2	2	2	2	0	2	2	2	0	2	2	2	2	0	0	0	2	2	0	2	2	0	0	2	0	0	2	2	2	2	-1	2	2	2	2	2	-1	0	2	2	0	0	0	2
Bin_9_47484141	2	0	2	2	0	2	0	0	2	2	2	2	0	0	2	0	2	0	2	2	-1	0	0	0	0	0	2	2	2	0	2	2	2	2	0	0	2	2	0	2	2	2	0	0	2	2	2	2	0	2	0	2	0	2	2	2	2	0	2	0	2	2	0	2	2	0	0	2	2	2	2	2	0	2	2	2	2	0	0	0	0	2	0	0	0	2	0	2	2	0	0	2	2	0	2	0	2	2	2	2	2	2	2	2	2	0	2	0	0	2	2	2	2	0	2	2	2	0	0	2	0	2	0	2	2	2	2	0	2	0	-1	0	0	2	2	0	0	0	2	2	0	2	2	0	0	2	0	0	0	0	2	2	2	2	0	2	0	0	2	0	2	0	2	2	2	0	2	2	2	2	2	2	2	2	2	0	2	0	2	2	0	0	2	2	2	2	0	2	2	2	0	2	2	2	2	0	0	0	2	2	0	2	2	0	0	2	0	0	2	2	2	2	-1	2	2	2	2	2	-1	0	2	2	0	0	0	2
Bin_9_47774407	2	0	2	2	0	2	0	0	2	2	2	2	0	0	2	0	2	0	2	2	-1	0	0	0	0	0	2	2	2	0	2	2	2	2	0	0	2	2	0	2	2	2	0	0	2	2	2	2	2	2	0	2	0	2	2	2	2	0	2	0	2	2	0	2	2	0	0	2	2	2	2	2	0	2	2	2	2	0	0	0	0	2	0	0	0	2	0	2	2	0	0	0	2	0	2	0	2	2	2	2	2	2	2	2	2	0	2	0	0	2	0	2	2	0	2	2	2	0	0	2	0	2	0	2	2	2	2	0	2	0	-1	0	0	2	2	0	0	0	2	2	0	2	2	0	0	2	0	0	0	0	2	2	2	2	0	2	0	0	2	0	2	0	2	2	2	0	2	2	2	2	2	2	2	2	2	0	2	0	2	2	0	0	2	2	2	2	0	2	2	2	0	2	2	2	2	0	0	0	2	2	0	2	2	0	0	2	0	0	2	2	2	2	-1	2	2	2	2	2	-1	0	2	2	0	0	0	2
Bin_9_48083826	2	0	2	2	0	2	0	0	2	2	2	2	0	0	2	0	2	0	2	2	-1	0	0	0	0	0	2	2	2	0	2	2	2	2	0	0	2	2	0	2	2	2	0	0	2	2	2	2	2	2	0	2	0	2	2	2	2	0	2	0	2	2	0	2	2	0	0	2	2	2	2	2	0	2	2	2	2	0	2	0	0	2	0	0	0	2	0	2	2	0	0	0	2	0	2	0	2	2	2	2	2	2	2	2	2	0	2	0	0	2	0	2	2	0	2	2	2	0	0	2	0	2	0	2	2	2	2	2	2	0	-1	0	0	2	2	0	0	0	2	2	0	2	2	0	0	2	0	0	0	0	2	2	2	2	0	2	0	0	2	0	2	0	2	2	2	0	2	2	2	2	2	2	2	2	2	0	2	0	2	2	0	0	2	2	2	2	0	2	2	2	0	2	2	2	2	0	0	0	2	2	0	2	2	0	0	2	0	0	2	2	2	2	-1	2	2	2	2	2	-1	0	2	2	0	0	0	2
Bin_9_48376963	2	0	2	2	0	2	0	0	2	2	2	2	0	0	2	0	2	0	2	2	-1	0	0	0	0	0	2	2	2	0	2	2	2	2	0	0	2	2	0	2	2	2	0	0	2	2	2	2	2	2	0	2	0	2	2	2	2	0	2	0	2	2	0	2	2	0	0	2	2	2	2	2	0	0	2	2	2	0	0	0	0	2	0	0	0	2	0	2	2	0	0	0	2	0	2	0	2	2	2	2	2	2	2	2	2	0	2	0	0	2	0	2	2	0	2	2	2	0	0	2	0	2	0	2	2	2	2	2	2	0	-1	0	0	2	2	0	0	0	2	2	0	2	2	0	0	2	0	0	0	0	2	0	2	2	0	2	0	0	2	0	2	0	2	2	2	0	2	2	2	2	2	2	2	2	2	0	2	0	2	2	0	0	2	2	2	2	0	2	2	2	0	2	2	2	2	0	0	0	2	2	0	2	2	0	0	2	0	0	2	2	2	2	-1	2	2	2	2	2	-1	0	2	2	0	0	0	2
Bin_9_48555433	2	0	2	2	0	2	0	0	2	2	2	2	0	0	2	0	2	0	2	2	-1	0	0	0	0	0	2	2	2	0	2	2	2	2	0	0	2	2	0	2	2	2	0	0	2	2	2	2	2	2	0	2	0	2	2	2	2	0	2	0	2	2	0	2	2	0	0	2	2	2	2	2	0	0	2	2	2	0	0	0	0	2	0	0	0	2	0	2	2	0	0	0	2	0	2	0	2	2	2	2	2	2	2	2	2	0	2	0	0	2	0	2	2	0	2	2	2	0	0	2	0	2	0	2	2	2	2	2	2	0	-1	0	0	2	2	0	0	0	2	2	0	2	2	0	0	2	0	0	0	0	2	0	2	2	0	2	0	0	2	0	2	0	2	2	2	0	2	2	2	2	2	2	2	2	2	0	2	0	2	2	0	0	2	2	0	2	0	2	2	2	0	2	2	2	2	0	0	0	2	2	0	2	2	0	0	2	0	0	2	2	2	2	-1	2	2	2	2	2	-1	0	2	2	0	0	0	2
Bin_9_49262244	2	0	2	2	0	2	0	0	0	2	2	2	0	0	2	2	2	0	0	2	2	0	0	0	0	0	2	2	2	0	2	2	2	2	0	0	2	2	0	2	2	2	0	0	0	2	2	2	2	2	0	2	2	0	2	2	0	0	2	0	2	2	0	2	2	2	2	2	2	2	2	2	0	2	2	2	2	0	2	0	0	2	2	0	0	2	0	2	2	0	0	2	2	0	2	0	2	2	2	2	2	2	2	2	2	0	2	0	0	2	0	2	2	0	2	0	2	0	2	2	0	2	2	0	2	2	2	2	2	2	-1	0	0	2	0	0	2	0	2	2	0	2	2	0	0	2	0	0	0	0	2	2	0	2	0	2	0	0	2	0	2	0	2	2	2	0	2	2	2	2	2	2	2	2	0	0	2	0	0	2	0	0	2	2	0	2	0	2	2	2	0	2	2	0	2	0	0	0	2	2	0	2	2	0	0	0	0	0	2	2	2	2	-1	2	0	2	2	2	-1	2	2	2	0	0	0	2
Bin_10_534818	2	0	2	2	0	0	0	0	0	0	2	2	0	0	2	2	0	2	2	2	2	0	0	0	0	2	2	0	2	2	2	0	2	2	0	2	2	2	0	2	0	2	2	2	2	0	2	2	2	2	2	0	2	2	2	2	2	0	2	0	2	2	2	0	2	2	2	2	2	2	2	2	2	2	2	0	2	0	2	0	2	-1	2	2	2	2	2	2	0	0	0	2	2	0	0	0	0	0	2	2	0	2	0	2	2	0	0	2	2	2	0	2	0	2	2	2	0	0	2	2	2	0	2	2	2	2	2	0	2	2	2	2	2	2	2	2	2	0	2	2	0	2	2	2	0	2	0	2	2	2	0	2	2	0	2	0	2	0	0	0	2	0	2	2	0	0	2	2	0	2	2	0	0	2	2	0	0	2	2	0	0	2	2	2	0	0	2	2	2	2	2	0	2	0	0	2	2	2	2	0	2	2	2	2	2	0	2	2	2	2	2	2	0	2	0	2	2	2	0	2	2	2	0	2	0	2
Bin_10_1125115	2	0	2	2	0	0	0	0	0	0	2	2	0	0	2	2	0	2	2	2	2	0	0	0	0	2	2	0	2	2	2	0	2	2	0	2	2	2	0	2	0	2	2	2	2	0	2	2	2	2	2	0	2	2	2	2	2	0	2	0	2	2	2	0	2	2	2	2	2	2	2	2	2	2	2	0	2	0	2	0	2	-1	2	2	2	2	2	2	0	0	0	2	2	0	0	0	0	0	2	2	0	2	0	2	2	0	0	2	2	2	0	2	0	2	2	2	0	0	2	2	2	0	2	2	2	2	2	0	2	2	2	2	2	2	2	2	2	0	2	2	0	2	2	2	0	2	0	2	2	2	0	2	0	0	2	0	2	0	0	0	2	0	2	2	0	0	2	2	0	2	2	0	0	2	2	0	0	2	2	0	0	2	2	2	0	0	2	2	2	2	2	0	2	0	0	2	2	2	2	0	2	2	2	2	2	0	2	2	2	2	2	2	0	2	0	2	2	2	0	2	2	2	0	2	0	2
Bin_10_1253694	2	0	2	2	0	0	0	0	0	0	2	2	0	0	2	2	0	2	2	2	2	0	0	0	0	2	2	0	2	2	2	0	2	2	0	2	2	2	0	2	0	2	2	2	2	0	2	2	2	2	2	0	2	2	2	2	2	0	2	0	2	2	2	0	2	2	2	2	2	2	2	2	2	2	2	0	2	0	2	0	2	-1	2	2	2	2	2	2	0	0	0	2	2	0	0	0	0	0	2	2	0	2	0	2	2	0	0	2	2	2	0	2	0	2	2	2	0	0	2	2	2	0	2	2	2	2	2	0	2	2	2	2	2	2	2	2	2	0	2	2	0	2	0	2	0	2	0	2	2	2	0	2	0	0	2	0	2	0	0	0	2	0	2	2	0	0	2	2	0	2	2	0	0	2	2	0	0	2	2	0	0	2	2	2	0	0	2	2	2	2	2	0	2	0	0	2	2	2	2	0	2	2	2	2	2	0	2	2	2	2	2	2	0	2	0	2	2	2	0	2	2	2	0	2	0	2
Bin_10_1388110	2	0	2	2	0	0	0	0	0	0	2	2	0	0	2	2	0	2	2	2	2	0	0	0	0	2	2	0	2	2	2	0	2	2	0	2	2	2	0	2	0	2	0	2	2	0	2	2	2	2	2	0	2	2	2	2	2	0	2	0	2	2	2	0	2	2	2	2	2	2	2	2	2	2	2	0	2	0	2	0	2	-1	2	2	2	2	2	2	0	0	0	2	2	0	0	0	0	0	2	2	0	2	0	2	2	0	0	2	0	2	0	2	0	2	2	2	0	0	2	2	2	0	2	2	2	2	2	0	2	2	2	2	2	2	2	0	2	0	2	2	0	2	0	0	0	2	0	2	2	2	0	2	0	0	2	0	2	0	0	0	2	0	2	2	0	0	2	2	0	2	2	0	0	2	2	0	0	0	2	0	0	2	2	2	0	0	0	2	2	2	2	0	2	0	0	2	2	2	2	0	0	2	2	2	2	0	2	2	2	2	2	2	0	2	0	2	2	2	0	2	2	2	0	2	0	2
Bin_10_1686946	2	0	2	2	0	0	0	0	0	2	2	2	0	0	2	2	0	2	2	2	2	0	0	0	0	2	2	0	2	2	2	0	2	2	0	2	2	2	0	2	2	2	0	2	2	2	2	2	2	2	2	0	2	2	2	2	2	0	2	0	2	2	2	0	2	2	2	2	2	2	2	2	2	2	2	0	2	0	2	0	2	-1	2	2	2	2	2	2	2	0	0	2	2	0	0	0	0	0	2	2	0	2	0	2	2	0	2	2	0	2	0	2	0	2	2	2	0	0	2	2	2	0	2	2	2	2	2	0	2	2	2	2	2	2	2	0	2	0	2	2	0	2	0	0	0	2	0	2	2	2	2	2	0	0	2	2	2	0	2	0	2	0	2	2	2	0	2	2	2	2	2	2	0	2	2	0	2	0	2	2	0	2	2	2	0	2	0	2	2	2	2	2	2	0	0	2	2	2	2	0	0	2	2	2	2	0	2	2	2	2	2	2	0	2	0	2	2	2	2	2	2	2	0	2	0	2
Bin_10_2097501	2	0	2	2	0	0	0	0	0	2	2	2	0	0	2	2	0	2	2	2	2	0	0	0	0	2	2	0	2	2	2	0	2	2	0	2	2	2	0	2	2	2	0	2	2	2	2	2	2	2	2	0	2	2	2	2	2	0	2	0	2	2	2	0	2	2	2	2	2	2	2	2	2	2	2	0	2	0	2	0	2	-1	2	2	2	2	2	2	2	0	0	2	2	0	0	0	0	0	2	2	0	2	0	2	2	0	2	2	0	2	0	2	0	0	2	2	0	0	2	2	2	0	2	2	2	2	2	0	2	2	2	2	2	2	2	0	2	0	2	2	0	2	0	0	0	2	0	2	2	2	2	2	0	0	2	2	2	0	2	0	2	0	2	2	2	0	2	2	2	2	2	2	0	2	2	0	2	0	2	2	0	2	2	2	0	2	0	2	2	2	2	2	2	2	0	2	2	2	2	0	0	2	2	2	2	0	2	2	2	2	2	2	0	2	0	2	2	2	2	2	2	2	0	2	0	2
Bin_10_2510201	2	0	2	2	0	0	0	0	0	2	2	2	0	0	2	2	0	2	2	2	2	0	0	0	0	2	2	0	2	2	2	0	2	2	0	2	2	2	0	2	2	2	0	0	2	2	2	2	2	2	2	0	2	0	2	2	2	0	2	0	2	2	2	0	2	2	2	2	2	2	2	2	2	2	2	0	2	0	2	0	2	-1	2	2	2	2	2	2	2	0	0	2	2	0	0	0	0	0	2	2	0	2	0	2	2	0	2	2	0	2	0	2	0	0	2	2	0	0	2	2	2	0	2	2	2	2	2	0	2	2	-1	2	0	2	2	0	2	0	2	2	0	2	0	0	0	2	0	2	2	2	2	2	0	0	2	2	2	0	2	0	2	0	2	2	2	0	2	2	2	2	2	2	0	2	2	0	2	0	2	2	0	0	2	2	0	2	0	2	2	2	2	2	2	2	0	2	2	2	2	0	0	2	2	2	2	2	2	2	2	2	2	2	2	2	0	2	2	2	2	2	2	2	0	2	0	2
Bin_10_2833391	2	0	2	2	0	0	0	0	0	2	2	2	0	0	2	2	0	2	2	2	2	0	0	0	0	2	2	0	2	2	2	0	2	2	0	2	2	2	0	2	2	2	0	0	2	2	2	2	2	2	2	0	2	0	2	2	2	0	2	0	2	2	2	0	2	2	2	2	2	2	2	2	2	2	2	0	2	0	2	0	2	-1	2	2	2	2	2	2	2	0	0	2	2	0	0	0	0	0	2	2	0	2	0	2	2	0	2	2	0	2	0	2	0	0	2	2	0	0	2	2	2	0	2	2	2	2	2	0	2	2	-1	2	0	2	2	0	2	0	2	2	0	2	0	0	0	2	0	2	2	2	2	2	0	0	2	2	2	0	2	0	2	0	2	2	2	0	2	2	2	2	2	2	0	2	2	0	2	0	0	2	0	0	2	2	0	2	0	2	2	2	2	2	2	2	0	2	2	2	2	0	0	2	2	2	2	2	2	2	2	2	2	2	2	2	0	2	2	2	2	2	2	2	0	2	0	2
Bin_10_2971876	2	0	2	2	0	0	0	0	0	2	2	2	0	0	2	2	0	2	2	2	2	0	0	0	0	2	2	0	2	2	2	0	2	2	0	2	2	2	0	2	2	2	0	0	2	2	2	2	2	2	2	0	2	0	2	2	2	0	2	0	2	2	2	0	2	2	2	2	2	2	2	2	2	2	2	0	2	0	2	0	2	-1	2	2	2	2	2	2	2	0	0	2	2	0	0	0	0	0	2	2	0	2	0	2	2	0	2	2	0	2	0	2	0	0	2	2	0	0	2	2	2	0	2	2	2	2	2	0	2	2	-1	2	0	2	2	2	2	0	2	2	0	2	0	0	0	2	0	2	2	2	2	2	0	0	2	2	2	0	2	0	2	0	2	2	2	2	2	2	2	2	2	2	0	2	2	0	2	0	0	2	0	0	2	2	0	2	0	2	2	2	2	2	2	2	0	2	2	2	2	0	0	2	2	2	2	2	2	2	2	2	2	2	2	2	0	2	2	2	2	2	2	2	0	2	0	2
Bin_10_3123610	2	0	2	2	0	0	0	0	0	2	2	2	0	0	2	2	0	2	2	2	2	0	0	0	0	2	2	0	2	2	2	0	2	2	0	2	2	2	0	2	2	2	0	0	2	2	2	2	2	2	2	0	2	0	2	2	2	0	2	0	2	2	2	0	2	2	2	2	2	2	2	2	2	2	2	0	2	0	2	0	2	-1	2	2	2	2	2	2	2	0	0	2	2	0	0	0	0	0	2	2	0	2	0	2	2	0	2	2	0	2	0	2	0	0	2	2	0	0	2	2	2	0	2	0	2	2	2	0	2	2	-1	2	0	2	0	2	2	0	2	2	0	2	0	0	0	2	0	2	2	2	2	2	0	0	2	2	2	0	2	0	2	0	2	2	2	2	2	2	2	2	2	2	0	2	2	0	2	0	0	2	0	0	2	2	0	2	0	2	2	2	2	2	2	2	0	2	2	2	2	0	0	2	2	2	2	2	2	2	2	2	2	2	2	2	0	2	2	2	2	2	2	2	0	2	0	2
Bin_10_3326197	2	0	2	2	0	0	0	0	0	2	2	2	0	0	2	2	0	2	2	2	2	0	0	0	0	2	2	0	2	2	2	0	2	2	0	2	2	2	0	2	2	2	0	0	2	2	2	2	2	2	2	0	2	0	2	2	2	0	2	0	2	2	2	0	2	2	2	2	2	2	2	2	2	2	2	0	2	0	2	0	2	-1	2	2	2	2	2	2	2	0	0	2	2	0	0	0	0	0	2	2	0	2	0	2	2	0	2	2	0	2	0	2	0	0	2	2	0	0	2	2	2	0	2	0	2	2	2	0	2	2	-1	2	0	2	0	2	2	0	2	2	0	2	0	0	0	2	0	2	2	2	2	2	0	0	0	2	2	0	2	0	2	0	2	2	2	2	2	2	2	2	2	2	0	2	2	0	2	0	0	2	0	0	2	2	0	2	0	2	2	2	2	2	2	2	0	2	2	2	2	0	0	2	2	2	2	2	2	2	2	2	2	2	2	2	0	2	2	2	2	2	2	2	0	2	0	2
Bin_10_3675483	2	0	2	2	0	0	0	0	0	2	2	2	0	0	2	2	0	2	2	2	2	0	0	0	0	2	2	0	2	2	2	0	2	2	0	2	2	2	0	2	2	2	0	0	2	2	2	2	2	2	2	0	2	0	2	2	2	0	2	0	2	2	2	0	2	2	2	2	2	2	2	2	2	2	2	0	2	0	2	0	2	-1	2	2	2	2	2	2	2	0	0	2	2	0	0	0	0	0	2	2	0	2	0	2	2	0	2	2	0	2	0	2	0	0	2	2	0	0	2	2	2	0	2	0	2	2	2	0	2	2	-1	2	0	2	0	2	2	0	2	2	0	2	0	0	0	2	0	2	2	2	2	2	0	0	0	2	2	0	2	0	2	0	2	2	2	2	2	2	2	2	2	2	0	2	2	0	2	0	0	2	0	0	2	2	0	2	0	2	2	2	2	2	2	2	0	2	2	2	2	0	0	2	2	2	2	2	2	2	2	2	0	2	2	2	0	2	2	2	2	2	2	2	0	2	0	2
Bin_10_4172779	2	0	2	2	0	0	0	0	0	2	2	2	0	0	2	2	0	2	2	2	2	0	0	0	0	2	2	0	2	2	2	0	2	2	0	2	2	2	0	2	2	2	2	0	2	2	2	2	2	2	0	0	2	0	2	2	0	0	2	0	2	2	2	0	2	2	2	2	2	2	2	2	2	2	2	0	2	0	2	0	2	-1	2	2	2	2	2	-1	2	0	0	2	2	0	0	0	0	0	2	2	0	2	0	2	2	0	2	2	0	2	0	2	0	0	2	2	0	0	2	2	2	0	2	0	2	2	2	0	2	2	-1	2	0	2	0	2	2	0	2	2	0	2	0	0	0	2	0	2	2	2	2	2	0	0	0	2	2	0	2	0	2	0	2	2	2	2	2	2	2	2	2	2	0	2	2	0	2	0	0	2	0	0	2	2	0	2	0	2	2	2	2	2	2	2	0	2	2	2	2	0	0	2	2	2	2	0	2	2	2	2	0	2	2	2	2	2	2	2	2	2	2	2	0	0	0	2
Bin_10_4516564	2	0	2	2	0	0	0	0	0	2	2	2	0	0	2	2	0	2	2	2	2	0	2	0	0	2	2	0	2	2	2	0	2	2	0	2	2	2	0	2	2	2	2	0	2	2	2	2	2	2	0	0	2	0	2	2	0	0	2	2	2	2	2	0	2	2	2	2	2	2	2	2	0	2	2	0	2	0	2	2	2	-1	2	2	2	2	2	-1	2	2	0	2	2	0	0	2	0	0	2	2	0	2	0	2	2	2	2	2	0	2	0	2	0	0	2	2	0	2	2	2	2	0	2	0	2	2	2	0	2	2	-1	2	0	2	0	2	2	0	2	2	0	2	0	0	2	2	0	2	2	2	2	2	0	0	0	2	2	0	2	0	2	0	2	2	2	2	2	2	2	2	2	2	0	2	2	2	2	0	0	2	0	0	2	2	0	2	0	2	2	2	2	2	2	2	0	2	2	2	2	0	0	2	2	2	2	0	2	2	2	2	0	2	2	2	2	2	2	2	2	2	2	2	2	0	0	2
Bin_10_4933317	2	0	2	2	0	0	0	0	0	2	2	2	0	0	2	2	2	2	2	2	2	0	2	0	0	2	2	0	2	0	2	2	2	2	0	2	2	2	0	2	2	2	2	0	2	2	2	2	2	2	0	0	2	0	2	2	0	0	2	2	2	2	2	2	2	2	2	2	2	2	2	2	0	2	2	2	2	0	2	2	0	2	2	2	2	2	2	-1	2	2	0	2	2	0	0	2	2	0	2	2	0	2	2	2	2	2	2	2	0	2	0	2	0	0	2	2	0	2	2	2	2	0	2	0	2	2	2	0	2	2	-1	2	0	2	0	2	2	0	2	2	0	2	0	0	2	2	0	2	2	2	2	2	0	2	2	2	2	0	2	0	2	0	2	2	2	2	2	2	2	2	2	2	0	2	2	2	2	0	0	2	0	0	2	2	0	2	0	2	2	2	2	2	2	2	2	2	2	2	2	2	0	2	2	2	2	0	2	2	2	2	0	2	2	2	2	2	2	2	2	2	2	2	2	0	0	2
Bin_10_5355056	2	0	2	2	0	0	0	0	0	2	2	2	0	0	2	2	2	2	2	2	2	0	2	0	0	2	2	2	2	0	2	2	2	2	0	2	2	2	0	2	2	2	2	0	0	2	2	2	2	2	0	0	2	0	2	2	0	0	2	2	2	2	2	2	2	2	2	2	2	2	2	2	0	2	2	2	2	0	2	2	0	2	2	2	2	2	2	-1	2	2	0	2	2	0	0	2	2	0	2	2	0	2	2	2	2	2	2	2	0	2	0	2	0	0	2	2	0	2	2	2	2	0	2	0	2	2	2	0	2	2	-1	2	0	2	0	2	2	0	2	2	0	2	0	0	2	2	0	2	2	2	2	2	0	2	2	2	2	0	2	2	2	0	2	2	2	2	2	2	2	2	2	2	0	2	2	2	2	2	0	2	-1	0	2	2	0	2	0	2	2	2	2	2	2	0	2	2	2	2	2	2	0	2	2	2	2	0	2	2	2	2	2	2	2	2	2	2	2	2	2	2	2	2	2	0	0	2
Bin_10_5476065	2	0	2	2	0	0	2	2	0	2	2	2	2	0	2	2	2	2	0	2	2	2	2	2	2	2	2	2	2	0	2	2	2	2	0	2	2	2	2	2	2	2	2	0	0	2	2	2	2	2	0	0	2	0	2	2	0	2	2	2	2	2	2	2	2	2	2	2	2	2	2	2	0	2	2	2	2	2	2	2	0	2	2	2	0	2	2	-1	2	2	2	2	2	2	0	2	2	0	2	2	2	2	2	2	2	2	2	2	0	2	0	2	0	0	2	2	0	2	2	2	2	0	2	0	2	2	2	0	2	2	-1	2	0	2	0	2	2	0	2	2	2	2	0	0	2	2	0	2	2	2	2	2	0	2	2	2	2	0	2	2	2	0	2	2	2	2	2	2	2	2	2	2	0	2	0	2	2	2	0	2	-1	0	2	2	0	2	0	2	2	2	2	2	2	0	2	2	2	2	2	2	0	2	2	2	2	0	2	2	2	2	2	2	2	2	2	2	2	2	2	2	2	2	2	0	2	2
Bin_10_5873595	2	0	2	2	0	0	2	2	0	2	2	2	2	0	2	2	2	2	0	2	2	2	2	2	2	2	2	2	2	0	2	2	2	2	0	2	2	2	2	2	2	2	2	0	0	2	2	2	2	2	0	0	2	0	2	2	0	2	2	2	2	2	0	2	2	2	2	2	2	2	2	2	0	2	2	2	2	2	2	2	0	2	2	2	0	2	2	-1	2	2	2	2	2	2	0	2	2	0	2	2	2	2	2	2	2	2	2	2	0	2	0	2	0	0	2	0	0	2	2	2	2	0	2	0	2	2	2	0	2	2	-1	2	0	2	0	2	2	0	2	2	2	2	0	0	2	2	0	2	2	2	2	2	0	2	2	2	2	0	2	2	2	0	2	2	2	0	2	2	2	2	2	2	0	2	0	2	2	2	0	2	-1	0	2	2	0	2	0	2	2	2	2	2	2	0	2	2	2	0	2	2	0	2	2	2	2	0	2	2	2	2	2	2	-1	2	0	2	2	2	2	2	2	2	2	0	2	2
Bin_10_6316671	2	0	2	2	0	0	2	2	0	2	2	2	2	0	2	2	2	2	0	2	2	2	2	2	2	0	0	2	2	2	0	2	2	2	0	2	2	2	2	2	0	2	2	0	0	2	2	2	2	2	0	0	2	0	2	2	0	2	0	2	2	2	0	2	0	2	2	-1	2	2	2	2	0	2	2	2	2	2	2	2	0	2	2	0	0	2	2	-1	0	2	2	2	2	2	0	2	2	0	2	2	2	2	2	2	2	2	2	2	0	2	0	2	0	0	2	0	0	2	2	2	2	0	2	0	2	2	2	0	2	2	-1	2	0	2	0	2	2	0	2	2	2	0	0	0	2	2	0	2	2	0	0	2	0	2	2	0	2	0	0	2	2	0	2	2	0	0	2	2	0	2	2	0	0	0	0	2	2	0	0	2	-1	0	2	2	0	2	0	2	2	2	2	0	2	0	2	2	2	0	2	2	0	2	2	2	2	0	0	0	2	2	2	2	-1	2	0	0	2	2	2	2	2	2	2	0	2	2
Bin_10_6488555	2	0	2	2	0	0	2	2	0	2	2	2	2	0	2	2	2	2	0	2	2	2	2	2	2	0	0	2	2	2	0	0	2	2	0	2	2	2	2	2	0	0	2	0	0	2	2	2	2	2	0	0	2	0	2	2	0	2	0	2	2	2	0	0	0	2	2	-1	2	2	2	2	0	2	2	2	2	2	2	2	0	2	2	0	0	2	2	-1	0	2	2	2	2	2	0	2	2	0	2	2	2	2	2	0	2	2	2	2	0	2	0	2	0	0	2	0	0	2	2	2	2	0	2	0	2	2	2	0	2	2	-1	2	0	2	0	2	2	0	2	2	2	0	0	0	2	2	0	2	2	0	0	2	0	2	0	0	0	0	0	2	2	0	2	2	0	0	2	2	0	2	2	0	0	0	0	2	2	0	0	2	-1	0	2	0	0	2	0	2	0	2	2	0	2	0	2	2	2	0	2	2	0	2	2	0	2	0	0	0	2	2	2	2	-1	2	0	0	2	2	2	2	2	2	2	0	2	2
Bin_10_7509123	2	0	2	2	0	0	2	2	0	0	2	2	2	0	2	2	2	2	0	2	2	2	2	2	2	0	0	2	2	2	0	0	2	2	0	2	2	2	2	0	0	0	2	0	0	0	2	2	2	2	0	0	2	0	2	2	0	2	0	2	2	2	0	0	0	2	2	-1	2	2	2	2	0	2	2	2	2	2	2	2	0	2	2	0	0	-1	2	-1	0	2	2	2	2	2	0	2	2	0	2	2	2	2	2	0	2	2	0	2	0	2	0	2	0	0	2	0	0	2	2	2	2	0	2	0	2	2	2	0	2	2	-1	2	0	2	0	2	2	0	2	2	2	0	0	0	2	2	0	2	2	0	0	2	0	2	0	0	0	0	0	2	2	0	2	2	0	0	0	0	0	2	2	0	0	0	0	2	0	0	0	0	-1	0	2	0	0	0	0	2	0	2	2	0	2	0	2	2	2	0	2	2	0	2	2	0	2	0	0	0	2	2	2	2	-1	2	0	0	2	2	2	2	2	2	2	0	2	2
Bin_10_8875098	2	0	2	2	0	0	2	2	0	0	2	2	2	0	2	2	2	2	0	2	2	2	2	2	2	0	0	2	2	2	0	0	2	2	0	2	2	2	2	0	0	0	2	0	0	0	2	2	2	2	0	0	2	0	2	2	0	2	0	2	2	2	0	0	0	2	2	-1	2	2	2	2	0	2	2	2	2	2	2	2	0	2	2	0	0	-1	2	-1	0	2	2	2	2	2	0	2	2	0	2	2	2	2	2	0	2	2	0	2	0	2	0	2	0	0	2	0	2	2	2	2	2	0	2	0	2	2	2	2	2	2	-1	2	0	2	0	2	2	2	2	2	2	0	0	2	2	2	0	2	2	0	0	2	0	2	0	0	0	0	0	2	2	0	2	2	0	0	0	0	0	2	2	0	2	0	0	2	0	0	0	0	-1	0	2	0	0	0	0	2	0	2	2	0	2	0	2	2	2	0	2	2	0	2	2	0	2	0	0	0	2	2	2	2	-1	2	0	0	2	2	2	2	2	2	2	0	2	2
Bin_10_17765034	2	0	2	2	0	0	2	2	0	0	2	2	2	0	2	2	2	2	0	2	2	2	2	2	2	0	0	2	2	2	0	0	2	2	0	2	2	2	2	0	0	0	2	0	0	0	2	2	2	2	0	0	2	0	2	2	0	2	0	2	2	2	0	0	0	2	2	-1	2	2	2	2	0	2	2	2	2	2	2	2	0	2	2	0	0	-1	2	-1	0	2	2	2	2	2	0	2	2	0	2	2	2	2	2	0	2	2	0	2	0	2	0	2	0	0	2	0	2	2	2	2	2	0	2	0	2	2	2	2	2	2	-1	2	0	2	0	2	2	2	2	2	2	0	0	2	2	2	0	2	2	0	0	2	0	2	2	0	0	0	0	2	2	0	2	2	0	0	0	0	0	2	2	0	2	0	0	2	0	0	0	0	-1	0	2	0	0	0	0	2	0	2	2	0	2	0	2	2	2	0	2	2	0	2	2	0	2	0	0	0	2	2	2	2	-1	2	0	0	2	2	2	2	2	2	2	0	2	2
Bin_10_32147506	2	0	2	2	0	0	2	2	0	0	2	2	2	0	2	2	2	2	0	2	2	2	2	2	2	0	0	2	2	2	0	0	2	2	0	2	2	2	2	0	0	0	2	0	0	0	2	2	2	2	0	2	2	0	0	2	0	2	0	2	2	2	0	0	0	2	2	-1	2	2	2	2	0	2	2	2	2	2	2	2	0	2	2	0	0	-1	2	-1	0	2	2	2	2	2	0	2	2	0	2	2	2	2	2	0	2	2	0	2	0	2	0	2	0	0	2	0	2	2	2	2	2	0	2	0	2	2	2	2	2	2	-1	2	0	2	0	2	2	2	2	2	2	0	0	2	2	2	0	2	2	0	0	2	0	2	2	0	0	0	0	2	2	0	2	2	0	0	0	0	0	2	2	0	2	0	0	2	0	0	0	0	-1	0	2	0	0	0	2	2	0	2	2	0	2	0	2	2	2	0	2	2	0	2	2	0	2	0	0	0	2	2	2	2	-1	2	0	0	2	2	2	2	2	2	2	0	2	2
Bin_10_38191525	2	0	2	2	0	0	2	2	0	0	2	2	2	0	2	2	0	2	0	2	2	2	2	2	2	0	0	0	2	0	0	0	2	2	0	2	2	2	2	0	0	0	2	0	0	0	2	2	2	2	0	0	2	0	0	2	0	2	0	2	2	2	0	0	0	2	2	-1	2	2	2	2	0	2	2	0	2	2	2	2	0	-1	2	0	0	-1	2	2	0	2	2	2	2	2	0	2	0	0	2	2	0	2	0	0	2	2	0	2	0	2	0	2	0	0	2	0	2	2	2	2	2	0	2	0	2	2	2	2	2	2	-1	2	0	2	0	2	2	2	2	2	2	0	0	0	2	2	0	2	2	0	0	2	0	0	2	0	0	0	0	2	2	0	2	2	0	0	0	0	0	2	2	0	2	0	0	2	0	0	0	0	-1	0	2	0	0	0	0	2	0	2	2	0	2	0	0	0	2	0	2	0	0	2	2	0	2	0	0	0	2	2	2	2	-1	2	0	0	2	2	2	2	2	2	2	0	2	2
Bin_10_38442103	2	0	2	2	0	0	0	0	0	0	2	2	2	0	2	2	0	2	0	2	2	0	2	2	0	0	0	0	2	0	0	0	2	2	0	2	2	2	0	0	0	0	2	0	0	0	2	2	2	2	0	0	2	0	0	2	0	0	0	0	2	2	0	0	0	2	2	-1	2	2	2	2	0	2	2	0	2	2	2	2	0	-1	2	0	0	-1	2	2	0	0	0	2	2	2	0	0	0	0	2	2	0	2	0	0	2	2	0	2	0	2	0	2	0	0	2	0	2	0	2	2	2	0	2	0	2	2	2	2	2	2	-1	2	0	2	0	2	2	2	2	2	2	0	0	0	2	2	0	2	2	0	0	2	0	0	2	0	0	0	0	2	2	0	2	2	0	0	0	0	0	2	2	0	2	0	0	0	0	2	0	0	-1	0	2	0	0	0	0	2	0	2	2	0	2	0	0	0	2	0	2	0	0	2	2	0	2	0	0	0	2	2	2	2	-1	2	0	0	2	2	2	2	2	2	2	0	2	2
Bin_10_38627292	2	0	2	2	0	0	0	0	0	0	2	2	2	0	2	2	2	2	0	2	2	0	2	2	0	0	0	0	2	0	0	2	2	2	0	2	2	2	0	0	0	0	2	0	0	0	2	2	2	2	0	2	2	0	0	2	0	0	0	0	2	2	0	2	0	2	2	-1	2	2	2	2	0	2	2	0	2	2	2	2	0	-1	2	0	0	-1	2	2	0	0	0	2	2	2	2	0	0	2	2	2	0	2	0	0	2	2	0	2	0	2	0	2	2	0	2	0	2	0	2	2	2	0	2	0	2	2	2	2	2	2	-1	2	0	2	0	2	2	2	2	2	2	0	0	0	2	2	0	2	2	0	0	2	0	0	0	0	0	0	0	2	2	0	2	2	0	0	0	0	0	2	2	0	2	0	0	0	0	2	0	0	-1	0	2	0	0	0	0	2	0	2	2	0	2	0	0	0	2	0	2	2	0	2	2	0	2	0	0	0	2	2	2	2	-1	2	0	0	2	2	2	2	2	2	2	0	2	2
Bin_10_38689736	2	0	2	2	0	0	0	0	0	0	2	2	2	0	2	2	2	2	0	2	2	0	2	2	0	0	0	0	2	0	0	2	2	2	0	2	2	2	0	0	0	0	2	0	0	0	2	2	2	2	0	2	2	0	0	2	0	0	0	0	2	2	0	2	0	2	2	-1	2	2	2	2	0	2	2	0	2	2	2	2	0	-1	2	0	0	-1	2	2	0	0	0	2	2	2	2	0	0	2	2	2	0	2	0	0	2	2	0	2	0	2	0	2	2	0	2	0	2	0	2	2	2	0	2	0	2	2	2	2	2	2	-1	2	0	2	0	2	2	2	2	2	2	0	0	0	2	2	0	2	2	0	0	2	0	0	0	0	0	0	0	0	2	0	2	2	0	0	0	0	0	2	2	0	2	0	0	0	0	2	0	0	-1	0	2	0	0	0	0	2	0	2	2	0	2	0	0	0	2	0	2	2	0	2	2	0	2	0	0	0	2	2	2	2	-1	2	0	0	2	2	2	2	2	2	2	0	2	2
Bin_10_38899127	2	0	2	2	0	0	0	2	0	0	2	2	2	0	2	2	2	2	0	2	2	0	2	2	0	0	0	0	2	0	0	2	2	2	0	2	2	2	0	0	0	0	2	0	0	0	2	2	2	2	0	2	2	0	0	2	0	0	0	0	2	2	0	2	0	2	2	-1	2	2	2	2	0	2	2	2	2	2	2	2	0	-1	2	0	0	-1	2	2	0	0	0	2	2	2	2	0	0	2	2	2	0	2	0	0	2	2	0	2	0	2	0	2	2	0	2	0	2	0	2	2	2	0	2	0	2	2	2	2	2	2	-1	2	0	2	0	2	2	2	2	2	2	0	0	0	2	2	0	2	2	0	0	2	0	0	0	0	0	0	0	0	2	0	2	2	0	0	0	0	0	2	2	0	2	0	0	0	0	2	0	0	-1	0	2	0	0	0	0	2	0	2	2	0	2	0	0	0	2	0	2	2	0	2	2	0	2	0	0	0	2	2	2	2	-1	2	0	0	2	2	2	2	2	2	2	0	2	2
Bin_10_39141999	2	0	2	2	0	0	0	2	0	0	2	2	2	0	2	2	2	2	0	2	2	0	2	2	0	0	0	0	2	0	0	2	2	2	0	2	2	2	0	0	0	0	2	0	0	0	2	2	2	2	0	2	2	0	0	2	0	0	0	0	2	2	0	2	0	2	2	-1	2	2	2	2	0	2	2	2	2	2	2	2	0	-1	2	0	0	-1	2	2	0	0	0	2	2	2	2	0	0	2	2	2	0	2	0	0	2	2	0	2	0	2	0	2	2	0	2	0	2	0	2	2	2	0	2	0	2	2	2	2	2	2	-1	2	0	2	0	2	2	2	2	2	2	0	0	0	2	2	0	2	2	0	0	2	0	0	0	0	0	0	0	0	2	0	2	2	0	0	0	0	0	2	2	0	2	0	0	0	0	2	0	0	-1	0	2	2	0	0	0	2	0	2	2	0	2	0	0	0	2	0	2	2	0	2	2	0	2	0	0	0	2	2	2	2	-1	2	0	0	2	2	2	2	2	2	2	0	2	2
Bin_10_39557828	2	0	2	2	0	0	0	2	0	0	2	2	2	0	2	2	2	2	0	2	2	0	2	2	0	0	0	0	2	0	0	2	2	2	0	2	2	2	0	0	0	0	2	0	0	0	2	2	2	2	0	2	2	0	0	2	0	0	0	0	2	2	0	2	0	2	2	-1	2	2	2	2	0	2	2	2	2	2	2	2	0	-1	2	0	0	-1	2	2	0	0	0	2	2	2	2	0	0	2	2	2	0	2	0	0	2	2	0	2	0	2	0	2	2	0	2	0	2	0	2	2	2	0	2	0	2	2	2	2	2	2	-1	2	0	2	0	2	2	0	2	2	2	0	0	0	2	2	0	2	2	0	0	2	0	0	0	0	0	0	0	0	2	0	2	2	0	0	0	0	0	2	2	0	2	0	0	0	0	2	0	0	-1	0	2	2	0	0	0	2	0	2	2	0	2	0	0	0	2	0	2	2	0	2	2	0	2	0	0	0	2	2	2	2	-1	2	0	0	2	2	2	2	2	2	2	0	2	2
Bin_10_40220746	2	0	2	2	0	0	0	0	0	0	2	2	2	0	2	2	2	0	0	2	2	0	2	2	0	0	0	0	2	2	0	2	2	2	0	2	2	2	0	0	0	2	0	0	0	0	2	2	2	2	2	0	2	0	2	2	0	0	0	0	2	2	0	2	0	2	2	-1	2	2	2	2	0	2	2	2	2	2	2	2	0	-1	2	2	0	-1	2	2	0	0	0	2	2	2	0	0	0	0	2	2	0	2	0	2	2	2	0	2	0	2	0	2	2	2	2	0	2	0	2	2	2	0	2	0	2	2	2	2	2	2	-1	0	0	2	0	0	2	0	2	2	2	0	0	2	2	2	0	2	2	0	0	2	0	0	0	0	2	0	0	0	2	0	2	2	0	0	0	0	0	2	2	0	2	0	0	0	0	0	0	0	-1	0	2	2	0	0	2	2	0	2	2	0	2	0	0	2	2	0	2	2	0	2	2	2	0	0	2	0	2	2	0	2	-1	2	0	0	2	2	-1	2	2	2	2	0	2	2
Bin_10_40655045	2	0	2	2	0	0	0	0	0	0	2	2	2	0	2	2	2	0	0	2	2	0	2	2	0	0	0	0	2	2	0	2	2	2	0	2	2	2	0	0	0	2	0	0	0	0	2	2	2	2	2	0	2	0	2	2	0	0	0	0	2	2	0	2	0	2	2	-1	2	2	2	2	0	2	2	2	2	2	2	2	0	-1	2	2	0	-1	2	2	0	0	0	2	2	2	0	0	0	0	2	2	0	2	0	2	2	2	0	2	0	2	0	2	2	2	2	0	2	0	2	2	2	0	2	0	2	2	2	2	2	2	-1	0	0	2	0	0	2	0	2	2	2	0	0	2	2	2	0	2	2	0	0	2	0	0	0	0	2	0	0	0	2	0	2	2	0	0	0	0	0	2	2	0	2	0	0	0	0	0	0	0	-1	0	2	2	2	0	2	2	0	2	2	0	2	0	0	2	2	0	2	2	0	2	2	2	0	0	2	0	2	2	0	2	-1	2	0	0	2	2	-1	2	2	2	2	0	2	2
Bin_10_41964710	2	0	2	2	0	0	0	0	0	0	2	2	2	0	2	2	2	0	0	2	2	0	2	2	0	0	0	2	2	2	0	2	2	2	0	2	2	2	0	0	0	2	0	0	0	0	2	2	2	2	2	0	2	0	2	2	0	0	0	0	2	2	0	2	0	2	2	-1	2	2	2	2	0	2	2	2	2	2	2	2	0	-1	2	2	0	-1	2	2	0	0	0	2	2	2	0	0	0	0	2	2	0	2	0	2	2	2	0	2	0	2	0	2	2	2	2	0	2	0	2	2	2	0	2	0	2	2	2	2	2	2	-1	0	0	2	0	0	2	0	2	2	2	0	0	2	0	2	0	2	2	0	0	2	0	0	0	0	2	0	0	0	2	0	2	2	0	0	0	0	0	2	2	0	2	0	0	0	0	0	0	0	-1	0	2	2	2	0	2	2	0	2	2	0	2	0	0	2	2	0	2	2	0	2	2	2	0	0	2	0	2	2	0	2	-1	2	0	0	2	2	-1	2	2	2	2	0	2	2
Bin_10_43200377	2	0	2	2	0	0	0	0	0	2	2	2	0	0	2	2	2	0	0	2	2	0	0	0	0	0	0	2	2	2	0	2	2	2	0	0	2	2	0	0	0	2	0	2	2	0	2	2	2	2	2	0	2	0	2	2	0	0	2	0	2	2	0	2	0	2	2	-1	2	2	2	2	2	2	2	2	2	0	2	0	0	-1	2	2	2	2	2	2	0	0	0	2	2	0	0	0	0	0	0	2	0	2	0	2	2	0	2	2	0	2	0	2	2	2	2	0	0	0	2	2	0	2	2	2	2	2	2	2	2	2	2	0	2	2	2	0	2	0	2	2	0	2	0	2	0	2	0	2	2	0	0	2	0	0	0	0	2	2	0	0	2	2	2	2	2	2	2	2	2	2	2	2	2	2	2	0	2	0	0	0	-1	2	2	0	2	2	2	2	0	2	0	2	2	2	0	2	2	2	2	2	0	2	2	2	0	0	2	2	0	2	0	2	-1	2	2	2	2	2	-1	2	2	2	0	0	0	2
Bin_10_43455975	2	0	2	2	0	0	0	0	0	2	2	2	0	0	2	2	2	0	0	2	2	0	0	0	0	0	0	2	2	2	0	2	2	2	0	0	2	2	0	0	0	2	0	2	2	0	2	2	2	2	2	0	2	0	2	2	0	0	2	0	2	2	0	2	0	2	2	-1	2	2	2	2	2	2	2	2	2	0	2	0	0	-1	2	2	2	2	2	2	0	0	0	2	0	0	0	0	0	0	0	2	0	2	0	2	2	0	2	2	0	2	0	2	2	2	2	0	0	0	2	2	0	2	2	2	2	2	2	2	2	2	2	0	2	2	2	0	2	0	2	2	0	2	0	2	0	2	0	2	2	0	0	2	0	0	0	0	2	2	0	0	2	2	2	2	2	2	2	2	2	2	2	2	2	2	2	0	2	0	0	0	-1	2	2	0	2	2	2	2	0	2	0	2	2	2	0	2	2	2	2	2	0	2	2	2	0	0	2	2	0	2	0	2	-1	2	2	2	2	2	-1	2	2	2	0	0	0	2
Bin_10_44089360	2	0	2	2	0	0	0	0	0	2	2	2	0	0	0	0	2	0	0	2	-1	0	0	0	0	0	0	2	2	2	0	2	0	2	0	0	0	2	0	0	0	2	0	2	2	0	2	2	0	2	2	0	2	0	2	2	0	0	2	0	2	0	0	0	0	2	2	0	2	2	2	2	2	0	2	2	2	0	2	0	0	-1	2	2	2	2	2	2	0	0	0	0	0	0	0	0	0	0	0	2	0	2	0	2	2	0	2	2	0	2	0	2	2	2	2	0	0	0	0	2	0	2	0	2	2	2	2	2	2	0	2	0	2	2	2	0	2	0	2	2	0	2	2	2	0	2	0	2	2	0	0	0	0	0	0	0	2	2	0	0	2	2	2	2	2	2	2	2	2	2	2	2	2	2	2	0	2	0	0	0	-1	2	2	0	2	2	0	2	0	0	0	2	2	2	0	2	2	2	2	2	0	2	0	2	0	0	2	2	0	0	0	2	-1	2	2	2	2	2	-1	0	2	2	0	2	0	2
Bin_10_44613531	2	0	0	2	0	0	0	0	0	2	2	2	0	0	0	0	2	0	0	2	-1	0	0	0	0	0	0	0	2	2	0	2	0	2	0	0	0	2	0	0	0	2	0	2	2	0	2	2	0	2	2	0	2	0	2	2	0	0	2	0	2	0	0	0	0	2	2	0	2	2	2	2	2	0	2	2	2	0	2	0	0	-1	0	0	2	2	2	2	0	0	0	0	0	0	0	0	0	0	0	2	0	2	0	2	2	0	2	2	0	2	0	2	2	2	2	0	0	0	0	2	0	2	2	2	2	2	2	2	2	0	2	0	2	2	2	0	2	0	2	2	0	0	2	2	0	2	2	2	2	0	0	0	2	0	0	0	2	2	0	0	2	2	2	2	2	2	2	2	2	2	2	2	2	2	0	0	2	0	0	0	-1	2	2	0	2	2	0	2	0	0	0	2	2	2	0	2	2	2	2	2	0	2	0	2	2	0	0	2	0	0	0	2	2	2	2	2	2	2	-1	0	2	2	0	2	0	2
Bin_10_44946242	2	0	0	2	0	0	0	0	0	2	2	2	0	0	0	0	2	0	0	2	-1	0	0	0	0	0	0	0	2	2	0	2	0	2	0	0	0	2	0	0	0	2	0	2	2	0	2	2	0	2	2	0	2	0	2	2	0	0	2	0	2	0	0	0	0	2	2	0	2	2	2	2	2	0	2	2	2	0	2	0	0	-1	0	0	2	2	2	2	0	0	0	0	0	0	0	0	0	0	0	2	0	2	0	2	2	0	2	2	0	2	0	2	2	2	2	0	0	0	0	2	0	2	2	2	2	2	2	2	2	0	2	0	2	2	2	0	2	0	2	2	0	0	2	2	0	2	2	2	2	0	0	0	2	0	0	0	2	2	0	0	2	2	2	2	2	2	2	2	2	2	2	2	2	2	0	0	2	0	0	0	-1	2	2	0	2	2	0	2	0	0	0	2	2	2	0	2	2	0	2	2	0	2	0	2	2	0	0	2	0	0	0	2	2	2	2	2	2	2	-1	0	2	2	0	2	0	2
Bin_10_45240895	2	0	0	2	0	0	0	0	0	2	2	2	0	0	0	0	2	0	0	2	-1	0	0	0	0	0	0	0	2	2	0	2	0	2	0	0	0	2	0	0	0	2	0	2	2	0	2	2	0	2	2	0	2	0	2	2	0	0	2	0	2	0	0	0	0	2	2	0	2	2	2	2	2	0	2	2	2	0	2	0	0	-1	0	0	0	2	2	2	0	0	0	0	0	0	0	0	0	0	0	2	0	2	0	2	2	0	2	0	0	2	0	2	2	2	2	0	0	0	0	2	0	2	2	2	2	2	2	2	2	0	2	0	2	2	2	0	2	0	2	2	0	0	2	2	0	2	2	2	2	0	0	0	2	0	0	0	2	2	0	0	2	2	2	2	2	2	2	2	2	2	2	2	2	2	0	0	2	0	0	0	-1	2	2	0	2	2	0	2	0	0	0	2	2	2	0	2	2	0	2	0	0	2	0	2	2	0	0	2	0	0	0	2	2	2	2	2	2	2	-1	0	2	2	0	2	0	2
Bin_10_45316667	2	0	0	2	0	0	0	0	0	2	2	2	0	0	0	0	2	0	0	2	-1	0	0	0	0	0	0	0	2	2	0	2	0	2	0	0	0	2	0	0	0	2	0	2	2	0	2	2	0	2	2	0	2	0	2	2	0	0	2	0	2	0	0	0	0	0	0	0	2	2	2	2	2	0	2	2	2	0	2	0	0	-1	0	0	0	2	2	2	0	0	0	0	0	0	0	0	0	0	0	2	0	2	0	2	2	0	2	0	0	2	0	2	2	2	2	0	0	0	0	2	0	2	2	2	2	2	2	2	2	0	2	0	2	2	2	2	0	0	2	2	0	0	2	2	0	2	2	2	2	0	0	0	2	0	0	0	2	2	0	0	2	0	2	2	2	2	2	2	2	2	2	2	2	2	0	0	2	0	0	0	-1	2	2	0	2	2	0	2	0	0	0	2	2	2	0	2	2	0	2	0	0	2	0	2	2	0	0	2	0	0	0	2	2	2	2	2	2	2	-1	0	2	2	0	2	0	2
Bin_10_45580204	2	0	0	2	0	0	0	0	0	2	2	2	0	0	0	0	2	0	0	2	-1	0	0	0	0	0	0	0	2	2	0	2	0	2	0	0	0	2	0	0	0	2	0	2	2	0	2	2	0	2	2	0	2	0	2	2	0	0	2	0	2	0	0	0	0	0	0	0	2	2	2	2	2	0	2	2	2	0	2	0	0	-1	0	0	0	2	2	2	0	0	0	0	0	0	0	0	0	0	0	2	0	2	0	2	2	0	2	0	0	2	0	2	2	2	2	0	0	0	0	2	0	2	2	2	2	2	2	2	2	0	2	0	2	2	2	2	0	0	2	2	0	0	2	2	0	2	2	2	2	0	0	0	2	0	0	0	2	0	0	0	2	0	2	2	2	2	2	2	2	2	2	2	2	2	0	0	2	0	0	0	-1	2	2	0	2	2	0	2	0	0	0	2	2	2	0	2	2	0	2	0	0	2	0	2	2	0	0	2	0	0	0	2	2	2	2	2	2	2	-1	0	2	2	0	2	0	2
Bin_10_46060184	2	0	0	2	0	0	0	0	0	0	2	2	0	0	0	0	2	0	0	2	-1	0	0	0	0	0	0	0	2	2	0	2	0	2	0	0	0	2	0	0	0	2	0	2	2	0	2	2	0	2	0	0	2	0	2	2	0	0	2	0	2	0	0	0	0	0	0	0	2	2	2	2	2	0	2	2	2	0	2	0	0	-1	0	0	0	2	2	2	0	0	0	2	0	0	0	0	0	0	0	2	0	2	0	2	2	0	2	0	0	2	0	2	2	2	2	0	2	0	0	2	0	2	2	2	2	2	2	2	2	0	2	0	2	2	2	2	0	0	2	2	0	0	0	0	0	2	2	2	2	0	2	0	2	0	0	0	2	0	0	0	2	0	2	2	2	2	2	2	2	2	2	2	2	2	0	0	2	0	0	2	-1	2	2	0	2	2	0	2	0	2	0	2	2	2	0	2	2	0	2	0	0	2	0	2	2	0	0	2	2	0	0	2	2	2	2	2	2	2	-1	0	2	2	0	2	0	2
Bin_10_46466599	2	0	0	2	0	0	0	0	0	0	2	2	0	0	0	0	2	0	0	2	-1	0	0	0	0	0	0	0	2	2	0	2	0	2	0	0	0	2	0	0	0	2	0	2	2	0	2	2	0	2	0	2	2	0	2	2	0	0	2	0	2	0	0	0	0	0	0	0	2	2	2	2	2	0	2	2	2	0	2	0	0	-1	0	0	0	2	2	2	0	0	0	2	0	0	0	0	0	0	0	2	0	2	0	2	2	0	2	0	0	2	0	2	2	2	2	0	2	0	0	2	0	2	2	2	2	2	2	2	2	0	2	0	2	2	2	2	0	0	2	2	0	0	0	0	0	2	2	2	2	0	2	0	2	0	0	0	2	0	0	0	2	0	2	2	2	2	2	2	2	2	2	2	2	2	0	0	2	0	0	2	-1	2	2	0	2	2	0	2	0	2	0	2	2	2	0	2	2	0	2	0	0	2	0	2	2	0	0	2	2	0	0	2	2	2	2	2	2	2	-1	0	2	2	0	2	0	2
Bin_10_46774005	2	0	0	2	0	0	0	0	0	0	2	2	0	0	0	0	2	0	0	2	-1	0	0	0	0	0	0	0	2	2	0	2	0	2	0	0	0	2	0	0	0	2	0	2	2	0	2	2	0	2	0	2	2	0	0	2	0	0	2	0	2	0	0	0	0	0	0	0	2	2	2	2	2	0	2	2	2	0	2	0	0	-1	0	0	0	2	2	2	0	0	0	2	0	0	0	0	0	0	0	2	0	2	0	2	2	0	2	0	0	2	0	2	2	2	2	0	2	0	0	2	0	2	2	2	2	2	2	2	2	0	2	0	2	2	2	2	0	0	2	2	0	0	0	0	0	2	2	0	0	0	2	0	2	0	0	0	0	0	0	0	2	0	2	2	2	2	2	2	2	2	2	0	2	2	0	0	2	0	0	2	-1	2	2	0	2	2	0	2	0	2	0	2	2	2	2	2	2	0	2	0	0	2	0	2	2	0	0	2	2	0	0	2	2	2	2	2	2	2	-1	0	2	2	0	2	0	2
Bin_10_47321127	2	0	0	2	0	0	0	0	0	0	2	2	0	0	0	0	2	0	0	2	-1	0	0	0	0	0	0	0	2	2	0	2	0	2	0	0	0	2	0	0	0	2	0	2	2	0	2	2	0	2	0	2	2	0	0	2	0	0	2	0	2	0	0	0	0	0	0	0	2	2	2	2	2	0	2	2	2	0	2	0	0	-1	0	0	0	2	2	2	0	0	0	2	0	0	0	0	0	0	0	2	0	2	0	2	2	0	2	0	0	2	0	2	2	2	2	0	2	0	0	2	0	2	2	2	2	2	2	2	2	0	2	0	2	2	2	2	0	0	2	2	0	0	0	0	0	2	2	0	0	0	2	0	2	0	0	0	0	0	0	0	2	0	2	2	2	2	2	2	0	2	2	0	2	2	0	0	2	0	0	2	-1	2	2	0	2	2	0	2	0	2	0	2	2	2	2	2	2	0	2	0	0	2	0	2	2	0	0	2	2	0	0	2	2	2	2	2	2	2	-1	0	2	2	0	2	0	2
Bin_10_47786797	2	0	0	2	2	2	0	0	0	0	2	2	0	2	0	0	2	0	0	2	-1	0	0	0	0	0	0	0	2	2	0	2	0	2	0	0	0	2	0	0	0	0	0	2	2	0	2	2	0	2	0	2	2	0	0	2	0	0	2	0	2	0	0	0	0	0	0	0	2	2	2	2	2	0	2	2	2	0	2	0	0	-1	0	0	0	0	0	2	0	0	0	2	0	0	0	0	2	0	0	2	0	2	0	0	2	0	0	0	0	2	0	2	2	2	2	0	2	0	0	2	0	0	2	2	2	2	2	2	2	0	2	0	2	2	2	2	0	2	2	2	0	0	0	2	0	2	2	0	0	0	0	0	2	2	0	0	0	0	0	0	2	0	2	2	0	2	0	0	0	2	2	0	2	0	0	0	0	0	0	0	-1	2	2	0	2	0	0	2	0	2	0	0	0	2	2	0	2	0	2	2	0	2	0	0	2	0	0	0	0	0	0	2	2	2	2	0	2	2	-1	0	2	2	0	2	0	2
Bin_10_48077951	2	0	0	2	2	2	0	0	0	0	2	2	0	2	0	0	2	0	0	2	-1	0	0	0	0	0	0	0	2	2	0	2	0	2	0	0	0	2	0	0	0	0	0	2	2	0	2	2	0	2	0	2	2	0	0	2	0	0	2	0	2	0	0	0	0	0	0	0	2	2	2	2	2	0	2	2	2	0	2	0	0	-1	0	0	0	0	0	2	0	0	0	2	0	0	0	0	2	0	0	2	0	2	0	0	2	0	0	0	0	2	0	2	2	2	2	0	2	0	0	2	0	0	2	2	2	2	2	2	2	0	2	0	2	2	2	2	0	2	2	2	0	0	0	2	0	2	2	0	0	0	0	0	2	2	0	0	0	0	0	0	2	0	2	2	0	2	0	0	0	2	2	0	2	0	0	0	0	0	0	0	-1	2	2	0	2	0	0	2	0	2	0	0	0	2	2	0	2	0	2	2	0	2	0	0	0	0	0	0	0	0	0	2	2	2	2	0	2	2	-1	0	2	2	0	2	0	2
Bin_10_48541050	2	0	0	2	2	2	0	0	2	0	2	2	0	2	0	0	0	0	0	2	-1	0	0	2	0	0	0	0	2	2	0	2	0	2	0	0	0	2	2	0	0	0	0	2	2	0	2	2	0	2	0	2	0	0	0	2	0	0	2	2	2	0	0	0	0	0	0	0	2	2	2	2	2	0	2	2	2	2	0	2	0	-1	0	0	0	0	0	0	0	0	0	0	0	2	0	0	2	0	0	2	0	2	0	0	2	2	0	0	0	2	0	2	2	2	0	0	2	0	0	2	0	0	0	2	2	2	2	2	2	0	2	0	2	2	2	2	0	2	2	2	2	0	0	2	0	2	2	0	0	0	0	0	2	2	0	0	0	0	0	2	2	2	2	2	0	2	0	0	0	2	2	0	2	0	0	2	0	0	0	0	-1	2	2	0	2	0	0	2	0	0	0	0	0	2	2	0	2	0	2	2	0	2	0	0	0	0	0	0	0	0	0	2	2	2	2	0	2	2	-1	0	2	2	0	2	0	2
Bin_10_48856709	2	0	0	2	2	2	0	0	2	0	2	2	0	2	0	0	0	0	0	2	-1	0	0	2	0	0	0	0	2	2	0	2	0	2	0	0	0	2	2	0	0	0	2	2	2	0	2	2	0	2	2	2	0	0	0	2	0	0	2	2	2	0	2	0	0	0	0	0	2	2	2	2	2	0	2	2	2	2	0	2	0	-1	0	0	0	0	0	0	0	0	0	0	0	2	0	0	2	0	0	2	0	2	0	0	2	2	0	0	0	2	0	2	2	2	0	2	2	0	0	2	0	0	0	2	2	2	2	2	2	0	2	0	2	2	2	2	0	2	2	2	2	0	0	2	0	2	2	0	0	0	0	0	2	2	0	0	0	0	0	2	2	2	2	2	0	2	0	0	0	2	2	0	2	0	0	2	0	0	0	0	-1	2	2	0	2	0	0	2	0	0	0	0	0	2	2	0	2	0	2	2	0	2	0	0	0	0	0	0	0	0	0	2	2	2	2	0	2	2	-1	0	2	2	0	2	0	2
Bin_10_49328362	2	0	0	2	2	2	0	2	2	0	2	2	0	2	0	0	0	0	0	2	-1	0	0	2	0	0	0	0	2	2	0	2	0	2	0	0	0	2	2	0	0	0	2	2	2	0	2	2	0	2	2	2	0	0	0	2	0	0	2	2	2	0	2	0	0	0	0	0	2	2	2	2	2	0	2	2	2	2	0	2	0	-1	0	0	0	0	0	0	0	0	0	0	0	2	0	0	2	0	0	2	0	2	0	0	2	2	0	0	0	2	0	2	2	2	0	2	2	0	0	2	0	0	0	2	2	2	2	2	2	0	2	0	2	2	2	2	0	2	2	2	2	0	0	2	0	2	2	0	0	0	0	0	2	2	0	0	0	0	0	2	2	2	2	2	0	2	0	0	0	2	2	0	2	0	0	2	0	0	0	0	-1	2	2	0	2	0	0	2	0	0	0	0	0	2	2	0	2	0	2	2	0	2	0	0	0	0	0	0	0	0	0	2	2	2	2	0	2	2	-1	0	2	2	0	2	0	2
Bin_10_49755314	2	0	0	2	2	2	0	2	2	0	2	2	0	2	0	0	0	0	0	2	-1	0	0	2	0	0	0	0	2	2	0	2	0	2	0	0	0	2	2	0	0	0	2	2	2	0	2	2	0	2	2	2	0	0	0	2	0	0	2	2	2	0	2	0	0	0	0	0	2	2	2	2	2	0	2	2	2	2	0	2	0	-1	0	0	2	0	0	0	0	2	0	0	0	2	0	0	2	0	0	2	0	2	0	0	2	2	0	0	0	2	0	2	2	2	0	2	2	0	0	2	0	0	0	2	2	2	2	2	2	0	2	0	2	2	2	2	0	2	2	2	2	0	0	2	0	2	2	0	0	0	0	0	2	2	0	0	0	0	0	2	2	2	2	2	0	2	0	0	0	2	2	0	2	0	0	2	0	0	0	0	-1	2	2	0	2	0	0	2	0	0	0	0	0	2	2	0	2	0	2	2	0	2	0	0	0	0	0	0	0	0	0	2	2	2	2	0	2	2	-1	0	2	2	0	2	0	2
Bin_10_49829537	2	0	0	2	2	2	0	2	2	0	2	2	0	2	0	0	2	0	0	2	-1	0	0	2	0	0	0	0	2	2	0	2	0	2	0	0	0	2	2	0	0	0	2	2	2	0	2	2	0	2	2	2	0	0	0	2	0	0	2	2	2	0	2	0	0	0	0	0	2	2	2	2	2	0	2	2	2	2	0	2	0	-1	0	0	2	0	0	0	0	2	0	0	0	2	0	0	2	0	0	2	0	2	0	0	2	2	0	0	0	2	0	2	2	2	0	2	2	0	0	2	0	0	0	2	2	2	2	2	2	0	2	0	2	2	2	2	0	2	2	2	2	0	0	2	0	2	2	0	0	0	0	0	2	2	0	0	0	0	0	2	2	2	2	2	0	2	0	0	0	2	2	0	2	0	0	2	0	0	0	0	-1	2	2	0	2	0	0	2	0	0	0	0	0	2	2	0	2	0	2	2	0	2	0	0	0	0	0	0	0	0	0	2	2	2	2	0	2	2	-1	0	2	2	0	2	0	2
Bin_10_50191135	2	0	0	2	2	2	0	2	2	0	2	2	0	2	0	0	2	0	0	2	-1	0	0	2	2	0	0	0	2	2	0	2	0	2	0	0	0	2	2	0	0	0	2	2	2	0	2	2	0	2	2	2	0	0	0	2	0	0	2	2	2	0	2	0	0	0	0	0	2	2	2	2	2	0	2	2	2	2	0	2	0	-1	0	0	2	0	0	0	0	2	0	0	0	2	0	0	2	0	0	2	0	2	0	0	2	2	0	0	0	2	0	2	2	2	0	2	2	0	0	2	0	0	0	2	2	2	2	2	2	0	2	0	2	2	2	2	0	2	2	2	2	0	0	2	0	2	2	0	0	0	0	0	2	2	0	0	0	0	0	2	2	2	2	2	0	2	0	0	0	2	2	0	2	0	0	2	0	0	0	0	-1	2	2	0	2	0	0	2	0	0	0	0	0	2	2	0	2	0	2	2	0	2	0	0	0	0	0	0	0	0	0	2	2	2	2	0	2	2	-1	0	2	2	0	2	0	2
Bin_10_50638296	2	0	0	2	2	2	0	2	2	0	2	2	2	2	0	0	2	0	0	2	-1	0	0	2	2	0	0	0	2	2	0	2	0	2	0	0	0	2	2	0	0	0	2	2	2	0	2	2	0	2	2	2	0	0	0	2	0	0	2	2	2	0	2	0	0	0	0	0	2	2	2	2	2	0	2	2	2	0	0	2	0	-1	0	0	2	0	0	0	0	2	0	0	0	2	0	0	2	0	0	2	0	2	0	0	2	2	0	2	0	2	0	2	2	2	0	2	2	0	0	2	0	0	0	2	2	2	2	2	2	0	2	0	2	2	2	2	0	2	2	2	2	0	0	2	0	2	2	0	0	0	0	0	2	2	0	0	0	0	0	2	2	2	2	2	0	2	0	0	0	2	2	0	2	0	0	2	0	0	0	0	-1	2	2	0	2	0	0	2	0	0	0	0	0	2	2	0	2	0	2	0	0	2	0	0	0	0	0	0	0	0	0	2	2	2	2	0	2	2	-1	0	2	2	0	2	0	2
Bin_10_50852238	2	0	0	2	2	2	0	2	2	0	2	2	2	2	0	0	2	0	0	2	-1	0	0	2	2	0	0	0	2	2	0	2	0	2	0	0	0	2	0	0	0	0	2	2	2	0	2	2	0	2	2	2	0	0	0	2	0	0	2	2	2	0	2	0	0	0	0	0	2	2	2	2	2	0	2	2	2	0	0	2	0	-1	0	0	2	0	0	0	0	2	0	0	0	2	0	0	2	0	0	2	0	2	0	0	2	2	0	2	0	2	0	2	2	2	0	2	2	0	0	2	0	0	0	2	2	2	2	2	2	0	2	0	2	2	2	2	0	2	2	2	2	0	0	2	0	2	2	0	0	0	0	0	2	2	0	0	0	0	0	2	2	2	2	2	0	2	0	0	0	2	2	0	2	0	0	2	0	0	0	0	-1	2	2	0	2	0	0	2	0	0	0	0	0	2	2	0	2	0	2	0	0	2	0	0	0	0	0	0	0	0	0	2	2	2	2	0	2	2	-1	0	2	2	0	2	0	2
Bin_10_51053569	2	0	0	2	2	2	0	2	2	0	2	2	2	2	0	0	2	2	0	2	-1	0	0	2	2	2	0	0	2	2	0	2	0	2	0	2	0	2	0	0	0	2	2	2	2	0	2	2	0	2	2	2	0	2	0	2	0	0	2	2	2	0	2	0	0	0	0	0	2	2	2	2	2	0	2	2	2	0	0	2	0	-1	0	0	2	0	0	0	0	2	0	0	0	2	0	0	2	0	2	2	0	2	0	2	2	2	0	2	0	2	0	2	2	2	0	2	2	0	0	2	0	0	0	2	2	2	2	2	2	0	2	0	2	2	2	2	0	2	2	2	2	0	0	2	0	2	2	0	0	0	0	0	2	2	0	0	2	0	0	2	2	2	2	2	0	2	0	0	0	2	2	0	2	0	0	2	0	0	0	0	-1	2	2	2	2	0	2	2	0	0	0	0	2	2	2	0	2	0	2	0	0	2	0	2	0	0	2	0	2	0	0	2	2	2	2	0	2	2	-1	0	2	2	0	2	0	2
Bin_11_1567122	2	0	0	0	0	0	2	2	2	2	0	0	2	2	0	0	0	2	2	0	2	0	2	0	0	2	2	2	0	2	2	2	0	2	0	0	0	0	2	2	2	0	2	2	2	2	0	0	0	0	2	2	0	0	0	0	2	2	2	2	0	0	2	0	2	0	0	-1	0	0	0	0	2	0	0	-1	0	0	0	0	2	-1	0	2	0	2	0	2	2	0	2	0	0	0	2	0	2	2	0	0	2	0	2	0	0	2	2	2	2	0	2	0	0	2	0	0	0	0	0	0	0	2	0	0	0	-1	0	0	0	0	-1	2	0	0	0	2	0	0	0	0	0	2	2	2	0	0	2	2	2	2	2	0	2	2	2	2	2	0	2	0	0	0	0	0	2	2	0	2	2	0	0	2	0	2	2	2	2	2	0	2	-1	2	2	-1	0	2	2	0	2	0	2	2	2	2	0	2	2	2	0	0	2	0	0	2	2	2	2	2	2	0	2	0	-1	0	0	2	0	0	2	0	0	2	0	2	2	0
Bin_11_3265233	2	0	2	0	0	0	2	2	2	2	0	0	2	0	2	2	0	2	2	0	2	0	2	0	0	2	2	2	0	2	2	2	0	2	0	0	2	0	2	2	2	0	2	2	2	2	0	0	2	0	2	2	2	0	0	0	2	2	2	2	0	0	2	0	2	2	2	-1	0	0	0	0	2	0	0	-1	0	2	2	0	2	-1	0	2	0	2	0	2	2	0	2	0	0	0	0	2	2	2	0	0	2	0	2	0	0	2	2	2	2	0	2	0	0	2	2	0	0	0	2	0	0	2	2	0	0	-1	0	0	0	0	-1	2	0	0	0	2	2	0	0	0	0	2	2	2	0	0	2	2	2	2	2	0	0	2	2	2	2	0	2	0	0	0	0	0	2	0	0	2	2	0	0	2	0	2	2	2	2	2	0	2	-1	2	2	-1	0	2	2	0	2	2	2	2	2	2	0	2	2	2	0	2	2	0	0	2	2	2	2	0	2	0	2	0	-1	0	2	2	0	0	2	2	0	2	2	2	2	0
Bin_11_3419853	2	0	2	0	0	0	2	2	2	2	0	0	2	0	2	2	0	2	2	0	2	0	2	0	0	2	2	2	0	2	2	2	0	2	0	0	2	0	2	2	2	0	2	2	2	2	0	0	2	0	2	2	2	0	0	0	2	2	2	2	0	0	2	0	2	2	2	-1	0	0	0	0	2	0	0	-1	0	2	2	0	2	-1	0	2	0	2	0	2	2	0	2	0	0	0	0	2	2	2	0	0	2	0	2	0	0	2	2	2	2	0	2	0	0	2	2	0	0	2	2	0	0	2	2	0	0	-1	0	0	0	0	-1	2	0	0	0	2	2	0	0	0	0	2	2	2	0	0	2	2	2	2	2	0	0	2	2	2	2	2	2	0	0	0	0	0	2	0	0	2	2	0	0	2	0	2	2	2	2	2	0	2	-1	2	2	-1	0	2	2	0	2	2	2	2	2	2	0	2	2	2	0	2	2	0	0	2	2	2	2	0	2	0	2	0	-1	0	2	2	0	0	2	2	0	2	2	2	2	0
Bin_11_3582995	2	0	2	0	0	0	2	2	2	2	0	0	2	0	2	2	0	2	2	0	2	0	2	0	0	2	2	2	0	2	2	2	0	2	0	0	2	0	2	2	2	0	2	2	2	2	0	0	2	0	2	2	2	0	2	0	2	2	2	2	0	0	2	0	2	2	2	-1	0	0	0	0	2	0	0	-1	0	2	2	0	2	-1	0	2	0	2	0	2	2	0	2	0	0	0	0	2	2	2	0	0	2	0	2	0	0	2	2	2	2	0	2	0	0	2	2	0	0	2	2	0	0	2	2	0	0	-1	0	0	0	0	-1	2	0	0	0	2	2	0	0	0	0	2	2	2	0	0	2	2	2	2	2	0	0	2	2	2	2	2	2	0	0	0	0	0	2	0	0	2	2	0	0	2	0	2	2	2	2	2	0	2	-1	2	2	-1	0	2	2	0	2	2	2	2	2	2	0	2	2	2	0	2	2	0	0	2	2	2	2	0	2	0	2	0	-1	0	2	2	0	0	2	2	0	2	2	2	2	0
Bin_11_3750979	2	0	2	0	0	0	2	2	2	2	0	0	2	0	2	2	0	2	2	0	2	0	2	0	0	2	2	2	0	2	2	2	0	2	0	0	2	0	2	2	2	0	2	2	2	2	0	0	2	0	2	2	2	0	2	0	0	2	2	2	0	0	2	0	2	2	2	-1	0	0	0	0	2	0	0	-1	0	2	2	0	2	-1	0	2	0	2	0	2	2	0	2	0	0	0	0	2	2	2	0	0	0	0	2	0	0	2	2	2	2	0	2	0	0	2	2	0	0	2	2	0	0	2	2	0	0	-1	0	0	0	0	-1	2	0	0	0	2	2	0	0	0	0	2	2	2	2	0	0	2	2	2	2	0	0	2	2	2	2	2	2	0	0	0	0	0	2	0	0	2	2	0	0	2	0	2	2	2	2	2	0	2	-1	2	2	-1	0	2	2	0	2	2	2	2	2	2	0	2	2	2	0	2	2	0	0	2	2	2	2	0	2	0	2	0	-1	0	2	2	0	0	2	2	0	2	2	2	2	0
Bin_11_4069735	2	0	2	0	0	0	2	2	2	2	0	0	2	0	2	2	0	2	2	0	2	0	2	0	0	2	2	2	0	2	2	2	0	2	0	0	2	0	2	2	2	0	2	2	2	2	0	0	2	0	2	2	2	0	2	0	0	2	2	2	0	0	0	0	2	2	2	-1	0	0	0	0	2	0	0	-1	0	2	2	0	2	-1	0	2	0	2	0	2	2	0	2	0	0	0	0	2	2	2	0	0	0	0	2	0	0	2	2	2	2	0	2	0	0	2	2	0	0	2	2	0	0	2	2	0	0	-1	0	0	0	0	-1	2	0	0	0	2	2	0	0	0	0	2	2	2	2	0	0	2	2	2	2	0	0	2	2	2	2	2	2	0	0	0	0	0	2	0	0	2	2	0	0	2	0	2	2	2	2	2	0	2	-1	2	2	-1	0	2	2	0	2	2	2	2	2	2	0	2	2	2	0	2	2	0	0	2	2	2	2	0	2	0	2	0	-1	0	2	2	0	0	2	2	0	2	2	2	2	0
Bin_11_4386863	2	0	2	0	0	0	2	2	2	2	0	0	2	0	2	2	0	2	2	0	2	0	2	0	0	2	2	2	0	2	2	2	0	2	0	0	2	0	2	2	2	0	2	2	2	2	0	0	2	0	2	2	2	0	2	0	0	2	2	2	0	0	0	0	2	2	2	-1	0	0	0	0	2	2	0	-1	0	2	2	0	2	-1	0	2	0	2	0	2	2	0	0	0	0	0	0	2	2	2	0	0	0	0	2	0	0	0	2	2	2	0	2	0	0	2	2	0	0	2	2	0	0	2	2	0	0	-1	0	0	0	0	-1	2	0	0	0	2	2	0	0	0	0	2	2	2	2	0	0	2	2	2	2	2	0	2	2	2	2	2	2	0	0	0	0	0	2	0	0	2	2	0	0	2	0	2	2	2	2	2	0	2	-1	2	2	-1	0	2	2	0	2	2	2	2	2	2	0	2	2	2	0	2	2	0	0	2	2	2	2	0	2	0	2	0	-1	0	2	2	0	0	2	2	0	2	2	2	2	0
Bin_11_4496701	2	0	2	0	0	0	2	2	2	2	0	0	2	0	2	2	0	2	2	0	2	0	2	0	0	2	2	2	0	2	2	2	0	2	0	0	2	0	2	2	2	0	2	2	2	2	0	0	2	0	2	2	2	0	2	0	0	0	2	2	0	0	0	0	2	2	2	-1	0	0	0	0	2	2	0	-1	0	2	2	0	2	-1	0	2	0	2	0	2	2	0	0	0	0	0	0	2	2	2	0	0	0	0	2	0	0	0	2	2	2	0	2	0	0	2	2	0	0	2	2	0	0	2	2	0	0	-1	0	0	0	0	-1	2	0	0	0	2	2	0	0	0	0	2	2	2	2	0	0	2	2	2	2	2	0	2	2	2	2	2	2	0	0	0	0	0	2	0	0	2	2	0	0	2	0	2	2	2	2	2	0	2	-1	2	2	-1	0	2	2	0	2	2	2	2	2	2	0	2	2	2	0	2	2	0	0	2	2	0	2	0	2	0	2	0	-1	0	2	2	0	0	2	2	0	2	2	2	2	0
Bin_11_4834980	2	0	2	2	0	0	2	2	2	2	0	0	2	0	2	2	0	2	2	0	2	0	2	0	0	2	2	2	2	2	2	2	0	2	0	0	2	2	2	2	2	0	2	2	2	2	0	0	2	0	2	2	2	0	2	0	0	0	2	2	2	0	0	0	2	2	2	-1	0	2	0	0	2	2	2	-1	2	2	2	0	2	-1	0	2	0	2	0	2	2	0	0	0	0	0	0	2	2	2	0	0	0	2	2	2	2	0	2	2	2	2	2	0	0	2	2	0	0	2	2	0	0	2	2	0	0	-1	0	0	2	0	-1	2	0	0	0	2	2	0	2	2	0	2	2	2	2	2	0	2	2	2	2	2	0	0	2	2	2	2	2	0	0	0	2	2	2	0	0	2	2	2	2	2	0	2	2	2	2	2	0	2	-1	2	2	-1	0	2	2	0	2	2	2	2	2	2	0	2	2	2	-1	2	2	2	0	2	2	0	2	0	2	0	2	2	-1	2	2	2	2	2	2	2	0	2	2	2	2	0
Bin_11_5168068	2	0	2	2	0	0	2	2	0	2	0	0	2	0	2	2	0	2	0	0	2	0	2	0	0	2	2	2	2	2	2	2	0	2	0	0	2	2	2	2	2	0	2	0	0	2	0	0	2	0	2	2	2	0	2	0	0	0	2	2	2	0	0	0	2	2	2	-1	0	2	0	0	0	2	2	-1	2	2	2	0	2	-1	0	2	0	2	0	2	2	0	0	0	0	0	0	2	0	2	0	0	0	2	2	2	2	0	2	2	2	2	0	0	0	2	2	0	0	2	2	0	0	2	2	0	0	-1	0	0	2	0	-1	2	0	0	0	2	2	0	2	2	0	2	2	2	2	2	0	2	2	2	2	2	0	0	2	2	2	0	2	0	0	0	2	2	2	0	0	2	2	2	2	2	0	2	0	2	2	2	0	2	-1	0	2	-1	0	2	2	0	2	2	2	2	2	0	0	2	2	0	-1	2	2	2	0	0	2	0	2	0	2	0	2	2	-1	2	0	2	2	2	2	2	0	2	2	2	2	0
Bin_11_5344741	2	0	2	2	0	0	2	2	0	2	0	0	2	0	2	2	0	2	0	0	2	0	2	0	0	2	2	2	2	2	2	2	0	2	0	0	2	2	2	2	2	0	2	0	0	2	0	0	2	0	2	2	2	0	2	0	0	0	2	2	2	0	0	0	2	2	2	-1	0	2	0	0	0	2	2	-1	2	2	2	0	2	-1	0	2	0	2	0	2	2	0	0	0	0	0	0	2	0	2	0	0	0	2	2	2	2	0	2	2	2	2	0	0	0	2	2	0	0	2	2	0	0	2	2	0	0	-1	0	0	2	0	-1	2	0	0	0	2	2	0	2	2	0	2	2	2	2	2	0	2	2	2	2	2	0	0	2	2	2	0	2	0	0	0	2	2	2	0	0	2	2	2	2	2	0	2	0	2	2	2	0	2	-1	0	2	-1	0	2	2	0	2	2	2	2	2	0	0	2	2	0	-1	2	2	0	0	0	2	0	2	0	2	0	2	2	-1	2	0	2	2	2	2	2	0	2	2	2	2	0
Bin_11_5663051	2	0	2	2	0	0	2	2	0	2	0	0	2	0	2	0	0	2	0	0	2	0	2	0	0	2	2	2	2	2	2	2	0	2	0	0	2	2	2	2	2	0	2	0	0	2	0	0	2	0	2	2	2	0	2	0	0	0	2	2	2	0	0	0	2	2	2	-1	0	2	0	0	0	2	2	-1	2	2	2	0	2	-1	0	2	0	2	0	2	2	0	0	0	0	0	0	2	0	2	0	0	0	2	2	2	2	0	2	2	2	2	0	0	0	2	0	0	0	2	2	0	0	2	2	0	0	-1	0	0	2	0	-1	2	0	0	0	2	2	0	2	2	0	2	2	2	2	2	0	2	2	2	2	2	0	0	2	2	2	0	2	0	0	0	2	2	2	0	0	2	2	2	2	2	0	2	0	2	2	2	0	2	-1	0	2	-1	0	2	2	0	2	2	2	2	2	0	0	2	2	0	-1	2	2	0	0	0	2	0	2	0	2	0	2	2	-1	2	0	2	2	2	2	2	0	2	2	2	2	0
Bin_11_6013926	2	0	2	2	0	0	2	2	0	2	2	0	2	0	0	0	0	2	0	0	2	0	2	0	0	2	2	2	2	2	2	2	0	2	0	0	2	2	2	2	2	0	2	0	0	2	0	0	2	0	2	2	2	0	2	0	0	0	2	2	2	0	0	0	2	2	2	-1	2	2	0	0	0	2	2	-1	2	2	2	0	2	-1	0	2	0	2	0	2	2	2	0	0	0	0	0	2	0	2	0	0	0	2	2	2	2	0	2	2	2	2	0	0	0	2	0	0	0	2	2	0	0	2	2	0	0	-1	0	0	2	0	-1	2	0	0	0	2	2	0	2	2	0	2	2	2	2	2	0	2	2	2	2	2	0	0	2	2	2	0	2	0	0	0	2	2	2	0	0	2	2	2	2	2	0	2	0	0	2	2	0	2	-1	0	2	-1	0	2	2	0	2	2	2	2	2	0	0	2	2	0	-1	2	2	0	0	0	2	0	2	0	2	0	2	2	-1	2	0	2	2	2	2	2	0	2	2	0	2	0
Bin_11_6169505	2	0	2	2	0	0	2	2	0	2	2	0	2	0	0	0	0	2	0	0	2	0	2	0	0	2	2	2	2	2	2	2	0	2	0	0	2	2	2	2	2	0	2	0	0	2	0	0	2	0	2	2	0	0	2	0	0	0	2	0	2	0	0	0	2	2	2	-1	2	2	0	0	0	2	2	-1	2	2	2	0	2	-1	0	2	0	2	0	2	2	2	0	0	0	0	0	2	0	2	0	0	0	2	2	2	2	0	2	2	2	2	0	0	0	2	0	0	0	2	2	0	0	2	2	0	0	-1	0	0	2	0	-1	2	0	0	0	2	2	0	2	2	0	2	2	2	2	2	0	2	2	2	2	2	0	0	2	2	2	0	2	0	0	0	2	2	2	0	0	2	2	2	2	2	0	2	0	0	2	2	0	2	-1	0	2	-1	0	2	2	0	2	2	2	2	2	0	0	2	2	0	-1	2	2	0	0	0	2	0	2	0	2	0	2	2	-1	2	0	2	2	2	2	2	0	2	2	0	2	0
Bin_11_6220548	2	0	2	2	0	0	2	2	0	2	2	0	2	0	0	0	0	2	0	0	-1	0	2	0	0	2	2	2	2	2	2	2	0	2	0	0	2	2	2	2	2	0	2	0	0	2	0	0	2	0	2	2	0	0	2	0	0	0	2	0	2	0	0	0	2	2	2	-1	2	2	0	0	0	2	2	-1	2	2	2	0	2	-1	0	2	0	2	0	2	2	2	0	0	0	0	0	2	0	2	0	0	0	2	2	2	2	0	2	2	2	2	0	0	0	2	0	0	0	2	2	0	0	2	2	0	0	-1	0	0	2	0	-1	2	0	0	0	2	2	0	2	2	0	2	2	2	2	2	0	2	2	2	2	2	0	0	2	2	2	0	2	0	0	0	2	2	2	0	0	2	2	2	2	2	0	2	0	0	2	2	0	2	-1	0	2	-1	0	2	2	0	2	2	2	2	2	0	0	2	2	0	-1	2	2	0	0	0	2	0	2	0	2	0	2	2	-1	2	0	2	2	2	2	2	0	2	2	0	2	0
Bin_11_6446341	2	0	2	2	0	0	2	2	0	2	2	0	2	0	0	0	0	2	0	0	-1	0	2	0	0	2	2	2	2	2	2	2	0	2	0	0	2	2	2	2	2	0	2	0	0	2	0	0	2	0	2	2	0	0	2	0	0	0	2	0	2	0	0	0	2	2	2	-1	2	2	0	0	0	2	2	-1	2	2	2	0	2	-1	0	2	0	2	0	2	2	2	0	0	0	0	0	2	0	2	0	0	0	2	2	2	2	0	2	2	2	2	0	0	0	2	0	0	0	2	2	0	0	2	2	0	0	-1	0	0	2	0	-1	2	0	0	0	2	2	0	2	2	0	2	2	2	2	2	0	2	2	2	2	2	0	0	2	2	2	0	2	0	0	0	2	2	2	0	2	2	2	2	2	2	0	2	0	0	2	2	0	2	-1	0	2	-1	0	2	2	0	2	2	2	2	2	0	0	2	2	0	-1	2	2	0	0	0	2	0	2	0	2	0	2	2	-1	2	0	2	2	2	2	2	0	2	2	0	2	0
Bin_11_6674864	2	0	2	2	0	0	2	2	0	2	2	0	2	0	0	0	0	2	0	0	-1	0	2	0	0	2	2	2	2	2	2	2	0	2	0	0	2	2	2	2	2	0	2	0	0	2	0	0	2	0	2	2	0	0	2	0	0	0	2	0	0	0	0	0	2	2	2	-1	2	2	0	0	0	2	2	-1	2	2	2	0	2	-1	0	2	0	2	0	2	2	2	0	0	0	0	0	2	0	2	0	0	0	2	0	2	2	0	2	2	2	2	0	0	0	2	2	0	0	2	2	0	0	2	2	0	0	-1	0	0	2	0	-1	2	0	0	0	2	2	0	2	2	0	2	2	2	2	2	0	2	2	2	2	2	0	0	2	2	2	0	2	0	0	0	2	2	2	0	2	2	2	0	2	2	0	2	0	0	2	2	0	2	-1	0	2	0	0	2	2	0	2	2	2	2	2	0	0	2	2	0	-1	2	2	0	0	0	2	0	2	0	2	0	0	2	-1	2	0	2	2	2	2	2	0	2	2	0	2	0
Bin_11_6747125	2	0	2	2	0	0	2	2	0	2	2	0	2	0	0	0	0	2	0	0	-1	0	2	0	0	2	2	2	2	2	2	2	0	2	0	0	2	2	2	2	2	0	2	0	0	2	0	0	2	0	2	2	0	0	2	0	0	0	2	0	0	0	0	0	2	2	2	-1	2	2	0	0	0	2	2	-1	2	2	2	0	2	-1	0	2	0	2	0	2	2	2	0	0	0	0	0	2	0	2	0	0	0	2	0	2	2	0	2	2	2	2	0	0	0	2	2	0	0	2	2	0	0	2	2	0	0	-1	0	0	2	0	-1	2	0	0	0	2	2	0	2	2	0	2	2	2	2	2	0	2	2	2	2	2	0	0	2	2	2	0	2	0	0	0	2	2	2	0	2	2	2	0	2	2	0	2	0	0	2	2	0	2	-1	0	2	0	0	2	2	0	2	0	2	2	2	0	0	2	2	0	-1	2	2	0	0	0	2	0	2	0	2	0	0	2	-1	2	0	2	2	2	2	2	0	2	2	0	2	0
Bin_11_6838685	2	0	2	2	0	0	2	2	0	2	2	0	2	0	0	0	0	2	0	0	-1	0	2	0	0	0	2	2	2	2	2	2	0	2	0	0	2	2	2	2	2	0	2	0	0	2	0	0	2	0	2	2	0	0	0	0	0	0	2	0	0	0	0	0	2	2	2	-1	2	2	0	0	0	2	2	0	2	2	2	0	2	-1	0	0	0	-1	0	2	2	2	0	0	0	0	0	2	0	2	0	0	0	2	0	0	2	0	2	2	2	2	0	0	0	2	2	0	0	2	2	0	0	2	2	0	0	-1	0	0	2	0	-1	2	0	0	0	2	2	0	2	2	0	2	2	2	2	2	0	2	2	2	2	2	0	0	2	2	0	0	2	0	0	0	2	2	2	0	2	2	2	0	2	2	0	2	0	2	2	2	0	2	-1	0	2	0	0	2	2	0	0	0	0	2	0	0	0	0	2	0	-1	2	2	0	0	0	2	0	0	0	0	2	0	2	-1	2	0	2	2	2	2	2	0	2	2	0	2	0
Bin_11_6989564	2	0	2	2	0	0	2	2	0	2	2	0	2	0	0	0	0	2	0	0	-1	0	2	0	0	0	2	2	2	0	2	2	0	2	0	0	2	2	2	2	2	0	2	0	0	2	0	0	2	0	2	2	0	0	0	0	0	0	2	0	0	0	0	0	2	2	2	-1	2	2	0	0	0	2	2	0	2	2	2	0	2	-1	0	0	0	-1	0	2	2	2	0	0	0	0	0	2	0	2	0	0	0	2	0	0	2	0	2	2	2	2	0	0	0	2	2	0	0	2	2	0	0	2	2	0	0	-1	0	0	2	0	-1	2	0	0	0	2	2	0	2	2	0	2	2	2	2	2	0	2	2	2	2	2	0	0	2	2	0	0	2	0	0	0	2	2	2	0	2	2	2	0	2	2	0	2	0	2	2	2	0	2	-1	0	2	0	0	2	2	0	0	0	0	2	0	0	0	0	2	0	-1	2	2	0	0	0	2	0	0	0	0	2	0	2	-1	2	0	2	2	2	2	2	0	2	2	0	2	0
Bin_11_7288032	2	0	2	2	0	0	2	2	0	2	2	0	2	0	0	0	0	0	0	0	-1	2	2	0	2	0	2	2	2	0	2	2	0	2	0	0	2	2	2	2	2	0	2	0	0	2	2	0	2	0	2	0	2	0	0	0	0	0	2	0	0	0	0	0	2	2	2	-1	2	2	0	0	0	2	2	0	2	2	2	0	2	-1	0	0	0	-1	0	2	2	2	0	2	0	0	0	2	0	0	0	0	0	2	0	0	2	2	2	2	0	2	0	0	0	2	2	0	0	2	2	0	0	2	2	0	0	-1	0	0	2	0	-1	0	0	0	0	0	2	0	2	2	0	2	2	0	2	2	0	0	0	0	2	2	0	0	2	2	0	0	2	0	0	0	2	2	2	0	2	2	2	0	2	2	0	2	0	2	2	0	0	2	-1	0	2	0	0	2	2	0	0	0	0	2	0	0	0	0	0	0	-1	2	0	0	0	0	2	0	0	0	0	2	0	2	-1	2	0	2	2	2	2	2	2	2	2	0	2	0
Bin_11_7523499	2	0	2	2	0	0	2	2	0	2	2	0	2	0	0	0	0	0	0	0	-1	2	2	0	2	0	2	0	2	0	2	0	0	2	0	0	2	2	2	2	2	0	2	0	0	2	2	0	2	0	2	0	2	0	0	0	0	0	2	0	0	0	0	0	2	2	2	-1	2	0	0	0	0	2	2	0	0	2	2	2	2	-1	0	0	0	-1	0	2	2	2	0	2	0	0	0	2	0	0	0	0	0	2	0	0	2	2	2	2	0	2	0	0	0	2	2	0	2	2	2	0	0	2	2	0	0	-1	0	0	2	0	-1	0	0	0	0	0	2	2	2	2	0	2	0	0	2	2	0	0	0	0	2	2	0	0	2	2	0	0	2	0	0	0	0	2	2	0	2	2	2	0	2	2	0	2	0	2	2	0	0	2	-1	0	2	0	0	2	2	0	0	0	0	2	0	0	0	0	0	0	-1	0	0	0	0	0	2	0	0	0	0	2	0	2	-1	2	0	2	2	2	2	2	2	2	2	0	2	0
Bin_11_7728309	2	0	2	2	0	0	2	2	0	2	2	2	2	0	0	0	0	0	0	0	-1	2	2	0	2	0	2	0	2	0	2	0	0	2	0	0	2	2	2	2	2	0	2	0	0	2	2	0	2	0	2	0	2	0	0	0	0	0	2	0	0	0	0	0	2	2	2	-1	2	0	0	0	0	2	2	0	0	2	2	2	2	-1	0	0	0	-1	0	2	2	2	0	2	0	0	0	2	0	0	0	0	0	2	0	0	2	2	2	2	0	2	0	0	0	2	2	0	2	2	2	0	0	2	2	0	0	-1	0	0	2	0	-1	0	0	0	0	0	2	2	2	2	0	2	0	0	2	2	0	0	0	0	2	2	0	0	2	2	0	0	2	0	0	0	0	2	2	0	2	2	2	0	2	2	0	2	0	2	2	0	0	2	-1	0	2	0	0	2	2	0	0	0	0	2	0	0	0	0	0	0	-1	0	0	0	0	0	2	0	0	0	0	2	0	2	-1	2	0	2	2	2	2	2	2	2	2	0	2	0
Bin_11_7952907	2	0	2	2	0	0	2	2	0	2	2	2	2	0	0	0	0	0	0	0	-1	2	2	0	2	0	2	0	2	0	2	0	0	2	0	0	2	2	2	2	2	0	2	0	0	2	2	0	2	0	2	0	2	0	0	0	0	0	2	0	0	0	0	0	2	2	2	-1	2	0	0	0	0	2	2	0	0	2	2	2	2	-1	2	0	0	-1	0	2	2	2	0	2	0	0	0	2	0	0	0	0	0	2	0	0	2	2	2	2	0	2	0	0	0	2	2	0	2	2	2	0	0	2	2	0	0	-1	0	0	2	0	-1	0	0	0	0	0	2	2	2	2	2	2	0	0	2	2	0	0	0	0	2	2	0	0	2	2	0	0	2	0	0	0	0	2	2	0	2	2	2	2	2	2	0	2	0	2	2	0	0	2	-1	0	2	0	0	2	2	0	0	0	0	2	0	0	0	0	0	0	-1	0	0	0	0	0	2	0	0	0	0	2	0	2	-1	2	0	2	2	2	2	2	2	2	2	0	2	0
Bin_11_8037201	2	0	2	2	0	0	2	2	0	2	2	2	2	0	0	0	0	0	0	0	-1	2	2	0	2	0	2	0	2	0	2	0	0	2	0	0	2	2	2	2	2	0	2	0	0	2	2	0	2	0	2	0	2	0	0	0	0	0	2	0	0	0	0	0	2	2	2	-1	2	0	0	0	0	2	2	0	0	2	2	2	2	-1	2	0	0	-1	0	2	2	2	0	2	0	0	0	2	0	0	0	0	0	2	0	0	2	2	2	2	0	2	0	0	0	2	2	0	2	2	2	0	0	2	2	0	0	-1	0	0	2	0	-1	0	0	0	0	0	2	2	2	2	2	2	0	0	2	2	0	0	0	0	2	2	0	0	2	2	0	0	2	0	0	0	0	2	2	0	2	2	2	2	2	2	0	2	0	2	2	0	0	2	-1	0	2	0	0	2	2	0	0	0	0	2	0	0	0	0	0	0	0	0	0	0	0	0	2	0	0	0	0	2	0	2	-1	2	0	2	2	2	2	2	2	2	2	0	2	0
Bin_11_8137115	2	0	2	2	0	0	2	2	0	2	2	2	2	0	0	0	0	0	0	0	-1	2	2	0	2	0	2	0	2	0	2	0	0	2	0	0	2	2	2	2	2	0	2	0	0	2	2	0	2	0	2	0	2	0	0	0	0	0	2	0	0	0	0	0	2	2	2	-1	2	0	0	2	0	2	2	0	0	2	2	2	2	-1	2	0	0	-1	0	2	2	2	0	2	0	0	0	2	0	0	0	0	0	2	0	0	2	2	2	2	0	2	0	0	0	2	2	0	2	2	2	0	0	2	2	0	0	-1	0	0	2	0	-1	0	0	0	0	0	2	2	2	2	2	2	0	0	2	2	0	0	0	0	2	2	0	0	2	2	0	0	2	0	0	0	0	2	2	0	2	2	2	2	2	2	0	2	0	2	2	0	0	2	-1	0	2	0	0	2	2	0	0	0	0	2	0	0	0	0	0	0	0	0	0	0	0	0	2	0	0	0	0	2	0	2	-1	2	0	2	2	2	2	2	2	2	2	0	2	0
Bin_11_8297438	2	0	2	2	0	0	2	2	0	2	2	2	2	0	0	0	0	0	0	0	-1	2	2	0	2	0	2	0	2	0	2	0	0	2	0	0	2	2	2	2	2	0	2	0	0	2	2	0	2	0	2	0	0	0	0	0	0	0	2	0	0	0	0	0	2	2	2	-1	2	0	0	2	0	2	2	0	0	2	2	2	2	-1	2	0	0	-1	0	2	2	2	0	2	0	0	0	2	0	0	0	0	0	2	0	0	2	2	2	2	0	2	0	2	0	2	2	0	2	2	2	0	0	2	2	0	0	-1	0	0	2	0	-1	0	0	0	0	0	2	2	2	2	2	2	0	0	2	2	0	0	0	0	2	2	0	0	2	2	0	0	2	0	0	0	0	2	2	0	2	2	2	2	2	2	0	2	0	2	2	0	0	2	-1	0	2	0	0	2	2	0	0	0	0	2	0	0	0	0	0	0	0	0	0	0	0	0	2	0	0	0	0	2	0	2	-1	2	0	2	2	2	2	2	2	2	2	0	2	2
Bin_11_8470903	2	0	2	2	0	0	2	2	0	2	2	2	2	0	0	0	0	0	0	0	-1	2	2	0	2	0	2	0	2	0	2	0	0	2	0	0	2	2	2	2	2	0	2	0	0	2	2	2	2	0	2	0	0	0	0	0	0	0	2	0	0	0	0	0	2	2	2	-1	2	0	0	2	0	2	2	0	0	2	2	2	2	-1	2	0	0	-1	0	2	2	2	0	2	0	0	0	2	0	0	0	0	0	2	0	0	2	2	2	2	0	2	0	2	0	2	2	0	2	2	2	0	0	2	2	0	0	-1	0	0	2	0	-1	0	0	0	0	0	2	2	2	2	2	2	0	0	2	2	0	0	0	0	2	2	0	0	2	2	0	0	2	0	0	0	0	2	2	0	2	2	2	2	2	2	0	2	0	2	2	0	0	2	-1	0	2	0	0	2	2	0	0	0	0	2	0	0	0	0	0	0	0	0	0	0	0	0	2	0	0	0	0	2	0	2	-1	2	0	2	2	2	2	2	2	2	2	0	2	2
Bin_11_8585866	2	0	2	2	0	0	2	2	0	2	2	2	2	0	0	0	0	0	0	0	-1	2	2	0	2	0	2	0	2	0	2	0	0	2	0	0	2	2	-1	2	0	0	2	0	0	2	2	2	2	0	2	0	0	0	0	0	0	0	2	0	0	0	0	0	0	2	2	-1	2	0	0	2	0	2	2	0	0	2	2	2	2	-1	2	0	0	-1	0	2	2	2	0	2	0	0	0	2	0	0	0	0	0	2	0	0	2	2	0	2	0	2	0	2	0	2	2	0	2	2	2	0	0	2	2	0	0	-1	0	0	2	0	-1	0	0	0	0	0	2	2	2	2	2	0	0	0	2	2	0	0	0	0	0	2	0	0	2	0	0	0	0	0	0	0	0	2	2	0	2	0	2	2	2	0	0	0	0	2	2	0	0	0	-1	0	2	0	0	0	2	0	0	0	0	2	0	0	0	0	0	0	0	0	0	0	0	0	2	0	0	0	0	2	0	2	-1	2	0	2	2	2	-1	2	2	2	2	0	2	2
Bin_11_8670356	2	0	2	2	0	0	2	2	0	2	2	2	2	0	0	0	0	0	0	0	-1	2	2	2	2	0	2	0	2	0	2	0	0	2	0	0	2	2	-1	2	0	0	2	0	0	2	2	2	2	0	2	0	0	0	0	0	0	0	2	0	0	0	0	0	0	2	2	-1	2	0	0	2	0	2	2	0	0	2	2	2	2	-1	2	0	0	-1	0	2	2	2	0	2	0	0	0	2	0	0	0	0	0	2	0	0	2	2	0	2	0	2	0	2	0	2	2	0	2	2	2	0	0	2	2	0	0	-1	0	0	2	0	-1	0	0	0	0	0	2	2	2	2	2	0	0	0	2	2	0	0	0	0	0	2	0	0	2	0	0	0	0	0	0	0	0	2	2	0	2	0	2	2	2	0	0	0	0	2	2	0	0	0	-1	0	2	0	0	0	2	0	0	0	0	2	0	0	0	0	0	0	0	0	0	0	0	0	2	0	0	0	0	2	0	2	-1	2	0	2	2	2	-1	2	2	2	2	0	2	2
Bin_11_9617328	2	0	2	2	0	0	2	2	0	2	2	2	2	0	0	0	0	0	0	0	-1	2	2	2	2	0	2	0	2	0	2	0	0	2	0	0	2	2	-1	2	0	0	2	0	0	2	2	2	2	0	2	0	0	0	0	0	0	0	2	0	0	0	0	0	0	2	2	-1	0	0	0	2	0	2	2	0	2	2	2	2	2	-1	2	0	0	-1	0	2	2	2	0	2	0	0	0	2	0	0	0	2	0	2	0	0	2	2	0	2	0	2	0	2	0	2	2	0	2	2	2	0	0	2	2	0	0	-1	0	0	2	0	-1	0	0	0	0	0	2	2	2	2	2	0	0	0	2	2	0	0	0	0	0	2	0	0	2	0	0	0	0	0	0	0	0	2	2	0	2	0	2	2	2	0	0	0	0	2	2	0	0	0	-1	0	2	0	0	0	2	0	0	0	0	2	0	0	0	0	0	0	0	0	0	0	0	0	2	0	0	0	0	2	0	2	-1	2	0	2	2	2	-1	2	2	2	2	0	2	2
Bin_11_10556409	2	0	2	2	0	2	2	2	2	2	2	2	2	0	2	0	2	0	2	0	-1	2	2	2	2	0	2	0	2	0	2	2	2	2	0	0	2	2	-1	2	0	0	0	2	0	2	2	2	2	2	0	2	0	2	0	0	0	2	2	2	0	0	0	2	0	0	0	-1	0	2	2	2	0	2	2	0	2	2	2	2	0	-1	2	0	0	-1	0	2	2	2	2	2	0	0	0	2	2	0	0	2	0	2	0	0	2	2	0	0	0	2	0	2	0	0	2	0	2	2	2	0	0	2	2	0	2	-1	0	0	2	0	-1	0	0	0	0	0	0	2	2	2	2	0	0	0	2	2	2	0	0	0	0	2	0	2	0	0	0	0	0	2	0	0	0	2	2	0	2	0	2	2	2	0	0	0	2	2	2	0	0	0	-1	2	2	0	0	0	0	0	0	0	0	2	0	0	0	0	0	0	0	0	0	0	2	0	0	2	0	0	0	2	0	2	-1	2	2	2	2	2	-1	2	2	2	2	0	2	2
Bin_11_10718721	2	0	2	2	0	2	2	2	2	2	2	2	2	0	2	0	2	0	2	0	-1	2	2	2	2	0	2	0	2	0	2	2	2	2	0	0	2	2	-1	2	0	0	0	2	0	2	2	2	2	2	0	2	0	2	0	0	0	2	2	2	0	0	0	2	0	0	0	-1	0	2	2	2	0	2	2	0	2	2	2	2	0	-1	2	0	0	-1	0	2	2	2	2	2	0	0	0	2	2	0	0	2	0	2	0	0	2	2	0	0	0	2	0	2	0	0	2	0	2	2	2	0	0	2	2	0	2	-1	0	2	2	0	-1	0	0	0	0	0	0	2	2	2	2	0	0	0	2	2	2	0	0	0	0	2	0	2	0	0	0	0	0	2	0	0	0	2	2	0	2	0	2	2	2	0	0	0	2	2	2	0	0	0	-1	2	2	0	0	0	0	0	0	0	0	2	0	0	0	0	0	0	0	0	0	0	2	0	0	2	0	0	0	2	0	2	-1	2	2	2	2	2	-1	2	2	2	2	0	2	2
Bin_11_11685810	2	0	2	2	0	2	2	2	2	2	2	2	2	0	2	0	2	0	2	0	-1	2	2	2	2	0	2	0	2	0	2	2	2	2	0	0	2	2	-1	2	0	0	0	2	0	2	2	2	2	2	0	2	0	2	0	0	0	2	2	2	0	2	0	2	0	0	0	-1	0	2	2	2	0	2	2	0	2	2	2	2	0	-1	2	0	0	-1	0	2	2	2	2	2	0	0	0	2	2	0	0	2	0	2	0	0	2	2	0	0	0	2	0	2	0	0	2	0	2	2	2	0	0	2	2	0	2	-1	0	2	2	0	-1	0	0	0	0	0	0	2	2	2	2	0	0	0	2	2	2	0	0	0	0	2	0	2	0	0	0	0	0	2	0	0	0	2	2	0	2	0	2	2	2	0	0	0	2	2	2	0	0	0	-1	2	2	0	0	0	0	0	0	0	0	2	0	0	0	0	0	0	0	0	0	0	2	0	0	2	0	0	0	2	0	2	-1	2	2	2	2	2	-1	2	2	2	2	0	2	2
Bin_11_20443888	2	0	0	2	0	2	2	2	2	2	2	2	2	2	2	0	2	0	2	2	-1	2	2	2	2	0	2	0	2	0	2	2	2	2	2	0	2	2	-1	2	2	0	0	2	2	2	2	2	0	2	0	2	0	2	0	2	2	2	2	2	2	2	2	2	2	0	0	-1	2	2	2	2	2	2	2	0	2	2	0	2	0	-1	2	0	2	-1	0	2	2	2	2	2	0	0	2	2	2	2	0	2	0	2	0	0	2	2	2	0	0	2	2	2	0	0	2	2	2	2	0	2	0	2	0	2	2	-1	2	2	2	0	2	0	2	2	2	0	0	2	2	2	2	2	0	0	2	2	2	0	0	0	2	2	2	2	0	2	0	2	2	2	2	0	2	2	2	2	2	2	2	2	2	2	2	2	2	2	2	0	2	2	-1	2	2	0	0	2	0	2	0	0	0	2	0	2	0	0	0	2	2	2	0	2	2	0	0	2	0	2	0	0	0	2	-1	2	2	2	2	2	-1	2	2	2	2	0	2	2
Bin_11_30324479	2	0	0	2	0	2	0	2	2	2	2	2	2	2	2	0	2	0	2	2	-1	2	2	2	2	0	2	0	2	0	2	2	2	2	2	0	2	2	-1	2	2	0	0	2	2	2	2	2	0	2	0	2	0	2	0	2	2	2	2	2	2	2	2	2	2	0	0	-1	2	2	2	2	2	2	2	0	2	0	0	0	0	-1	2	0	2	-1	0	2	2	2	2	2	0	0	2	2	2	2	0	2	0	2	0	0	2	2	2	0	0	2	2	2	0	0	2	2	2	0	0	2	0	2	0	2	2	-1	2	2	2	0	2	0	2	2	2	0	0	2	2	2	0	2	0	0	2	2	2	0	0	0	2	2	2	2	0	2	0	2	2	2	2	0	2	2	2	2	2	2	2	2	2	2	2	2	2	2	2	0	2	2	-1	2	2	0	0	2	0	2	0	0	0	2	0	2	0	0	0	2	2	2	0	2	2	0	0	2	0	2	0	0	0	2	-1	2	2	2	2	2	-1	2	2	2	2	0	0	2
Bin_11_32424544	2	0	0	2	0	2	0	2	2	2	2	2	0	2	2	2	2	0	2	2	-1	2	0	2	0	0	2	0	2	0	2	2	2	2	2	0	2	2	-1	2	2	0	0	2	2	2	2	2	0	2	0	2	2	2	0	2	2	2	2	2	2	2	2	2	2	0	0	-1	2	2	2	2	2	2	2	0	2	0	0	0	0	-1	2	0	2	-1	0	2	2	2	2	2	2	0	2	2	2	2	0	2	0	2	0	0	2	2	2	0	0	2	2	2	0	0	2	2	2	0	0	2	0	2	0	2	2	-1	2	2	2	0	2	0	2	2	2	0	0	2	2	2	0	2	0	0	2	2	2	0	0	0	2	2	2	2	0	2	0	2	2	2	2	0	2	2	2	2	2	2	2	2	2	2	2	2	2	2	2	0	2	2	-1	2	2	0	2	2	0	2	0	0	0	2	0	2	0	0	0	2	2	2	0	2	2	0	0	2	0	2	0	0	0	2	-1	2	2	2	2	2	-1	2	2	2	2	0	0	2
Bin_11_32655718	2	0	0	2	0	2	0	2	2	2	2	2	0	2	2	2	2	0	2	2	-1	2	0	2	0	0	2	0	2	0	2	2	2	2	2	0	2	2	-1	2	2	0	0	2	2	2	2	2	0	2	0	2	2	2	0	2	2	2	2	2	2	2	2	2	2	0	0	-1	2	2	2	2	2	2	2	0	2	0	0	0	0	-1	2	0	2	-1	0	2	2	2	2	2	2	0	2	2	2	2	0	2	0	2	0	0	2	2	2	0	0	2	2	2	0	0	2	2	2	0	0	2	0	2	0	2	2	-1	2	2	2	0	2	0	2	2	2	0	0	2	2	2	0	2	0	0	2	2	2	0	0	0	2	2	2	2	0	2	0	2	2	2	2	0	2	2	2	2	2	2	2	2	2	2	2	2	2	2	2	0	2	2	-1	2	2	0	2	2	0	2	0	0	0	2	0	2	0	0	0	2	2	2	0	2	2	0	0	2	0	2	0	0	0	2	-1	2	2	2	2	2	-1	2	2	2	0	0	0	2
Bin_11_32961689	2	0	0	2	0	2	0	2	2	2	2	2	0	2	2	2	0	0	2	2	-1	2	0	2	0	0	2	0	2	0	2	2	2	2	2	0	2	2	-1	2	2	0	0	2	2	2	2	2	0	2	0	2	2	2	0	2	2	2	2	2	2	2	2	2	2	2	2	-1	2	2	2	2	2	2	2	0	2	0	0	0	0	-1	2	0	2	-1	0	2	2	2	2	2	2	0	2	2	2	2	0	2	0	2	0	0	2	2	2	0	0	2	2	2	0	0	2	2	2	0	0	2	0	2	0	2	2	-1	2	2	2	0	2	0	2	2	2	0	2	2	2	2	0	2	0	0	2	2	2	0	0	0	2	2	2	2	0	2	0	2	2	2	2	0	2	2	2	2	2	2	2	2	2	2	2	2	2	2	2	0	2	2	-1	2	2	0	2	2	0	2	0	0	0	2	0	2	0	0	0	2	2	2	0	2	2	0	0	2	0	2	0	0	0	2	-1	2	2	2	2	2	-1	2	2	2	0	0	0	2
Bin_11_33241736	2	0	0	2	0	2	0	2	2	2	2	2	0	2	2	2	0	0	2	2	-1	2	0	2	0	0	2	0	2	0	2	2	2	2	2	0	2	2	-1	2	2	0	0	2	2	2	2	2	0	2	0	2	2	2	0	2	2	2	2	2	2	2	2	2	2	2	2	-1	2	2	2	2	2	2	2	0	2	0	0	0	0	-1	2	0	2	-1	0	2	2	2	2	2	2	0	2	2	0	2	0	2	0	2	0	0	2	2	2	0	0	2	2	2	0	0	2	2	2	0	0	2	0	2	0	2	2	-1	2	2	2	0	2	0	2	2	2	0	2	2	2	2	0	2	0	0	2	2	2	0	0	0	2	2	2	2	0	2	0	2	2	2	2	0	2	2	2	2	2	2	2	2	2	2	2	2	2	2	2	0	2	2	-1	2	2	0	2	2	0	2	0	0	0	2	0	2	0	0	0	2	2	2	0	2	2	0	0	2	0	0	0	0	0	2	-1	2	2	2	2	2	-1	2	2	2	0	0	0	2
Bin_11_33375648	2	0	0	2	0	2	0	2	2	2	2	2	0	2	2	2	0	0	2	2	-1	2	0	2	0	0	2	-1	2	0	2	2	2	2	2	0	2	2	-1	2	2	0	0	2	2	2	2	2	0	2	0	2	2	2	0	2	2	2	2	2	2	2	2	2	2	2	2	-1	2	2	2	2	2	2	2	0	2	0	0	0	0	-1	2	0	2	-1	0	2	2	2	2	2	2	0	2	2	0	2	0	2	0	2	0	0	2	2	2	0	0	2	2	2	0	0	2	2	2	0	0	2	0	2	0	2	2	-1	2	2	2	0	2	0	2	2	2	0	2	2	2	2	0	2	0	0	2	2	2	0	0	0	2	2	2	2	0	2	0	2	2	2	2	0	2	2	2	2	2	2	2	2	2	2	2	2	2	2	2	0	2	2	-1	2	2	0	2	2	0	2	0	0	0	2	0	2	0	0	0	2	2	0	0	2	2	0	0	2	0	0	0	0	0	2	-1	2	2	2	2	2	-1	2	2	2	0	0	0	2
Bin_11_33498526	2	0	0	2	0	2	0	0	2	2	2	2	0	2	2	2	0	0	2	2	-1	0	0	0	0	0	2	-1	2	0	2	2	2	2	2	0	2	2	-1	2	2	0	0	2	2	2	2	2	0	2	2	2	2	2	0	2	2	0	2	0	2	2	2	2	2	2	2	-1	2	2	2	2	2	2	2	0	2	0	0	0	0	-1	2	0	2	-1	0	-1	2	0	0	2	2	0	2	0	0	2	0	2	0	2	0	0	2	0	2	0	0	2	2	2	0	0	2	2	2	0	0	2	0	0	0	2	2	-1	2	2	2	0	2	2	2	2	2	2	2	2	2	2	0	2	0	2	0	2	2	0	0	2	2	2	2	2	2	2	0	2	2	0	2	0	2	2	2	2	2	2	2	2	2	2	2	2	2	0	2	0	2	2	-1	2	2	0	2	2	0	2	0	0	0	2	0	2	0	0	0	2	2	0	2	2	2	0	0	2	0	0	0	0	0	2	-1	2	2	2	2	2	-1	2	2	2	0	0	0	2
Bin_11_33777181	2	0	0	2	2	2	0	0	2	2	2	2	0	2	2	2	0	0	2	2	-1	0	0	0	0	0	2	-1	2	0	2	2	2	2	2	0	2	2	-1	2	2	0	0	2	2	2	2	2	0	2	2	2	2	2	0	2	2	0	2	0	2	2	2	2	2	2	2	-1	2	2	2	2	2	2	2	0	2	0	0	0	0	-1	2	0	2	-1	0	-1	2	0	0	2	0	0	2	0	0	2	0	2	0	2	0	0	2	0	2	0	2	2	2	2	0	0	2	2	2	0	0	2	0	0	0	2	2	-1	2	2	2	0	2	2	2	2	2	2	2	2	2	2	0	2	0	2	0	2	2	0	0	2	2	2	2	2	2	2	0	2	2	0	2	0	2	2	2	2	2	2	2	2	2	2	2	2	2	0	2	0	2	2	-1	2	2	0	2	2	0	2	0	0	0	2	0	2	0	0	0	2	2	0	2	2	2	0	0	2	0	0	0	0	0	2	-1	2	2	2	2	2	-1	2	2	2	0	0	0	2
Bin_11_34003703	2	0	0	2	2	2	0	0	2	2	2	2	0	2	2	2	0	0	2	2	-1	0	0	0	0	0	2	-1	2	0	2	2	2	2	2	0	2	2	-1	2	2	0	0	2	2	2	2	2	0	2	2	2	2	2	0	2	2	0	2	0	2	2	2	2	2	2	2	-1	2	2	2	2	2	2	2	0	2	0	0	0	0	-1	2	0	2	-1	0	-1	2	0	0	0	0	0	2	0	0	2	0	2	0	2	0	0	2	0	2	0	2	2	2	2	0	0	2	2	2	0	0	2	0	0	0	2	2	-1	2	2	2	0	2	2	2	2	2	2	2	2	2	2	0	2	0	2	0	2	2	0	0	2	2	2	2	2	2	2	0	2	2	0	2	2	2	2	2	2	2	2	2	2	2	2	2	2	2	0	2	0	2	2	-1	2	2	0	2	2	0	2	0	0	0	2	0	2	0	0	0	2	2	0	2	2	2	0	0	2	0	0	0	0	0	2	-1	2	2	2	2	2	-1	2	2	2	0	0	0	2
Bin_11_34339430	2	0	0	2	2	2	0	0	2	2	2	2	2	2	2	2	0	0	2	2	-1	0	2	0	2	0	2	-1	2	0	2	2	2	2	2	0	2	2	-1	2	2	0	0	2	2	2	2	2	0	2	2	2	2	2	0	2	2	0	2	0	2	2	2	2	2	2	2	-1	2	2	2	2	2	2	2	0	2	0	0	2	0	-1	2	0	2	-1	0	-1	2	0	0	0	0	2	2	0	0	0	0	2	0	2	0	0	2	0	2	0	2	2	2	2	0	0	2	2	2	2	0	2	0	0	0	2	2	-1	2	2	2	0	2	2	2	2	2	2	2	2	2	2	0	2	0	2	0	2	2	0	0	2	2	2	2	2	2	2	0	2	2	0	2	2	2	2	2	2	2	2	2	2	2	2	2	2	2	0	2	0	2	2	-1	2	2	0	2	2	0	2	0	0	0	2	0	2	0	0	0	2	2	0	2	2	2	0	0	2	0	0	0	0	0	2	-1	2	2	2	2	2	-1	2	2	2	2	0	2	2
Bin_12_416786	2	0	2	0	2	2	2	2	2	0	0	2	2	2	-1	2	2	2	2	2	2	2	2	2	2	2	0	2	0	2	2	2	2	2	2	2	0	2	2	0	0	2	2	2	2	2	0	2	2	0	2	2	2	2	2	2	2	2	2	2	0	2	2	2	2	2	2	2	2	2	2	2	2	2	0	2	0	2	0	2	2	2	2	2	2	-1	2	2	2	2	2	2	2	2	2	2	2	2	2	2	2	2	2	2	0	2	0	2	2	0	2	2	2	2	0	2	2	2	2	0	2	2	0	2	0	2	0	2	0	0	2	2	2	2	2	2	2	2	0	0	2	2	2	2	2	2	2	2	2	2	2	2	2	2	2	2	2	2	2	2	2	2	2	0	0	2	0	2	-1	0	0	2	2	0	2	2	2	2	2	2	2	2	2	2	2	2	2	2	2	0	2	0	2	2	2	2	2	2	2	2	2	0	2	2	2	2	2	2	2	2	2	2	2	2	2	2	0	0	2	2	2	2	2	2	2	2
Bin_12_1083239	2	0	2	0	2	2	2	2	2	0	0	2	2	2	-1	2	2	2	2	2	2	2	2	2	2	2	0	2	0	2	2	2	2	2	2	2	0	2	2	0	0	2	2	2	2	2	0	2	2	0	2	2	2	2	2	2	2	2	2	2	0	2	2	2	2	2	2	2	2	2	2	2	2	2	0	2	0	2	0	2	2	2	2	2	2	-1	2	2	2	2	2	2	2	2	2	2	2	2	2	2	2	2	2	2	0	2	0	2	2	0	2	2	2	2	0	2	2	2	2	0	2	2	0	2	0	2	0	2	0	0	2	2	2	2	2	2	2	2	0	0	2	2	2	2	2	2	2	2	2	2	2	2	2	2	2	2	2	2	2	2	2	2	2	0	0	2	0	2	-1	0	0	2	0	0	2	2	2	2	2	2	2	2	2	2	2	2	2	0	2	0	2	0	2	2	2	2	2	2	2	2	2	0	2	2	2	2	2	2	2	2	2	2	2	2	2	2	0	0	2	2	2	2	2	2	2	2
Bin_12_1367971	2	0	2	0	2	2	2	2	2	0	0	2	2	2	-1	2	2	2	2	2	2	2	2	2	2	2	0	2	0	2	2	2	2	2	2	2	0	2	2	0	0	2	2	2	2	2	0	2	2	0	2	2	2	2	2	2	2	2	2	2	0	2	2	2	2	2	2	2	2	2	2	2	2	2	0	2	0	2	0	2	2	2	2	2	2	-1	2	2	2	2	2	2	2	2	2	2	2	2	2	2	2	2	2	2	0	2	0	2	2	0	2	2	2	2	2	2	2	2	2	0	2	2	0	2	0	2	0	2	0	0	2	2	2	2	2	2	2	2	0	0	2	0	2	2	2	2	2	2	2	2	2	2	2	2	2	2	2	2	2	2	2	2	2	0	0	2	0	2	-1	0	0	2	0	0	2	2	2	2	2	2	2	2	2	2	2	2	2	0	2	0	2	0	2	2	2	2	2	2	2	2	2	0	2	2	2	2	2	2	2	2	2	2	2	2	2	2	0	0	2	2	2	2	2	2	2	2
[truncated: 309,037 more chars]
