# Supplementary material for: Unveiling synergistic QTLs associated with slow wilting in soybean (Glycine max [L.] Merr.)
Source: Theor Appl Genet. 2024 Mar 19;137(4):85. doi: 10.1007/s00122-024-04585-1 (PMC10951030; doi:10.1007/s00122-024-04585-1)
Supplement: Supplementary file 2 — Supplementary file2 (XLSX 22 KB) [file 122_2024_4585_MOESM2_ESM.xlsx]

## Sheet: Table S6
Supplementary Table 6 All genes in qSW_Gm01 and qSW_Gm10, its Arabidopsis ortholog, gene annotation, SNP variants in the parental lines, expected aminoacid change and drought related papers
locus	G.max ID	Arabidopsis ortholog	annotation	SNP variant			amino acid change(p.SS2-2_position_Taekwangkong)	drought-related paper
				2 kb upstream	genic region	2 kb downstream
qSW_Gm01	Glyma.01G098300			1	1	0
	Glyma.01G098400	AT2G28930	protein kinase 1B	0	0	1		(Elhaddad et al. 2014)
	Glyma.01G098500
	Glyma.01G098600			3	0	0
	Glyma.01G098700	AT5G02230	Haloacid dehalogenase-like hydrolase (HAD) superfamily protein	1	0	1
	Glyma.01G098800	AT5G18560	Integrase-type DNA-binding superfamily protein	1	2	2
	Glyma.01G098900			2	0	1
	Glyma.01G099000	AT3G51840	acyl-CoA oxidase 4	1	4	3
	Glyma.01G099100	AT3G09320	DHHC-type zinc finger family protein	0	2	1		(Ding et al. 2013)
	Glyma.01G099200	AT5G03800	Pentatricopeptide repeat (PPR) superfamily protein	1	0	3
	Glyma.01G099300			3	0	1
	Glyma.01G099400
	Glyma.01G099500	AT1G53035	transmembrane protein
	Glyma.01G099600	AT2G37840	Protein kinase superfamily protein	1	3	0	p.Arg286Lys
	Glyma.01G099700	AT3G53900	uracil phosphoribosyltransferase	1	1	0
	Glyma.01G099800	AT3G55610	delta 1-pyrroline-5-carboxylate synthase 2	1	2	0		(Strizhov et al. 1997; Rizhsky et al. 2004; Raghavan et al. 2006; Székely et al. 2008; Jung et al. 2008; Less and Galili 2008; Renault et al. 2012; Fang et al. 2018)
	Glyma.01G099900	AT3G55550	Concanavalin A-like lectin protein kinase family protein	0	2	0
	Glyma.01G100000	AT5G02110	CYCLIN D7;1					(Weimer et al. 2018)
	Glyma.01G100100	AT4G09550	AtGCP3 interacting protein 1	1	0	0
	Glyma.01G100200	AT2G37680	glucose-induced degradation-like protein	0	1	0		(Luhua et al. 2013)
	Glyma.01G100300			0	1	3
	Glyma.01G100400	AT3G48880	RNI-like superfamily protein	1	3	0
	Glyma.01G100500	AT5G66780	late embryogenesis abundant protein	0	0	2
	Glyma.01G100600	AT5G66760	succinate dehydrogenase 1-1	5	0	2
	Glyma.01G100700			5	4	2	p.Val286Ile
	Glyma.01G100800			0	1	0
	Glyma.01G100900	AT5G41970	Metal-dependent protein hydrolase	0	2	1
	Glyma.01G101000	AT3G55550	Concanavalin A-like lectin protein kinase family protein	11	3	1
	Glyma.01G101100	AT3G23160	Protein of unknown function (DUF668)	11	9	11	p.Leu365Val
	Glyma.01G101200			23	8	29	p.Asp67Asn,p.Leu62Phe,p.Gly20Val,p.Gly20Val,p.Arg16*
	Glyma.01G101300	AT4G34540	NmrA-like negative transcriptional regulator family protein	36	15	51	p.Ala66Thr, p.Tyr77Asp, p.Arg98*, p.Asp111Glu
	Glyma.01G101400	AT3G24310	myb domain protein 305
	Glyma.01G101500	AT3G42170	BED zinc finger ;hAT family dimerisation domain	15	11	23	p.Gln51Arg, p.Phe99Cys, p.Cys317Tyr
	Glyma.01G101600	ATCG00890	NADH-Ubiquinone/plastoquinone (complex I) protein	39	8	31	p.Arg71His, p.Thr47Ile, p.Gly27Asp, p.Gly27Ser, p.Tyr12Cys, p.Ser9Leu
	Glyma.01G101700	AT2G01050	zinc ion binding;nucleic acid binding	28	2	5	p.Thr12Ala, p.Met18Val
	Glyma.01G101800	AT2G37740	zinc-finger protein 10	10	5	5	p.Lys129Ile, p.Gly216Arg
	Glyma.01G101900	AT1G62330	O-fucosyltransferase family protein	11	5	12	p.Glu159*
	Glyma.01G101900	AT1G29200	O-fucosyltransferase family protein	11	5	12	p.Glu159*
	Glyma.01G102000	AT5G15380	domains rearranged methylase 1	14	3	10
	Glyma.01G102100	AT2G37730	Protein of unknown function (DUF604)	5	23	20	p.Glu219Gly, p.Arg262His, p.Asn300His, p.Gly479Ala
	Glyma.01G102200	AT5G45540	Protein of unknown function (DUF594)	24	63	4	p.Glu76Ala, p.Glu80Ala, p.Cys563Tyr
	Glyma.01G102300	AT5G02090		3	1	0
	Glyma.01G102400	AT3G53850	Uncharacterised protein family (UPF0497)	4	0	3
	Glyma.01G102500	AT2G37770	NAD(P)-linked oxidoreductase superfamily protein	0	1	0		(Huang et al. 2018)
	Glyma.01G102600	AT2G37770	NAD(P)-linked oxidoreductase superfamily protein	0	2	0		(Huang et al. 2018)
	Glyma.01G102700			0	0	1
	Glyma.01G102800			0	1	0	p.Met1? (start lost)
	Glyma.01G102900	AT2G37770	NAD(P)-linked oxidoreductase superfamily protein					(Huang et al. 2018)
	Glyma.01G103000			0	0	1
	Glyma.01G103100	AT1G55510	branched-chain alpha-keto acid decarboxylase E1 beta subunit
	Glyma.01G103200	AT3G09350	Fes1A	1	0	2		(Zhang et al. 2010)
	Glyma.01G103300
	Glyma.01G103400	AT2G47470	thioredoxin family protein	0	0	1		(Rizhsky et al. 2004)
	Glyma.01G103500	AT4G23980	auxin response factor 9
	Glyma.01G103600	AT2G37960	myosin-M heavy protein
	Glyma.01G103700	AT2G37960	myosin-M heavy protein
	Glyma.01G103800			2	1	1	p.Lys152Glu
	Glyma.01G103900			1	1	0	p.Leu32Pro
	Glyma.01G104000
	Glyma.01G104100	AT1G18870	isochorismate synthase 2	1	0	0
	Glyma.01G104200	AT5G02030	POX (plant homeobox) family protein	2	1	0		(Ding et al. 2013)
	Glyma.01G104300	AT5G41980	nuclease	1	0	0
	Glyma.01G104400			0	0	1
	Glyma.01G104500	AT3G51690	PIF1 helicase	13	27	9	p.Leu96Pro, p.Asp154Asn, p.Thr157Ala, p.Lys252Gln, p.Ala359Thr, p.Arg383His, p.Glu466Lys, p.Arg539Gly, p.Cys567Arg, p.Arg825Cys, p.Asn836Ile, p.His932Arg, p.Asp1183Val, p.Ile1199Val
	Glyma.01G104600	AT3G56870	hypothetical protein	5	4	15	p.Ser361Cys
	Glyma.01G104700	AT5G48440	FAD-dependent oxidoreductase family protein	5	10	9	p.Asn44Asp
	Glyma.01G104800	AT3G53950	glyoxal oxidase-related protein	3	6	3	p.Ser206Pro
	Glyma.01G104900	AT3G48930	Nucleic acid-binding, OB-fold-like protein	3	0	5
	Glyma.01G105000	AT3G53960	Major facilitator superfamily protein	13	22	22
	Glyma.01G105100			1	0	0
	Glyma.01G105200	AT1G78440	Arabidopsis thaliana gibberellin 2-oxidase 1	1	0	1		(Tahir et al. 2022)
qSW_Gm10	Glyma.10G016100	AT3G16850	Pectin lyase-like superfamily protein	1	4	0		(Hachez et al. 2011)
	Glyma.10G016200	AT2G47510	fumarase 1	3	0	6
	Glyma.10G016300	AT3G16780	Ribosomal protein L19e family protein	5	2	5		(Huang et al. 2018)
	Glyma.10G016400	AT3G16780	Ribosomal protein L19e family protein	0	6	5		(Huang et al. 2018)
	Glyma.10G016500	AT2G47520	Integrase-type DNA-binding superfamily protein	4	1	0
	Glyma.10G016600	AT2G47540	Pollen Ole e 1 allergen and extensin family protein	1	4	1
	Glyma.10G016700	AT2G47540	Pollen Ole e 1 allergen and extensin family protein	1	0	5
	Glyma.10G016800			8	1	0
	Glyma.10G016900	AT1G02790	polygalacturonase 4	2	11	2	p.Tyr46Asp
	Glyma.10G017000	AT4G02290	glycosyl hydrolase 9B13	0	1	2
	Glyma.10G017100	AT4G02320	Plant invertase/pectin methylesterase inhibitor superfamily	0	0	1
	Glyma.10G017200	AT4G02330	Plant invertase/pectin methylesterase inhibitor superfamily
	Glyma.10G017300	AT4G02250	Plant invertase/pectin methylesterase inhibitor superfamily protein	3	0	1
	Glyma.10G017400	AT4G02360	Protein of unknown function, DUF538	3	1	4
	Glyma.10G017500	AT1G02816	Protein of unknown function, DUF538	9	4	13
	Glyma.10G017600	AT4G02380	senescence-associated gene 21	3	0	1		(Weaver et al. 1998; BRAY 2002; Cominelli et al. 2005; Ko et al. 2006)
	Glyma.10G017700	AT4G02390	poly(ADP-ribose) polymerase	1	11	1	p.Asn220Ser,p.Met248Val,p.Thr352Ser	(De Block et al. 2005; Vanderauwera et al. 2007)
	Glyma.10G017800	AT3G53760	GAMMA-TUBULIN COMPLEX PROTEIN 4	21	56	21
	Glyma.10G017900	AT2G47590	photolyase/blue-light receptor 2	18	11	6	p.Ala322Val,p.Ser313Tyr
	Glyma.10G018000	AT2G47600	magnesium/proton exchanger	2	20	3	p.Thr95Ala,p.Asn6Ser	(Huang et al. 2008)
	Glyma.10G018100	AT3G62890	Pentatricopeptide repeat (PPR) superfamily protein	9	2	2	p.Ser242Ala
	Glyma.10G018200	AT3G05560	Ribosomal L22e protein family	4	16	37
	Glyma.10G018300	AT3G62880	Mitochondrial import inner membrane translocase subunit Tim17/Tim22/Tim23 family protein	16	7	5
	Glyma.10G018400	AT3G62830	NAD(P)-binding Rossmann-fold superfamily protein	7	16	6
	Glyma.10G018500	AT3G62810	complex 1 family protein / LVR family protein	7	2	5
	Glyma.10G018600	AT4G02425	LYR motif protein	18	2	9
	Glyma.10G018700	AT2G47710	Adenine nucleotide alpha hydrolases-like superfamily protein	7	76	40
	Glyma.10G018800	AT1G02860	SPX (SYG1/Pho81/XPR1) domain-containing protein	6	4	4
	Glyma.10G018900	AT1G02870	nucleolar-like protein	5	3	2
	Glyma.10G019000	AT2G47800	multidrug resistance-associated protein 4	0	8	3	p.Met873Ile	(Klein et al. 2004; Walley et al. 2007; Gong et al. 2022)
	Glyma.10G019100	AT5G27720	Small nuclear ribonucleoprotein family protein	0	18	33
	Glyma.10G019200	AT4G02460	DNA mismatch repair protein, putative	5	11	10	p.Val352Met, p.Leu177Met, p.Ser132Asn
	Glyma.10G019300	AT4G02480	AAA-type ATPase family protein	12	12	5	p.Val87Ala
	Glyma.10G019400	AT4G02480	AAA-type ATPase family protein	17	19	3
	Glyma.10G019500	AT3G46620	zinc finger (C3HC4-type RING finger) family protein	6	2	10	p.Thr26Ile	(Cominelli et al. 2005; Davletova et al. 2005; Kim et al. 2012)
	Glyma.10G019600	AT4G15802	heat shock factor binding protein	13	4	5
	Glyma.10G019700	AT2G47750	putative indole-3-acetic acid-amido synthetase GH3.9	3	3	26
	Glyma.10G019800
	Glyma.10G019900	AT3G62760	Glutathione S-transferase family protein
	Glyma.10G020000	AT4G13420	high affinity K+ transporter 5
	Glyma.10G020100	AT2G47810	nuclear factor Y, subunit B5
	Glyma.10G020200	AT1G55110	indeterminate(ID)-domain 7	0	0	1
	Glyma.10G020300	AT2G47830	Cation efflux family protein
	Glyma.10G020400	AT4G15020	hAT transposon superfamily
	Glyma.10G020500
	Glyma.10G020600	AT2G47850	Zinc finger C-x8-C-x5-C-x3-H type family protein	0	1	0	p.Leu3Phe
	Glyma.10G020700	AT2G47850	Zinc finger C-x8-C-x5-C-x3-H type family protein
	Glyma.10G020800	AT1G03010	Phototropic-responsive NPH3 family protein
	Glyma.10G020900	AT1G03020	Thioredoxin superfamily protein	0	0	2
	Glyma.10G021000	AT3G62930	Thioredoxin superfamily protein
	Glyma.10G021100	AT3G62930	Thioredoxin superfamily protein
	Glyma.10G021200	AT3G62950	Thioredoxin superfamily protein
	Glyma.10G021300	AT2G30540	Thioredoxin superfamily protein	1	0	0
	Glyma.10G021400	AT2G47890	B-box type zinc finger protein with CCT domain					(Sánchez et al. 2004; Charron et al. 2008; Ding et al. 2013)
	Glyma.10G021500	AT3G62980	F-box/RNI-like superfamily protein	1	0	0		(Raghavan et al. 2006; Blomster et al. 2011; Chen et al. 2012; Shi et al. 2015; Denver and Ullah 2019)
	Glyma.10G021600	AT1G03470	Kinase interacting (KIP1-like) family protein	16	5	2	p.Phe364Leu
	Glyma.10G021700	AT2G47930	arabinogalactan protein 26	0	2	3
	Glyma.10G021800	AT2G47940	DEGP protease 2	7	18	2	p.Ala555Thr, p.Tyr35His
	Glyma.10G021900	AT4G03120	C2H2 and C2HC zinc fingers superfamily protein	6	4	9
	Glyma.10G022000	AT3G20740	Transducin/WD40 repeat-like superfamily protein	20	47	4
	Glyma.10G022100	AT4G03115	Mitochondrial substrate carrier family protein	14	6	16	p.Leu65Val
	Glyma.10G022200	AT4G03110	RNA-binding protein-defense related 1	17	8	5		(Raab et al. 2006)
	Glyma.10G022300	AT3G62990	myelin transcription factor-like protein	1	0	0
	Glyma.10G022400	AT4G03100	Rho GTPase activating protein with PAK-box/P21-Rho-binding domain
	Glyma.10G022500	AT1G05260	Peroxidase superfamily protein
	Glyma.10G022600	AT2G47990	transducin family protein / WD-40 repeat family protein
	Glyma.10G022700	AT4G03080	BRI1 suppressor 1 (BSU1)-like 1					(Guo et al. 2022)
	Glyma.10G022800
	Glyma.10G022900	AT3G63010	alpha/beta-Hydrolases superfamily protein	4	3	3
	Glyma.10G023000	AT4G03020	transducin family protein / WD-40 repeat family protein	4	4	6
	Glyma.10G023100	AT1G03440	Leucine-rich repeat (LRR) family protein	3	0	4		(Hachez et al. 2011)
	Glyma.10G023200	AT1G03430	histidine-containing phosphotransfer factor 5	11	7	2		(Kang et al. 2013; Nishiyama et al. 2013; Ha et al. 2022)
	Glyma.10G023300	AT5G35960	Protein kinase family protein
	Glyma.10G023400	AT2G48010	receptor-like kinase in in flowers 3
	Glyma.10G023500	AT2G48030	DNAse I-like superfamily protein
	Glyma.10G023600	AT3G63030	methyl-CPG-binding domain 4	2	0	0
	Glyma.10G023700	AT2G48060	Similar to mechanically sensitive ion channel identified in mouse. Mutants display root helical growth phenotype in agar media suggesting a role in mechanoperception at the root cap.	0	1	0
	Glyma.10G023800	AT1G03350	BSD domain-containing protein
	Glyma.10G023900	AT4G02940	oxidoreductase, 2OG-Fe(II) oxygenase family protein	1	0	0		(Tang et al. 2021; Shoaib et al. 2021)
	Glyma.10G024000			1	0	0
	Glyma.10G024100	AT1G63900	E3 Ubiquitin ligase family protein	0	0	1		(Kouno and Ezaki 2013)
	Glyma.10G024200	AT4G02920	hypothetical protein
	Glyma.10G024300	AT3G06190	BTB-POZ and MATH domain 2
	Glyma.10G024400	AT2G48120	pale cress protein (PAC)	0	0	1		(Holding et al. 2000)
	Glyma.10G024500	AT2G48160	Tudor/PWWP/MBT domain-containing protein
	Glyma.10G024600	AT2G48150	glutathione peroxidase 4					(Rodriguez Milla et al. 2003)
	Glyma.10G024700
	Glyma.10G024800
	Glyma.10G024900	AT3G63088	ROTUNDIFOLIA like 14
	Glyma.10G025000	AT4G02880		0	1	0
	Glyma.10G025100	AT3G63090	Ubiquitin carboxyl-terminal hydrolase family protein	1	0	0
	Glyma.10G025200	AT3G63095	Tetratricopeptide repeat (TPR)-like superfamily protein
	Glyma.10G025300	AT3G63110	isopentenyltransferase 3
	Glyma.10G025400	AT1G03250	R3H domain protein involved in ribosome biogenesis
	Glyma.10G025500	AT1G03210	Phenazine biosynthesis PhzC/PhzF protein	1	0	0
	Glyma.10G025600	AT1G03220	Eukaryotic aspartyl protease family protein
	Glyma.10G025700	AT2G27310	F-box family protein
	Glyma.10G025800	AT5G48540	receptor-like protein kinase-related family protein
	Glyma.10G025900	AT4G17970	aluminum-activated, malate transporter 12	0	0	1		(Sasaki et al. 2010; Meyer et al. 2010; Imes et al. 2013; Mumm et al. 2013; Medeiros et al. 2016; Malcheska et al. 2017; Domingos et al. 2019; Hsu et al. 2021; Jalakas et al. 2021)
	Glyma.10G026000	AT4G09820	basic helix-loop-helix (bHLH) DNA-binding superfamily protein	0	16	0	p.Ser386Thr	(Jiang et al. 2009)
